# Supplementary material for: Identification of novel diagnostic panel for mild cognitive impairment and Alzheimer’s disease: findings based on urine proteomics and machine learning
Source: Alzheimers Res Ther. 2023 Nov 4;15:191. doi: 10.1186/s13195-023-01324-4 (PMC10625308; doi:10.1186/s13195-023-01324-4)
Supplement: Supplementary file 1 — Additional file 1: Fig. S1. GSEA results for all proteins included for analysis (p<0.05). AD-CN A-D The results of the AD-CN group. A. Biological processes enriched in AD-CN group; B. Cellular components enriched in AD-CN group; C. Molecular functions enriched in AD-CN group; D. Kegg pathway enriched in AD-CN group. MCI-CN The results of the MCI-CN group. A. Biological processes enriched in MCI-CN group; B. Cellular components enriched in MCI-CN group; C. Molecular functions enriched in MCI-CN group; D. Kegg pathway enriched in MCI-CN group. AD-MCI A-D The results of the AD-MCI group. A. Biological processes enriched in AD-MCI group; B. Cellular components enriched in AD-MCI group; C. Molecular functions enriched in AD-MCI group; D. Kegg pathway enriched in AD-MCI group. [file 13195_2023_1324_MOESM1_ESM.zip]

Archive with 3 entries (3 files):
- additional Fig 1 AD-CN.jpg
- additional Fig 1 AD-MCI.jpg
- additional Fig 1 MCI-CN.jpg
