# Supplementary material for: Identification of novel diagnostic panel for mild cognitive impairment and Alzheimer’s disease: findings based on urine proteomics and machine learning
Source: Alzheimers Res Ther. 2023 Nov 4;15:191. doi: 10.1186/s13195-023-01324-4 (PMC10625308; doi:10.1186/s13195-023-01324-4)
Supplement: Supplementary file 7 — Additional file 7: Table S2. Identified urine proteins from enrolled patients. Sheet1. Raw data of all identified proteins. Sheet2. Included total of 608 proteins measured in more than half samples. The dataset was complemented using KNN methods. [file 13195_2023_1324_MOESM7_ESM.xlsx]

## Sheet: raw
GeneID	GeneSymbol	AD1	AD2	MCI1	AD3	CN1	MCI2	CN2	CN3	CN4	CN5	CN6	CN7	AD4	CN8	MCI3	CN9	AD5	CN10	MCI4	AD6	AD7	MCI5	CN11	MCI6	MCI7	CN12	MCI8	AD8	CN13	CN14	AD9	CN15	CN16	CN17	AD10	MCI9	CN18	MCI10	MCI11	AD11	CN19	MCI12	MCI13	CN20	AD12	AD13	CN21	CN22
1	A1BG	6.554	214.467	64.532	58.088	27.316	231.284	9.957	52.389	1073.57	85.905	52.562	30.845	56.339	110.421	152.728	499.959	328.279	82.705	30.25	0	178.007	39.393	1.189	25.422	81.233	24.877	92.568	68.62	72.352	75.041	943.466	189.736	162.621	0	89.947	278.833	57.698	904.318	22.835	374.31	41.694	345.891	36.815	0.269	21.983	0	11.248	319.033
2	A2M	0.533	2.787	362.42	1.881	2.821	30.385	9.423	19.239	0.437	92.304	1.123	1.379	7.02	1.522	5.901	7.114	1.881	9.612	12.855	4.356	4.271	13.255	0.377	6.978	11.111	11.921	343.327	7.504	1.993	0	4.032	23.247	70.658	7.082	5.213	1.856	0.438	7.127	46.626	12.761	1.63	0.904	1.322	4.525	4.224	0.859	0	2.939
12	SERPINA3	8.136	216.969	743.378	35.037	5.235	31.175	4.392	25.39	32.841	119.891	29.395	189.002	35.979	45.741	29.132	49.816	95.488	26.565	27.313	0	99.255	16.438	0.379	1.177	184.939	95.169	406.874	48.049	14.66	22.878	533.558	18.029	29.526	3.213	33.914	158.207	37.735	426.283	42.355	125.486	16.247	33.862	2.927	0	2.222	8.091	11.373	47.655
16	AARS	0	0	0	0	0	0	0	0	0	0	0	0	0	0	0	0	0	0	0	0	0	1.088	0	0	0	0	0	0	0	0	0	2.51	0	0	0	0	0	0	0	0	0	0	0	0	0	0	0	0
18	ABAT	0.445	0	0	4.975	0	0.115	0	0	0	0	6.043	0	0	0	0.265	0.497	0	0	0	0	0	0	0	0	0	0.539	0	0	0	1.475	0	0	0	0	0.495	0	0	0	0.927	0	1.328	0	0.12	0	0	0	0	1.926
23	ABCF1	0	0	0	0	0	0	0	0	0	0	0	0	0	0	0	0	0	0	0	0	0	0	0	0	0	0	0	0	0	0	0	0	0	0	0	0	0	0	0	0	0	0	0	0	0	0	0	0
26	AOC1	4.875	30.711	0	21.069	26.884	8.436	4.046	0	11.122	8.59	14.818	16.733	33.936	14.722	4.499	11.634	9.862	17.665	0	0	3.593	0	0.072	0.212	0	26.308	0	19.493	3.392	10.831	29.704	21.12	0	2.05	14.659	19.13	54.987	18.34	3.514	53.169	0.198	1.074	3.075	0	16.608	0	0	13.93
28	ABO	0	0	0	0	0	0	0	0	0	0	0	0	0	0	0	0	0	0	0	0	0	0	0	0	0	0	0	0	0	0	0	0	0	0	0	0	0	0	0	0	0	0	0	0	0	0	0	0
30	ACAA1	0	0	0	0	0	0	0	0	0	0	0	0	0	0	0	0	0	0	0	0	0	0	0	0	0	0	0	0	0	0	0	0	0	0	0	0	0	0	0	0	0	0	0	0.39	0	0	0	0.276
31	ACACA	0	0	0	0	0	0	0	0	0	0	0	0	0	0	0	0	0	0	0	0	0	0	0	0	0	0	0	0	0	0	0	0	0	0	0	0	0	0	0	0	0	0	0	0	0	0	0	0
34	ACADM	1.501	0	0	17.468	0.211	0.72	0	1.354	1.903	0.715	10.051	0	2.659	2.394	0.306	4.282	1.332	0.904	0	0	0	3.235	0	18.657	0	6.086	0	1.396	0	3.065	0	0.782	0	0	3.628	0.478	0	0	2.505	0	8.415	0	0	10.373	0.911	0	0	3.866
35	ACADS	0	0	0	2.377	0	0	0	0	0	0	0.978	0	0	0	0	0	0	0.179	0	0	0	0	0	0.558	0	0	0	0	0	0	0	0	0	0	0	0	0	0	0	0	0.717	0	0	0.418	0	0	0	0
36	ACADSB	0	0	0	4.132	0	0	0	0	0	0	0.527	0	0	0	0	2.984	0	0	0	0	0	0	0	0	0	0	0	0	0	0	0	0	0	0	0	0	0	0	0	0	7.507	0	0	0	0	0	0	1.89
37	ACADVL	0.566	0	0	17.492	0	0.72	0	5.288	2.951	2.37	3.407	0	10.169	2.955	0	1.068	0	5.447	0	0	0.064	7.331	0	2.484	0.681	3.081	0	6.606	0	3.977	0	6.156	0	0	8.312	0.747	0	0	5.63	2.332	16.548	0	0	11.257	4.233	0	0	7.277
38	ACAT1	2.822	8.594	0	49.11	0.342	4.971	0	21.033	15.148	21.331	66.481	0	4.513	22.698	3.205	12.538	0	22.391	0	0	0	28.888	0	6.154	14.612	71.691	0	35.803	0.526	12.462	0	5.396	0.224	0	11.889	6.856	0	0	13.46	1.972	10.702	0	1.848	4.985	23.14	0	0	44.018
39	ACAT2	0.117	0.47	0	5.638	0	0	0	0	0	0	0	1.247	0	0	0	0	0	0	0	0	0	0	0	2.668	0	31.771	0	0	0	0	0	1.235	0	0	1.687	0	0	0	0	0	0	0	0	0	0	0	0	0
47	ACLY	0.088	7.105	0	4.104	0	0.06	0	0	1.153	0	0	0	4.38	0	2.312	1.839	0	1.186	0	0	0	9.099	0	0	0	1.263	0	0.342	0	0	0	1.303	0	0	0.905	0	0	0	0.119	1.157	0	0	0.134	0	0	0	0	0
48	ACO1	33.399	33.112	0	16.479	8.787	54.436	0.493	0	3.628	11.511	6.396	4.957	14	11.018	26.182	6.941	11.132	33.312	0	0	10.586	31.163	0	0	0	12.083	0	20.248	2.668	59.61	3.665	14.76	4.385	0	18.541	33.08	38.503	3.676	0	28.659	21.883	0	7.223	0	9.711	0	5.402	17.601
50	ACO2	10.891	0.732	0	13.991	3.519	1.312	0	6.114	0.953	7.175	6.497	0	4.881	2.872	0.937	1.648	0	3.741	0	0	1.588	13.915	0	0	2.279	12.066	0	7.171	0.99	11.495	0	4.857	3.107	0	19.647	3.811	0	0	6	5.396	5.95	0	1.794	1.979	2.063	0	0	23.864
51	ACOX1	0.093	0.179	0	0	0	0	0	0	0	0	0	0	0.526	0	0	0	0	0	0	0	0	0	0	0.509	0	0.757	0	0	0	0	0	0.174	0	0	0	0	0	0	0	0	0.189	0	0	1.211	0	0	0	0
53	ACP2	21.074	17.742	0	127.293	8.27	17.91	7.988	6.957	6.992	14.07	13.034	19.437	74.539	10.347	8.977	6.746	13.309	13.537	4.469	0	7.253	35.541	1.024	0.364	3.145	33.25	0	58.882	16.018	39.269	40.332	7.826	14.775	24.921	14.454	13.917	63.818	135.56	5.046	39.252	2.039	0	2.381	0	45.021	0	7.005	37.061
55	ACPP	47.737	976.076	0	1865.65	25.859	99.789	18.74	3.708	70.109	65.132	1318.05	118.497	317.309	113.104	50.665	27.308	9.479	177.667	31.125	0	17.855	11.204	6.271	5.591	26.569	85.971	37.912	44.889	36.958	1750.61	995.997	15.486	87.276	30.199	755.69	422.367	230.929	275.097	35.291	545.648	1.986	1.99	7.214	0	161.367	20.122	17.655	1055.94
58	ACTA1	78.781	201.265	39.861	119.587	52.102	42.712	68.455	139.716	45.251	112.03	109.025	49.288	126.736	142.853	64.096	87.275	62.376	127.798	70.812	93.771	53.538	390.957	13.772	58.509	89.876	251.171	275.242	223.342	132.899	97.777	78.619	151.774	284.641	272.173	156.786	74.468	111.803	195.751	154.831	268.194	49.711	44.463	68.648	69.089	147.308	150.464	95.382	91.92
59	ACTA2	70.548	178.687	33.889	103.044	48.329	38.601	62.642	126.95	44.127	99.405	95.638	43.749	115.605	139.681	62.916	86.389	52.603	119.343	63.361	82.206	52.111	367.369	12.341	52.534	83.689	227.743	250.116	208.247	124.783	86.236	66.328	139.29	261.979	242.856	141.944	70.261	100.75	173.558	136.882	248.929	45.947	40.034	62.58	63.489	128.294	136.871	89.185	85.947
60	ACTB	208.481	475.066	107.652	370.357	92.853	116.009	173.424	506.308	120.595	324.37	233.508	139.596	256.536	320.283	163.271	183.035	226.689	266.381	172.938	183.883	125.121	827.85	38.186	243.894	281.215	728.731	730.329	539.536	321.751	231.84	193.708	345.79	872.155	495.669	344.872	173.589	295.253	454.272	461.083	591.078	145.347	143.237	166.206	288.97	397.283	453.984	240.482	249.354
70	ACTC1	78.781	198.887	39.861	119.587	52.102	42.712	68.455	139.716	45.251	112.03	109.025	49.288	126.736	142.853	64.096	87.275	62.376	127.798	70.812	93.771	53.538	390.957	13.772	58.509	89.876	251.171	275.242	223.342	132.899	97.777	78.619	151.774	285.72	272.173	156.786	74.468	111.803	195.751	154.831	268.194	49.711	44.463	68.648	69.089	147.308	150.464	95.382	91.92
71	ACTG1	208.481	475.921	107.652	370.357	92.853	116.009	173.424	506.868	120.595	324.37	233.508	139.773	256.536	320.283	163.271	182.737	226.439	266.381	175.214	183.883	125.121	827.85	38.028	243.894	281.215	728.731	730.329	539.536	321.751	231.84	193.708	345.79	871.628	495.669	344.872	173.589	295.253	454.272	461.083	591.078	145.347	144.787	166.772	288.97	395.39	453.984	242.82	249.354
72	ACTG2	74.514	188.515	36.395	110.36	50.35	40.37	66.039	133.004	46.439	105.245	101.284	46.01	120.441	146.3	65.913	91.78	56.072	124.957	66.812	87.762	54.85	385.871	13.029	56.538	89.093	240.315	265.241	220.305	132.59	89.75	69.908	146.438	275.489	253.554	148.494	73.647	106.382	182.641	144.392	263.387	48.178	42.875	65.744	66.973	135.157	144.257	93.354	90.58
81	ACTN4	15.63	29.755	0.505	19.156	6.54	18.968	9.933	16.895	27.05	9.581	18.622	6.494	41.771	23.433	32.586	30.981	10.835	36.795	4.824	0	19.56	60.846	0.132	15.428	23.541	105.517	22.343	36.673	2.192	17.232	0	60.917	42.977	0	57.013	15.277	6.033	0	20.778	72.065	7.342	0.677	5.226	40.57	14.091	12.639	14.202	13.412
87	ACTN1	1.25	3.617	0	4.533	0.192	1.859	3.547	4.76	3.376	4.542	3.292	5.203	6.176	4.712	3.003	4.692	3.863	4.788	2.601	0	4.755	5.581	0	10.746	5.774	27.254	14.395	4.439	0	1.86	0	42.351	21.83	0	38.586	2.086	0	0	10.018	32.977	2.072	0	2.927	34.672	6.044	5.486	0	35.748
88	ACTN2	0.961	7.696	0	6.831	0.359	1.128	2.456	4.548	2.482	3.171	0	4.868	3.76	2.848	2.08	1.845	3.695	4.96	0	0	1.559	3.543	0	3.498	0.842	5.842	2.7	3.383	0	1.911	0	1.82	8.005	0	6.001	1.695	0	0	2.958	3.102	2.093	0	0	1.334	5.791	3.825	0	1.302
89	ACTN3	0	1.507	0	2.041	0	0.222	0	0	1.88	1.199	0	0	1.185	0	0.836	0	1.631	2.635	0	0	0	1.196	0	0	0	3.052	3.295	1.555	0	0	0	0	3.636	0	0	0	0	0	1.829	0	0	0	0	0	0	0	0	0
95	ACY1	81.688	198.053	0	60.72	42.92	23.237	13.178	17.621	70.729	21.077	151.5	32.741	53.22	87.485	85.515	55.095	80.727	127.454	38.545	0	27.772	466.898	5.938	4.255	10.972	173.616	8.617	73.466	25.408	74.065	51.339	151.781	32.447	107.576	117.637	25.641	106.239	62.172	13.901	193.131	8.355	8.585	38.033	0	134.793	137.254	36.074	83.477
102	ADAM10	0	0	0	0	3.155	0	0	0	0	0	0	0	0	0	0	0	0	0	0	0	0	0	0	0	0	0	0	0	0	0	0	0	0	0	0	0	0	0	0	0	0	0	0	0.305	0	0	0	0
118	ADD1	0	0	0	0	0	0	0	0	0	0	0	0	0	0	0	0	0	0	0	0	0	0	0	0	0	0	0	0	0	0	0	0	0	0	0	0	0	0	0	0	0	0	0	0	0	0	0	0
119	ADD2	0	0	0	0	0	0	0	0	0	0	0	0	0	0	0	0	0	0	0	0	0	0	0	0	0	0	0	0	0	0	0	0	0	0	0	0	0	0	0	0	0	0	0	0	0	0	0	0
124	ADH1A	0	0	0	0	0	0	0	0	0	0	0	0	0	0	0	0	0	0	0	0	0	0	0	0	0	0	0	0	0	0	0	0	0	0	0	0	0	0	0	0	0	0	0	0	0	0	0	0
125	ADH1B	0	0	0	0	0	0	0	0	0	0	0	0	0	0	0	0	0	0	0	0	0	0	0	0	0	0	0	0	0	0	0	0	0	0	0	0	0	0	0	0	0	0	0	0	0	0	0	0
126	ADH1C	0	0	0	0	0	0	0	0	0	0	0	0	0	0	0	0	0	0	0	0	0	0	0	0	0	0	0	0	0	0	0	0	0	0	0	0	0	0	0	0	0	0	0	0	0	0	0	0
128	ADH5	2.086	31.883	0	29.394	4.359	17.479	0	0	12.618	28.73	7.79	3.002	13.191	29.592	21.502	17.568	4.877	26.176	0	0	3.229	40.37	0	0	0.766	23.501	0	7.708	0	12.43	0	120.768	0	0	126.152	6.501	0	0	3.169	65.523	1.587	0	4.873	1.199	4.246	0	0	5.759
130	ADH6	0.659	5.128	0	0	0	0	0	0	0	1.069	0	0	0	1.11	0.882	0	0	3.5	0	0	0.205	25.413	0	0	0	0	0	0	0	1.202	0	5.637	0	0	5.052	0	0	0	0	19.785	0	0	0	0	0	0	0	0
131	ADH7	0	0	0	0	0	0	0	0	0	0	0	0	0	0	0	0	0	0	0	0	0	0	0	0	0	0	0	0	0	0	0	0	0	0	0	0	0	0	0	0	0	0	0	0	0	0	0	0
132	ADK	0	0	0	0	0	0	0	0	0	0	0	0	0	0	0	0	0	0	0	0	0	0	0	0	0	0	0	0	0	0	0	0	0	0	0	0	0	0	0	0	0	0	0	0	0	0	0	0
142	PARP1	0	0	0	0	0	0	0	0	0	0	0	0	0	0	0	0	0	0	0	0	0	0	0	0	0.419	0	0	0	0	0	0	0	0	0	0	0	0	0	0	0	0	0	0	0	0	0	0	0
143	PARP4	0	0	0	0	0	0	0	0	0	0	0	0	0	0	0	0	0	0	0	0	0	0	0	0	0	0	0	0	0	0	0	0	0	0	0	0	0	0	0	0	0	0	0	0	0	0	0	0
156	ADRBK1	0	0	0	0	0	0	0	0	0	0	0	0	0	0	0	0	0	0	0	0	0	0	0	0	0	0	0	0	0	0	0	0	0	0	0	0	0	0	0	0	0	0	0	0.094	0	0	0	0
159	ADSS	0	0	0	0	0	0	0	0	0	0	0	0	0	0	0	0	0	0	0	0	0	0	0	0	0	0	0	0	0	0	0	0	0	0	0	0	0	0	0	0	0	0	0	0	0	0	0	0
160	AP2A1	0	0	0	0	0	0	0	0	0	0	0	0	0	0	0	0	0	0	0	0	0	0	0	0	0	0	0	0	0	0	0	0	0	0	0	0	0	0	0	0	0	0	0	0	0	0	0	0
161	AP2A2	0	0	0	0	0	0	0	0	0	0	0	0	0	0	0	0	0	0.082	0	0	0	0.656	0	0	0	0	0	0	0	0	0	0	0	0	0	0	0	0	0	0	0	0	0	0	0	0	0	0
162	AP1B1	0	0.157	0	17.352	0	0	0	0	0	0	0	0	0	0	0	0	0	0	0	0	0	0.378	0	9.176	0	1.478	0	0	0	0	0	0.641	0	0	0.158	0	0	0	0	1.972	0.088	0	0	0	0	0	0	0
163	AP2B1	0	0	0	0	0	0	0	0	0	0	0	0	0	0	0	0	0	2.015	0	0	0	0.416	0	0	0	0	0	0	0	0	0	0	0	0	0	0	0	0	0	1.944	0	0	0	0	0	0	0	0
164	AP1G1	0	0	0	1.981	0	0	0	0	0	0	0	0	0.416	0	0	0	0	0	0	0	0	0.607	0	0.121	0	0	0	0	0	0	0	0	0	0	0	0	0	0	0	0	0.091	0	0	0.868	0	0	0	0
167	CRISP1	0	0	0	0	0	0	0	0	0	0	0	0	0	0	0	0	0	0	0	0	0	0	0	0	0	0	0	0	0	0	0	0	0	0	0	0	0	0	0	0	0	0	0	0	0	0	0	0
173	AFM	0	0.515	2.108	0	0	0	0	3.279	0.577	0.344	0	0	0	0	0	0	1.333	0	0	0	0	0.03	0	0	0	0	0	0	0	0	0	0	0	0	0	0	0	0	0	0	0	0	0	0	0	0	0	0
176	ACAN	0	0	0	0	0	0	0	0	0	0	0	0	0	0	0	0	0	0	0	0	0	0	0	0	0	0	0	0	0	0	0	0	0	0	0	0	0	0	0	0	0	0	0	0	0	0	0	0
178	AGL	0	0	0	0	0	0	0	0	0	0	0	0	0	0	0	0	0	0	0	0	0	0.016	0	0.025	0	0	0	0	0	0	0	0	0	0	0	0	0	0	0	0	0	0	0	0.065	0	0	0	0
183	AGT	199.342	92.037	55.536	4.594	76.974	103.761	17.881	0	137.797	38.391	7.345	14.841	28.256	58.239	4.108	22.491	50.657	104.039	8.613	0	26.721	38.061	1.836	4.973	15.587	10.589	30.771	12.546	53.482	1.048	89.636	27.279	20.74	40.038	7.205	136.945	5.111	33.622	42.369	71.627	0.556	40.413	18.121	0	25.681	0	4.037	4.041
191	AHCY	16.897	58.27	0	34.244	7.124	10.628	20.642	3.492	11.31	34.675	18.159	15.044	27.818	41.342	29.499	12.862	47.381	57.691	22.629	0	7.986	257.587	3.258	9.637	10.594	67.295	18.446	30.97	23.771	30.102	3.222	159.211	29.577	13.092	28.702	14.78	13.97	18.282	16.642	60.189	1.287	10.7	9.482	0.676	56.164	12.288	7.235	19.026
197	AHSG	11.278	24.341	406.104	8.751	38.393	53.743	0	35.696	123.392	26.93	57.901	13.937	43.052	39.697	25.536	44.937	273.52	6.699	11.438	0	6.303	1.413	347.758	0	17.924	29.836	55.508	32.925	126.277	20.776	114.071	67.922	18.452	43.916	14.335	56.586	118.501	251.845	10.175	40.91	4.243	176.55	12.634	0	6.482	44.049	38.289	23.83
202	AIM1	0	0	0	0	0	0	0	0	0	0	0	0	0	0	0	0	0	0	0	0	0	0	0	0	0	0	0	0	0	0	0	0	0	0	0	0	0	0	0	0	0	0	0	0	0	0	0	0
203	AK1	0	0	0	0	0	0	0	0	0	0	0	0	0	0	0	0	0	0	0	0	0	182.597	0	0	0	0	0	0	0	0	0	0	0	0	0	0	0	0	0	0	0	0	0	0	0	0	0	0
204	AK2	0	0	0	0	0	0	0	0	0	0	0	0	0	0	0	0	0	0	0	0	0	0	0	0	0	0	0	0	0	0	0	0	0	0	0	0	0	0	0	0	0	0	0	0	0	0	0	0
205	AK4	1.476	0	0	398.688	0	0	0	0	0	0	21.494	0	0	1.869	0	0	0	0	0	0	0	0.291	0	0	0	0	0	0	0	0	0	0	0	0	0	0	0	0	0	0	4.968	0	0	0	0	0	0	2.034
210	ALAD	1.185	0	0	14.017	0	0	0	0	10.571	4.112	0	0	0	0	0	5.724	0	0.698	0	0	0.931	0	0	1.124	0	0	0	0	0	0	0	0	0	0	2.999	0	0	0	0	0	0	0	0	0	0	0	0	5.128
213	ALB	239.147	1408.78	34176.6	1072.71	1614.49	1020.65	983.748	14408.8	1615.2	24606	1379.01	1149.47	1070.82	603.962	1088.13	904.749	11475.6	1096.58	3449.5	3057.22	287.845	6950.35	612.885	359.646	940.898	2501.64	16453.1	1585.29	3541.16	664.338	5546.54	1852.25	7898.14	5450.14	1893.83	1139.3	3300.26	5675.96	1878.91	9000.73	670.976	2024.75	3129.82	157.856	675.463	631.579	446.78	987.962
216	ALDH1A1	11.113	27.776	0	30.456	8.776	10.036	3.652	1.898	1.993	33.86	21.576	2.453	20.737	13.315	16.613	13.129	3.315	9.775	3.386	0	2.05	44.087	0	0	23.67	53.007	0	41.345	10.382	24.545	18.606	12.214	28.353	4.075	34.514	21.07	28.692	28.697	15.312	46.684	2.349	2.262	0.588	0	12.53	0	0.77	15.28
217	ALDH2	12.886	0.721	0	14.412	8.784	0.159	0	0	9.296	2.635	46.906	0	4.31	5.535	19.108	1.116	0	1.521	0	0	1.175	34.917	0	1.048	0	11.939	0	3.954	0	11.011	0	0	0	0	23.623	4.334	0	0	2.731	4.816	15.129	0	0.513	0.787	0	0	0	16.155
218	ALDH3A1	0	0	0	0	0	0	0	63.105	0	0	0	0	13.501	0	0	0	0	0	0	0	0	0	0	0.314	0	0	0	1.158	0	0	0	0	0	0	0	0	0	0	0	43.15	0	0	0	24.713	0	0	0	0
219	ALDH1B1	0	0	0	3.314	0	0	0	0	0	0	0	0	0	0	0	0	0	0	0	0	0	0	0	0	0	0	0	0	0	0	0	0	0	0	0	0	0	0	0	0	1.62	0	0	0	0	0	0	0
220	ALDH1A3	0	0	0	2.266	0	0	0	0	0	0	0	0	0	0	0	0	0	0	0	0	0	0	0	0	0	0	0	0	0	0	0	0	0	0	0	0	0	0	0	0	0	0	0	0	0	0	0	0
221	ALDH3B1	0	0	0	0.778	0	0	0	0	0	0	0	0	0	0	0	0	0	0.142	0	0	0	0.177	0	0	0	0	0	0	0	0	0	0	0	0	0	0	0	0	0.424	0	0	0	0	0.208	0	0	0	0
223	ALDH9A1	5.603	21.231	0	11.349	1.216	4.175	1.618	6.272	6.058	15.109	7.346	7.168	3.526	9.452	9.144	3.776	6.287	10.723	0	0	0.795	23.811	0	2.747	1.548	14.572	17.943	10.194	0	0	15.541	8.693	6.561	0	18.175	4.215	0	0	2.149	12.265	1.081	1.969	3.812	5.509	18.16	0	1.101	5.995
224	ALDH3A2	0	0	0	0	0	0	0	1.248	0	0	0	0	1.069	0	0	0	0	0	0	0	0	0	0	0	0	3.174	0	0	0	0	0	0	0	0	0	0	0	0	0	0	47.676	0	0	0.975	0	0	0	0
226	ALDOA	141.936	4.489	0	42.751	6.51	10.33	37.436	33.416	24.425	22.908	8.613	43.631	27.879	81.523	18.253	43.132	22.072	15.873	2.507	15.028	37.129	29.809	1.199	22.703	30.542	65.553	69.823	53.353	2.188	6.771	38.595	22.524	57.242	5.481	23.284	9.607	6.164	31.807	37.068	13.054	4.839	6.966	3.609	6.946	16.928	34.735	46.469	14.657
229	ALDOB	118.22	359.192	33.71	193.289	45.917	80.003	39.717	40.354	151.833	232.044	202.928	167.96	153.885	352.268	283.558	170.239	138.544	338.499	85.264	0	88.417	614.483	10.199	19.94	68.144	286.565	70.95	163.167	268.741	226.371	122.562	241.233	129.296	171.249	199.763	114.671	227.221	290.786	36.714	285.951	72.423	79.746	67.031	0	251.028	49.909	148.044	202.662
230	ALDOC	0	0	0	0	0	0	0	0	0	0	0	0	0	3.719	0	1.134	0	0	0	0	22.092	0	0	0.579	7.867	22.152	0	0.477	0	0	0	1.058	0	0	4.838	1.148	0	0	0	0	0	0	0	0	0	0	0	0.821
231	AKR1B1	13.526	26.879	0	21.937	8.257	5.833	3.53	8.39	4.997	14.008	30.48	4.625	19.444	31.931	12.825	5.686	7.944	12.293	0	0	4.274	31.252	0	0.308	0	35.492	0	18.207	13.067	21.633	0	26.929	0	0	27.076	12.174	0	20.993	8.123	16.643	2.528	0	5.236	0.797	14.282	3.291	0	16.319
239	ALOX12	0	0	0	0	0	0	0	0	0	0	0	0	0	1.062	0	0.731	41.753	0	0	0	7.165	0	0	4.908	6.363	6.531	0	25.472	0	0	0	0	0	0	22.743	0	0	0	0	0.187	0	0	0	6.223	0	0	5.627	0
240	ALOX5	0	0	0	0	0	0	0	0	0	0	0	0	0	0	0	0	0	0	0	0	0	0	0	0.474	0	0	0	0	0	0	0	0	2.822	0	0	0	0	0	1.959	0	0	0	0	9.456	0	0	0	0
241	ALOX5AP	0	0	0	0	0	0	0	0	0	0	0	0	0	0	0	0	0	0	0	0	0	0	0	32.356	0	0	30.493	0	0	0	0	0	40.71	0	0	0	0	0	28.259	0	0	0	0	23.468	0	0	0	0
242	ALOX12B	0	0	0	0	0	0	0	0	0	0	0	0	0	0	0	0	0	0	0	0	0	0	0	0	0	0	0	0	0	0	0	0	0	0	0	0	0	0	0	0	0	0	0	0.17	0	0	0	0
244	ANXA8L2	0	0	0	0	0	0	0	0.28	0	0	0	0	0	0	0	0	0	0	0	0	0	0	0	0.699	0	0	0	0	0	0	0	0	0	0	0	0	0	0	0	0	0.152	0	0	6.873	0	0	0	0
247	ALOX15B	0	0	0	0	0	0	0	0	0	0	0	0	0	0	0	0	0	0	0	0	0	0	0	0	0	0	0	0	0	0	0	0	0	0	0	0	0	0	0	0	0	0	0	0.14	0	0	0	0
248	ALPI	0	0	0	5.37	0	11.576	0	0	0	0	0	0	0	0	0	0	0	0	0	0	0	9.601	0	0	0	0	0	0	0	0	0	0	0	0	0	0	0	0	0	0	0	0	0	0	0	0	0	0
249	ALPL	0.351	0	0	0	0	0	0	0	0	0	0	0	0.966	0.225	0	0	0	0.259	0	0	0	0	0	0	0	0	0	1.092	0	0	0	0	0	0	0.278	0	1.702	0	0	0	0	0	0	0	0	0	0	0.686
259	AMBP	229.229	10141.4	1042.25	468.93	390.872	809.452	37.074	154.018	9648.29	489.7	1005.43	404.085	1261.42	910.446	1096.57	1427.57	4469.9	171.804	406.812	82.816	1549.24	45.772	52.209	30.81	353.2	403.278	481.262	509.451	1263.69	859.318	12988.1	997.614	887.802	529.343	893.145	4717.78	2468.46	2745.47	399.494	3386.93	137.179	621.957	116.623	1.241	297.478	205.775	219.636	839.931
272	AMPD3	0	0	0	0	0	0	0	0	0	0	0	0	0	0	0	0	0	0	0	0	0	0	0	0	0	0	0	0	0	0	0	0	0	0	0	0	0	0	0	0	0	0	0	0.27	0	0	0	0
274	BIN1	0	0	0	0	0	0	0	0	0	0	0	0	0	0	0	0	0	0	0	0	0	0	0	0	0	0	0	0	0	0	0	0	0	0	0	0	0	0	0	0	0	0	0	0	0	0	0	0.093
276	AMY1A	76.275	442.667	0	199.621	11.035	80.676	2.813	7.502	108.127	33.921	433.122	38.929	1568.8	23.146	161.073	113.948	96.922	18.634	153.874	1.781	40.062	8.903	6.231	28.341	34.339	13.57	176.116	160.375	52.39	218.788	593.246	58.719	163.3	157.64	333.998	210.988	340.779	1370.59	121.598	335.627	16.68	3.474	5.823	0.508	177.297	138.695	6.035	117.716
277	AMY1B	76.275	442.667	0	199.621	11.035	80.676	2.813	7.502	108.127	33.921	433.122	38.929	1568.8	23.146	161.073	113.948	96.922	18.634	153.874	1.781	40.062	8.903	6.231	28.341	34.339	13.57	176.116	160.375	52.39	218.788	593.246	58.719	163.3	157.64	333.998	210.988	340.779	1370.59	121.598	335.627	16.68	3.474	5.823	0.508	177.297	138.695	6.035	117.716
278	AMY1C	76.275	442.667	0	199.621	11.035	80.676	2.813	7.502	108.127	33.921	433.122	38.929	1568.8	23.146	161.073	113.948	96.922	18.634	153.874	1.781	40.062	8.903	6.231	28.341	34.339	13.57	176.116	160.375	52.39	218.788	593.246	58.719	163.3	157.64	333.998	210.988	340.779	1370.59	121.598	335.627	16.68	3.474	5.823	0.508	177.297	138.695	6.035	117.716
279	AMY2A	90.973	607.888	0	276.117	8.054	112.954	4.249	3.462	148.392	39.041	677.769	48.459	3714.26	31.782	174.755	194.688	127.787	8.66	249.283	5.983	46.439	4.437	10.494	28.661	57.531	27.066	322.522	200.272	20.499	395.276	1086.64	69.225	299.077	228.496	591.615	308.496	424.168	2135.89	156.357	442.23	4.591	4.278	7.047	1.186	246.694	187.222	8.559	170.493
280	AMY2B	84.931	460.806	0	214.433	11.509	82.748	2.659	7.397	108.1	34.75	470.18	41.219	1925.85	23.084	153.799	122.157	100.16	18.265	189.585	1.781	34.988	9.024	6.454	29.582	36.806	13.853	191.663	180.223	52.129	232.876	708.483	61.614	192.964	175.902	401.471	253.29	376.438	1602.06	142.265	389.951	16.611	3.436	6.387	0.482	181.319	144.988	11.451	114.576
283	ANG	0	0	0	37.381	0	0	0	0	0	0	0	0	0	0	0	0	0	6.986	0	0	0	0	0	0	0	0	0	0	0	9.278	0	0	0	0	0	0	0	0	0	0	0	0	0	0	0	0	0	26.581
286	ANK1	0	0	0	0	0	0.256	0	0	0	0	0	0	0	0	0.589	0	0	0	0	0	0	0	0	0	0	0	0	0	0	0	0	0	0	0	0	0	0	0	0	0	0	0	0	0	0	0	0	0
290	ANPEP	183.494	501.282	88.386	1004.61	191.64	223.908	131.315	123.213	165.693	305.974	692.221	205.008	327.347	208.573	141.373	62.105	320.344	308.346	135.976	27.612	46.595	743.936	38.418	27.973	117.534	478.301	124.251	555.288	330.528	218.19	393.447	228.722	279.114	445.583	478.185	180.565	701.183	659.057	157.533	328.202	41.603	43.123	146.114	2.489	160.11	80.673	129.31	187.263
291	SLC25A4	5.8	2.146	0	53.106	4.099	2.057	8.607	9.363	0	48.688	11.007	4.152	14.039	10.571	0	4.965	14.227	9.715	0	0	1.097	24.17	0	7.046	4.637	7.959	0	6.267	5.696	2.721	0	11.785	21.501	0	13.428	3.128	0	0	9.425	4.253	8.186	0	1.317	12.659	7.412	3.314	0	1.647
292	SLC25A5	14.501	9.667	0	62.408	9.177	23.201	16.397	23.715	2.478	52.835	24.235	9.02	29.784	19.302	8.984	18.499	26.952	33.03	6.607	0	1.805	30.482	0.303	20.4	17.624	18.543	6.432	24.553	8.873	12.131	0	23.338	40.104	0	25.078	8.532	0	0	13.26	17.288	18.616	0	0	28.627	9.022	3.314	0	11.65
293	SLC25A6	8.43	9.667	0	47.948	8.361	5.785	16.824	21.272	1.161	51.567	14.494	8.204	23.382	19.792	8.62	8.22	22.309	18.195	6.607	0	1.805	26.595	0	13.272	11.694	12.151	6.432	10.6	8.873	4.053	0	12.264	26.657	0	15.767	4.697	0	0	10.393	6.847	14.447	0	1.317	19.841	7.748	3.314	0	2.234
301	ANXA1	19.761	27.794	173.491	145.093	20.281	133.522	598.182	1601.08	12.606	67.204	16.762	66.335	89.281	1166.47	39.662	504.794	756.952	8.219	108.348	650.971	175.817	27.129	18.833	911.236	725.658	1342.09	616.519	584.309	29.453	3.643	28.679	116.853	906.551	437.036	82.131	104.732	8.986	256.618	248.349	201.123	287.779	182.266	46.612	9215.49	433.966	886.504	981.848	51.203
302	ANXA2	18.733	23.829	24.544	69.393	9.608	56.665	176.424	255.884	6.168	90.456	16.167	65.179	58.298	182.199	19.534	155.92	186.048	24.809	41.209	290.729	33.529	15.213	8.282	229.986	276.8	396.269	316.044	82.978	17.684	12.079	29.072	55.81	292.412	307.855	43.602	21.464	37.035	123.475	103.78	39.05	132.721	20.307	16.263	1936.27	83.454	44.824	80.3	13.529
306	ANXA3	3.49	4.813	9.742	13.898	1.337	7.611	62.832	0.64	0	0.654	65.253	1.117	0.947	9.852	8.803	13.829	8.225	8.558	0	2.633	2.439	0	1.532	76.132	39.765	0	54.384	6.733	0	0.865	0	8.015	234.234	21.54	2.945	7.295	1.563	0	164.28	0	12.792	0	5.727	566.577	6.205	0	1.476	0
307	ANXA4	17.34	24.257	14.29	50.488	18.251	12.04	25.719	24.645	18.055	33.164	9.825	38.095	19.355	50.466	7.47	9.015	25.505	53.903	10.21	0	4.434	42.599	7.662	39.434	40.444	79.735	8.368	60.134	35.884	14.259	25.848	25.554	81.636	17.863	26.321	14.56	59.017	54.561	39.522	24.259	10.243	0	11.091	58.759	19.948	0	7.409	9.59
308	ANXA5	30.7	32.497	24.675	101.977	38.178	12.599	47.706	64.092	19.452	29.692	31.126	24.79	27.273	69.897	5.161	46.861	44.297	40.341	7.609	8.29	13.564	25.501	2.235	57.309	11.342	41.45	14.099	33.574	29.047	5.513	21.688	41.075	85.166	24.895	27.918	21.33	65.362	44.562	44.494	6.401	28.141	4.972	17.802	121.225	31.893	0	22.361	19.11
309	ANXA6	12.456	19.656	4.548	26.126	5.124	13.862	15.386	6.444	5.793	24.153	4.922	16.197	44.393	22.693	10.727	3.73	48.39	27.227	3.245	0	5.078	19.041	3.366	19.111	26.982	116.963	17.753	23.226	16.398	11.651	14.249	42.395	94.539	5.811	34.528	22.662	55.537	9.402	73.083	94.065	19.849	0	8.034	33.828	3.829	3.21	3.761	2.105
310	ANXA7	2.852	12.659	0	18.434	14.254	2.12	19.28	6.701	0	2.531	1.988	14.001	112.579	11.996	3.678	2.348	26.198	12.075	0	0	7.986	16.998	12.322	8.393	3.027	4.68	0	5.33	12.892	2.612	6.115	4.122	13.947	9.819	4.811	3.217	10.338	5.176	7.586	3.399	15.008	0	3.228	25.228	9.282	0	3.121	0
311	ANXA11	10.14	109.819	155.77	142.958	37.71	6.827	211.451	91.555	6.589	84.097	16.554	21.495	101.995	27.605	5.02	8.961	92.504	15.889	3.876	10.146	129.481	9.595	15.072	44.062	44.822	89.779	59.964	66.147	123.908	17.826	21.843	50.232	118.171	165.044	46.468	59.517	102.634	71.667	89.55	14.555	193.709	2.566	12.958	164.684	11.944	6.483	12.899	5.4
312	ANXA13	0	0.202	0	0	0	0.715	0	0	0	0	0	0.679	0.902	0	0	0	0.659	1.456	0	0	0	5.595	0	0	0	0	0	2.631	0	0	0	0	0	0	0	0	0	0	0	0	1.713	0	0	3.041	0	0	0	0
316	AOX1	1.212	7.845	0	3.531	0	0	0	0	0.057	0	0.812	4.68	2.133	0	1.371	0	0	8.152	0	0	1.595	7.045	0	0	0	0	0	0	0	0.429	0	0.472	0	0	4.787	0	0	0	0	2.55	0	0	0.184	0	8.387	0	0	0.909
317	APAF1	0	0	0	0	0	0	0	0	0	0	0	0	0	0	0	0	0	0	0	0	0	0	0	0	0	0	0	0	0	0	0	0	0	0	0	0	0	0	0	0	0	0	0	0	0	0	0	0
318	NUDT2	0	0	0	0	0	0	0	0	0	0	0	0	0	0	0	0	0	0	0	0	0	0	0	0	0	0	0	0	0	0	0	0	0	0	0	0	0	0	0	0	0	0	0	0	0	0	0	0
319	APOF	0	0.369	0	0	0	0	0	0	0	0	0	0	0	0	0	0	0	0	0	0	0	0	0	0	0	0	0	0	0	0	0	0	0	0	0	0	0	0	0	0	0	0	0	0	0	0	0	0
325	APCS	6.575	30.83	0	42.558	5.814	23.254	105.662	1.379	34.709	24.369	34.175	43.848	36.001	29.384	39.194	14.35	57.857	142.741	74.791	0	29.029	726.457	9.974	11.167	27.388	97.586	8.497	74.187	19.468	44.746	38.771	37.113	90.333	138.991	7.768	15.416	39.122	241.732	30.299	67.273	47.429	11.383	24.978	0	1.134	0	97.038	98.375
327	APEH	0	6.235	0	0	0	0.362	0	0	0.418	0.583	0	0	1.794	0	1.902	1.339	0	0	0	0	0	4.718	0	0	0	0	0	7.603	0	6.497	0	14.059	7.398	0	6.632	1.792	0	0	0	4.979	0	0	0	1.591	0	0	0	0
328	APEX1	0	0	0	0	0	0	0	0	0	0	0	0	0	0	0	0	0	0	0	0	0	0	0	0	0	0	0	0	0	0	0	0	0	0	0	0	0	0	0	0	0	0	0	0	0	0	0	0
334	APLP2	0	0.337	0	0	3.87	0.678	0	0	0	0	0	0	0	0	0	0	0	0	0	0	0	0	4.161	0	0	0	0	0	0	0.39	0	0	0	0	0	0	0	0	0	0	0	0	0	0	0	0	0	1.625
335	APOA1	182.659	354.135	498.86	528.772	190.269	312.664	283.094	92.696	99.493	515.832	141.403	70.128	257.222	261.756	280.511	412.843	461.999	212.962	169.392	51.136	229.363	148.791	28.159	43.566	101.431	206.343	987.589	312.911	315.315	237.181	173.587	642.295	356.141	195.522	259.385	90.084	279.869	350.66	514.32	300.944	192.038	55.152	41.359	8.61	56.923	15.651	6.45	507.594
336	APOA2	0	12.121	292.26	0	15.614	8.184	95.795	0	0	115.192	0	0	0	0	0	0	0	0	0	0	0	0	0	0	0	54.708	324.922	0	0	10.955	0	39.076	7.472	0	0	0	0	0	3.162	0	0	0	0	0	0	0	0	26.32
337	APOA4	170.683	526.119	105.505	258.365	171.432	105.259	92.035	74.16	119.577	309.628	303.328	74.707	178.142	46.801	406.457	192.979	396.117	98.792	46.382	7.306	80.496	106.907	11.787	9.467	32.583	228.478	52.073	73.074	346.132	296.001	114.499	575.51	82.539	68.966	257.857	130.726	287.417	187.311	83.757	463.083	21.681	136.179	110.572	0	75.842	76.022	24.404	504.609
338	APOB	0	0	0	0	0	0	0	0	0	0	0	0	0	0	0	0	0	0	0	0	0	0	0	0	0	0	0	0	0	0	0	0	0	0	0	0	0	0	0	0	0	0	0	0	0	0	0	0
341	APOC1	0	0	0	72.954	12.012	33.882	21.166	0	0	76.079	0	0	41.332	17.633	0	0	0	0	0	0	18.228	0	0	0	0	57.044	107.196	0	0	0	0	95.878	0	0	0	66.909	0	0	59.826	0	0	0	0	5.988	0	0	0	23.549
344	APOC2	0	0	0	285.601	0	0	0	0	0	0	0	0	0	0	0	0	0	0	0	0	0	0	0	0	0	0	0	0	0	41.339	0	61.957	0	0	0	0	0	0	0	0	0	0	0	0	0	0	0	36.234
345	APOC3	13.451	19.044	0	51.996	10.068	0	27.148	3.636	16.726	45.268	50.528	3.42	6.172	0	10.232	0	50.035	6.169	0	0	0	10.848	1.084	0	2.404	19.914	3.674	4.342	58.085	36.348	12.917	119.552	11.803	8.95	39.191	13.033	98.728	87.481	11.587	8.809	3.025	4.245	11.586	0	21.824	0	0	55.816
347	APOD	602.195	10792.9	1659.9	5613.65	2755.38	4245.14	399.674	1047	11908.4	3414.52	5276.74	3358.89	5721.64	2915.34	5132.63	9806.32	4297.67	2408.18	2804.87	657.402	2167.61	2572.44	291.415	675.794	1518.77	1328.08	1398.75	2171.12	7562.02	5919.23	9695.02	2802.14	4778.3	1017.21	5225.89	5716.32	11700	11341.5	2503.59	6814.66	1091.4	2148.25	1097.25	62.651	2277.44	3232.89	1416.8	6079.36
348	APOE	32.431	91.814	17.894	264.406	70.035	29.296	30.785	8.445	76.462	141.455	223.065	19.522	151.341	54.38	34.634	51.69	123.26	85.418	29.979	11.807	14.973	74.76	39.645	2.86	20.67	96.118	29.106	30.353	141.223	68.571	88.505	152.59	33.629	54.909	56.787	46.584	238.623	211.161	26.654	32.048	10.871	35.319	38.486	0	25.102	17.264	15.666	144.928
350	APOH	0	0	0	0	0	0	0	0	0	0	0	0	0	0	0	2.009	10.408	0	0	0	0	0	0	0	0	0	0	0	0	0	0	0	0	0	0	0	0	0	0	0	0	0	0	0	0	0	0	0.457
351	APP	0	0	0	0	2.495	1.327	0	0	25.58	0	0.777	0	0	0	0	8.777	0	1.08	0	0	0	0	11.627	0	0	1.36	0	0	0	10.994	0	0	0	0	0	0	0	0	0	0.955	0	0	0	0	0	0	0	7.13
353	APRT	0.699	6.262	0	17.275	5.346	0.82	0	0	2.595	0	0	0	3.125	0	1.333	0	0	3.41	0	0	2.016	15.574	0	0	3.523	19.638	0	11.811	0	2.463	0	5.101	0	0	7.765	0	2.494	0	0	8.32	0	0	0	0	0	0	0	2.536
354	KLK3	0	106.132	0	383.406	0	0	0	0	8.468	0	245.229	31.585	21.733	0	0	0	0	8.073	0	0	0	0	0	0	0	0	0	0	0	360.894	273.833	0	0	0	141.413	45.71	11.187	0	0	56.016	0	0	0	0	0	0	0	198.152
358	AQP1	25.731	18.751	0	142.464	44.698	7.895	13.725	4.742	7.249	12.208	40.214	8.927	41.876	44.036	0	0	0	11.95	0	0	0	13.678	0	0	17.36	202.301	53.797	65.413	180.118	19.272	100.175	91.635	73.05	106.594	59.057	15.449	379.754	293.048	95.173	68.398	0	0	0	0	5.434	0	0	32.994
359	AQP2	31.094	50.958	0	26.62	66.791	5.728	45.07	43.759	9.211	41.079	23.005	46.296	74.071	10.341	47.684	9.94	25.939	63.464	5.463	0	0	0	1.891	10.9	0	26.417	9.334	148.886	28.849	117.442	0	11.533	16.57	131.68	375.239	405.827	170.594	0	29.386	39.782	21.118	4.612	24.095	0.274	23.535	11.221	0	52.842
364	AQP7	0	0	0	0	0	0	0	0	0	0	0	0	0	0	0	0	0	0	0	0	0	0	0	0	0	0	0	0	0	0	0	0	0	0	0	0	0	0	0	0	0	0	0	0	0	0	0	0
369	ARAF	0	0	0	0	0	0	0	0	0	0	0	0	0	0	0	0	0	0	0	0	0	0	0	0	0	0	0	0	0	0	0	0	0	0	0	0	0	0	0	0	0	0	0	0	0	0	0	0
372	ARCN1	0	0	0	0	0	0	0	0	0	0	0	0	0	0	0	0	0	0	0	0	0	0	0	0.13	0	0	0	0	0	0	0	0	0	0	0	0	0	0	0.801	0	0	0	0	2.489	0	0	0	0
375	ARF1	5.353	6.119	0	18.017	1.962	0.668	7.994	1.828	0.735	9.404	1.864	2.509	14.111	9.181	2.739	0	0	8.975	0	0	1.213	11.713	0	12.732	12.138	31.275	17.765	9.954	0	4.915	0	8.534	25.147	13.907	11.755	3.916	6.508	0	7.181	10.843	4.875	0	0	18.343	3.841	0	1.557	4.426
377	ARF3	5.353	6.119	0	18.017	1.962	0.668	7.994	1.828	0.735	9.404	1.864	2.509	14.111	9.181	2.739	0	0	8.975	0	0	1.213	11.713	0	12.732	12.138	31.275	17.765	9.954	0	4.915	0	8.534	25.147	13.907	11.755	3.916	6.508	0	7.181	10.843	4.875	0	0	18.343	3.841	0	1.557	4.426
378	ARF4	2.033	6.827	0	25.987	0.822	0.671	2.303	3.564	0	4.075	0	0	6.725	11.235	0	0	2.761	0.404	0	0	1.876	7.247	0	12.333	12.023	21.995	0	6.404	0	2.767	0	3.97	20.033	0	5.565	5.714	0	0	12.311	6.404	2.325	0	0.234	9.928	3.7	0	2.009	2.251
381	ARF5	1.43	4.675	0	5.047	0.737	0.607	1.364	0.434	0	2.299	0	1.686	4.6	2.959	0	0	0	0.694	0	0	1.103	5.94	0	6.961	0	15.544	0	4.426	0	0	0	2.851	0	0	0	0	0	0	5.977	0	0.71	0	0	12.562	3.062	0	0	0
382	ARF6	1.277	8.404	0	6.833	1.235	3.36	2.408	12.133	2.054	6.632	4.86	4.836	11.452	10.411	1.805	0	1.923	5.558	0	0	1.282	4.869	0.238	14.779	12.083	59.457	0	17.817	0	5.635	0	7.87	13.067	0	17.45	0	8.438	11.563	0	15.706	2.565	0	1.771	17.88	10.061	0	9.325	0
383	ARG1	0	0	0	0	0	0	0	0	0	0	0	0	0	0	0	2.241	0	0	0	0	0.607	0	0	7.467	0	0.83	0	0	0	0	0	0.584	0	0	22.849	0	2.423	0	1.986	0	0	0	0.196	18.759	0	3.852	0	0
384	ARG2	0	0	0	0	0	0	0	0	0	0	0	0	0	0	0	0	0	0	0	0	0	0	0	0	0	0	0	0	0	0	0	0	0	0	0	0	0	0	0	0	0	0	0	0	0	0	0	0
387	RHOA	7.12	14.596	0	4.505	14.652	0	82.19	0.768	0	41.875	0	15.288	0	31.874	16.282	0	2.955	8.13	0	0	18.804	8.881	10.185	4.786	4.085	8.315	0	12.035	0	0	0	0	0	0	13.688	3.925	0	0	8.693	0	42.701	0	2.952	3.415	12.164	11.136	0	0
388	RHOB	0	0	0	0	0	0	0	0	0	0	0	0	0	0	0	0	0	0	0	0	0	0.696	0	0	0	0	0	0	0	0	0	0	0	0	0	0	0	0	0	0	0	0	0	0	0	0	0	0
389	RHOC	0	0	0	0	0	0	0	0	0	0	0	8.418	0	0	0	0	0	0	0	0	0	0	10.415	0	0	0	0	0	0	0	0	0	0	0	0	0	0	0	0	0	0	0	1.314	0	7.902	0	0	0
391	RHOG	0	0	0	3.066	0	0	0	0	0	0	0	0	0	0	0	0	0	0	0	0	0	0	0	0	0	3.292	0	0	0	0	0	0	6.215	0	0	0	0	0	4.2	0	0	0	0	3.266	0	0	0	0
392	ARHGAP1	0	0	0	1.696	0	0	0	0.477	0	0	0	0	1.479	2.32	0	0	0	0	0	0	0.132	0	0	0.505	0.701	5.982	0	1.264	0	0	0	0.471	4.072	0	0.96	0	0	0	2.408	0	0.651	0	0	6.648	0	0	0	0
393	ARHGAP4	0	0	0	0	0	0	0	0	0	0	0	0	0	0	0	0	0	0	0	0	0	0	0	0	0	0	0	0	0	0	0	0	0	0	0	0	0	0	0	0	0	0	0	0	0	0	0	0
396	ARHGDIA	8.412	19.647	0	26.308	3.524	5.858	0	0	0	4.879	0	2.673	22.328	8.659	0	4.103	0	19.421	0	0	0	11.567	0	3.978	8.99	35.387	0	14.545	1.841	4.99	0	6.638	8.395	0	24.198	4.79	0	0	4.805	22.432	10.25	0	0	39.283	0	0	0	7.123
397	ARHGDIB	0.659	0	0	0	0	0	0	0	0	0	0	0	0	0	0	0	0	0	0	0	0	0	0	2.276	10.573	4.491	0	13.499	0	0	0	0	57.637	0	0	0	0	0	28.541	0	3.474	0	0	36.57	0	0	0	0
400	ARL1	0	0	0	0	0	0	0	0	0	0	0	0	1.956	0	0	0	0	0	0	0	0	0	0	1.486	0	0	0	0	0	0	0	0	0	0	0	0	0	0	0	0	0	0	0	6.778	0	0	0	0
403	ARL3	0.503	0	0	0	0	0	0	0	0	0	0	0	0	0	0	0	0	0	0	0	0	0.879	0	0	0	0	0	0	0	0	0	0	0	0	0	0	0	0	0	0	0	0	0	0	0	0	0	0
410	ARSA	14.974	157.138	0	83.146	5.732	119.152	2.792	1.576	4.96	11.049	6.465	6.133	108.621	17.069	16.266	8.813	4.447	3.817	6.661	0	1.592	5.129	0	0.147	3.533	11.329	0	27.348	18.619	127.179	166.885	14.858	24.699	0	43.548	12.696	120.203	522.922	15.542	51.459	0	0.42	0	0	22.937	17.685	1.245	9.262
411	ARSB	0	1.089	0	0	0	0.511	0	0	2.101	0	0	0	0	1.638	0	2.235	0	0	0	0	0	0.486	0	0	0	0	0	2.144	0	0.416	0	0	0	0	0	0.69	0	0	0	0	0	0	0	0	0	0	0	0
415	ARSE	0.286	0	0	0	0	0	0	0	0	0	0	0	0	0	0	0	0	0	0	0	0	0	0	0	0	0	0	0	0	0	0	1.332	0	0	0	0	0	0	0	0	0	0	0	0	0	0	0	0
416	ARSF	5.149	2.353	0	24.178	19.687	12.101	4.532	1.864	4.516	15.538	0	7.302	7.945	6.414	10.981	3.782	14.062	16.609	1.226	0	1.239	29.526	3.161	0	2.119	14.263	2.44	14.806	10.613	6.504	0	17.781	15.412	17.51	0	4.21	52.695	38.047	5.101	16.164	1.008	2.861	4.481	0.118	1.099	3.878	1.796	5.092
419	ART3	0	24.672	0	0	0	0	0	0	0.216	0	0	0	0	0	0	0	0	0	0	0	0	0	0	0	0	0	0	0	0	0	1.153	0	0	0	0	14.523	0	0	0	6.791	0	0	0	0	0	0	0	0
427	ASAH1	85.939	74.493	186.063	143.829	76.528	72.403	59.88	70.452	120.509	48.882	9.381	95.826	58.608	113.281	42.699	31.916	9.499	20.84	9.644	0	35.518	123.838	6.852	30.968	25.624	154.138	76.023	70.539	281.344	77.565	90.974	9.289	51.962	40.456	32.657	32.096	223.119	161.447	21.423	110.478	1.602	11.204	48.034	11.841	71.211	0	7.566	59.724
433	ASGR2	0	0	0	0	0	0	0	0	0	0	0	0	0	0	0	0	0	0	0	0	0	0	0	0	0	0	0	0	0	0	0	0	0	0	0	0	0	0	0	0	0	0	0	0	0	0	0	0
435	ASL	1.863	7.001	0	0	0	1.04	0	0	0.277	0	0	0	1.553	0	2.167	0	0	3.35	0	0	0	36.958	0	0	0	105.008	0	0	0	0.833	0	9.753	0	0	1.416	0	0	0	0	0	0	0	0	0	3.016	0	0	0
439	ASNA1	0.707	0	0	0	0	0	0	0	0	0	0	0	0	0	0	0	0	0	0	0	0	8.38	0	0	0	0	0	0	0	0	0	0	0	0	0	0	0	0	0	0	0	0	0	0	0	0	0	0
443	ASPA	0	0	0	0	0	0	0	0	0	0	0	0	0	0	0	0	0	0	0	0	0	1.205	0	0	0	0	0	0	0	0	0	0.285	0	0	0	0	0	0	0	0	0	0	0	0	0	0	0	0
444	ASPH	0	0	0	0	0	0	0	0	0	0	0	0	0	0	0	0	0	0	0	0	0	0	0	0	0	0	0	0	0	0	0	0	0	0	0	0	0	0	0	0	0	0	0	0	0	0	0	0
445	ASS1	84.8	394.993	7.685	177.454	29.471	41.732	45.382	50.656	71.289	136.457	130.973	40.579	87.077	137.293	96.056	71.156	218.344	178.199	37.05	0	51.212	396.347	8.306	7.206	23.084	195.317	12.33	91.878	175.542	141.757	19.3	132.4	35.301	56.155	108.97	57.401	112.118	104.336	40.607	229.218	45.04	13.9	59.585	6.145	126.159	60.358	47.264	74.06
462	SERPINC1	3.268	52.884	61.736	21.451	1.531	15.968	2.888	10.142	34.362	45.875	5.753	3.888	9.323	6.739	11.647	14.401	36.835	3.698	5.075	0	11.968	14.095	0.182	0	0	28.882	16.501	5.579	2.931	10.223	46.465	29.094	10.039	0	12.567	26.672	4.87	10.006	3.272	40.369	1.027	0	9.987	0	0.389	0	0	13.58
471	ATIC	0.795	2.255	0	1.203	1.619	0.113	0	0	0.196	2	0	0	6.372	0	0	0.121	0	1.688	0	0	0	4.406	0	0	0	2.285	0	0	0	0.391	0	1.225	0	0	14.404	0	0	0	0	6.414	0	0	0	0	0	0	0	3.01
476	ATP1A1	103.077	17.433	0	33.433	79.159	3.964	2.164	1.475	21.639	14.847	14.785	8.898	14.452	13.505	20.068	6.356	11.13	17.044	5.491	0	4.746	57.898	0.366	0.195	2.286	13.266	6.12	15.897	2.637	166.808	3.944	24.968	6.112	1.57	66.122	18.424	10.932	12.807	11.74	14.612	38.103	0	2.019	0	36.06	0	0	12.455
477	ATP1A2	42.426	6.746	0	13.623	67.931	0	0.422	0.376	11.805	1.341	9.032	3.918	7.286	5.93	17.834	2.063	4.816	2.998	0	0	3.409	22.652	0	0	0	1.633	0	7.635	0	8.148	0	2.458	0	0	1.968	5.61	0	0	0	9.06	8.663	0	0.715	0.288	0	0	0	5.836
478	ATP1A3	45.636	7.948	0	16.52	72.437	2.305	0.448	0.598	12.787	1.424	10.595	4.275	8.012	6.869	19.066	3.318	5.66	4.742	0	0	3.705	27.176	0	0	0	2.608	0	8.781	1.413	9.414	0	2.609	0	0	2.937	5.955	0	0	0	10.046	9.421	0	1.082	0	0	0	0	7.059
479	ATP12A	0	0.094	0	0	0.228	0	0	0	0	0	0	0.165	0	0	0	0	0	0.376	0	0	0	0.907	0	0	0	0	0	0.198	0	0	0	0	0	0	0.479	0	0	0	0	0	0	0	0	0	0	0	0	0.219
480	ATP1A4	0.176	0.288	0	0.585	0.246	0	0	0.259	0	0.492	0	0	0.225	0.362	0.104	0	0	0.877	0	0	0	1.852	0	0	0	0	0	0.213	0	0.315	0	0.441	0	0	0.766	0	0	0	0	0	0	0	0	0	0	0	0	0.418
481	ATP1B1	6.965	9.267	0	14.598	8.197	0.942	0	3.818	0.468	10.304	4.106	12.243	1.054	18.148	0.868	0	11.932	34.785	0	0	0.958	44.305	1.749	1.369	2.009	4.703	0	10.382	5.372	3.034	12.1	5.624	5.774	0	9.145	5.627	15.281	9.128	2.614	2.338	1.352	0	3.358	1.911	7.163	0	0	17.039
483	ATP1B3	0	0	0	0	0	0	0	0	0	0	0	0	0	0	0	0	0	0	0	0	0	0	0	0	0	0	0	0	0	0	0	0	0	0	0	0	0	0	0	0	0	0	0	0	0	0	0	0
486	FXYD2	2.434	0	0	0	4.808	0	0	0	0	0	0	0	0	0	0	0	0	5.903	0	0	0	5.609	0	0	0	0	0	0	0	0	0	0	0	0	0	0	29.729	0	0	0	0	0	0	0	0	0	0	0
487	ATP2A1	0	0	0	0	0	0	0	0	0	0	0	0	0	0	0	0	0	0	0	0	0	0	0	0	0	0	0	0	0	0	0	0	0	0	0	0	0	0	0	0	0	0	0	0.371	0	0	0	0
488	ATP2A2	0	0	0	0	0	0.062	0.275	0	0	0	0	0	0	0.182	0	0	0	0	0	0	0	0	0	0.284	0	3.59	0	0	0	0	0	0	0	0	0	0	0	0	0	0	0	0	0	1.734	0	0	0	0
489	ATP2A3	0	0	0	0	0	0	0	0	0	0	0	0	0	0	0	0	0	0	0	0	0	0	0	0	0	0	0	0	0	0	0	0	0	0	0	0	0	0	0	0	0	0	0	0.179	0	0	0	0
495	ATP4A	0.124	0.438	0	0	0.233	0	0	0	0.039	0	0	0	0	0.225	0	0	0	0.344	0	0	0	0.923	0	0	0	0	0	0.306	0	0.294	0	0.383	0	0	0.686	0	0	0	0	0.242	0	0	0	0	0	0	0	0.365
498	ATP5A1	19.841	34.094	0	119.97	14.481	24.871	7.753	70.177	16.13	15.188	131.918	6.458	39.48	63.258	20.792	43.41	77.93	39.989	7.23	5.702	17.966	89.449	2.668	38.313	30.915	64.319	29.356	48.355	21.929	30.662	20.73	26.235	46.302	54.769	74.677	24.813	7.154	18.212	37.704	30.776	34.764	2.453	15.779	38.128	22.79	17.105	55.868	34.684
501	ALDH7A1	1.836	6.88	0	19.218	0	0.832	0.1	0	3.068	6.495	4.823	0.681	1.04	1.166	1.946	5.227	4.7	0.848	0	0	0.076	10.36	0	1.463	0	0.907	0	1.001	0	0	0	0.309	0	0	8.505	0	0	0	0	0.615	0.394	0	0	13.798	2.683	0	0	2.579
506	ATP5B	43.301	15.129	4.472	105.025	28.799	31.254	16.325	62.813	30.741	25.411	74.512	3.958	29.231	24.418	9.229	144.012	25.127	35.462	2.567	33.066	13.489	95.676	2.282	37.017	34.025	78.955	32.501	81.061	26.785	40.956	14.262	31.845	66.524	68.425	71.148	28.852	6.328	27.819	44.625	28.863	46.472	4.969	13.15	47.438	20.386	20.512	11.729	69.317
509	ATP5C1	3.659	0	0	174.514	39.999	3.126	2.526	3.491	0	11.016	6.183	0	0	0	44.829	3.658	194.265	7.968	0	0	8.063	25.746	0	57.685	0	0	0	5.052	0	3.455	0	6.346	0	0	36.141	20.416	0	0	58.166	1.864	8.244	0	0	24.851	0	0	0	7.156
513	ATP5D	0	0	0	1.239	0	0	0	1.87	0	0	0	0	0	0	0	0	0	2.043	0	0	0	10.26	0	0	0	0	0	0	0	2.515	0	0	0	0	4.532	0	0	0	0	0	0	0	0	3.277	0	0	0	1.68
514	ATP5E	0	0	0	0	0	0	0	5.77	0	0	0	0	0	0	0	0	0	0	0	0	0	0	0	0	0	0	0	0	0	0	0	0	0	0	0	0	0	0	0	0	0	0	0	0	0	0	0	0
515	ATP5F1	8.032	0	0	12.408	0	2.67	0	1.541	0	0	0	0	6.44	0	0	0	0	0	0	0	2.418	22.424	0	2.713	0.819	7.697	0	0	0	1.621	0	7.694	1.97	0	9.996	4.075	0	0	11.002	3.581	8.055	0	0	5.86	0	0	0	0
521	ATP5I	0	0	0	0	0	0	0	18.576	0	0	0	0	0	0	0	0	0	0	0	0	0	0	0	0	0	0	0	0	0	0	0	0	0	0	0	0	0	0	0	0	0	0	0	0	0	0	0	0
523	ATP6V1A	3.02	34.639	0	35.676	2.786	15.911	0.451	19.2	7.022	31.249	43.951	12.32	30.071	9.655	10.358	7.977	6.536	56.861	0	0	6.811	43.155	1.843	1.022	6.917	13.423	0	10.413	2.365	8.727	4.756	13.908	5.317	8.498	12.225	6.271	7.057	28.391	8.577	16.007	2.256	0	0.426	0.628	15.279	0	0.212	5.362
525	ATP6V1B1	0	1.524	0	1.843	0.115	2.874	0	0	0.263	2.527	0	3.762	7.773	3.131	0	0	0.222	2.658	0	0	0	6.887	0	0	0	0	0	4.321	0	0	0	1.398	0	0	1.778	0	0	11.718	0	0	5.589	0	0	0	3.397	0	0	1.379
526	ATP6V1B2	1.051	3.806	0	4.308	0.124	0	0	1.679	0	1.541	0	3.691	0	1.907	0.64	0	0.239	0.955	0	0	0.371	3.858	0	0	3.515	8.989	0	3.49	2.257	0	0	3.555	0	0	3.515	0	0	0	1.303	1.455	0.487	0	0.307	0.283	2.439	0	0	0
527	ATP6V0C	3.852	0	0	15.281	0	0	0	0	0	0	0	0	0	0	0	0	0	0	0	0	0	0	0	0	0	0	0	0	0	0	0	0	0	0	0	0	0	0	0	6.732	0	0	0	0	0	0	0	0
528	ATP6V1C1	0.091	12.862	0	2.546	0	0	0	0	0	0	0	0	1.446	0.202	2.114	0	0	0.304	0	0	0	5.422	0	0	0	1.708	0	0	0	0	0	12.938	0	0	4.817	0	0	0	0	0.223	0.407	0	0	0	0	0	0	0
529	ATP6V1E1	4.91	7.341	0	7.812	0.752	2.727	1.701	7.471	2.006	14.662	0	1.649	4.019	8.661	1.319	2.184	0	6.272	0	0	4.145	46.077	0	0	0	10.02	0	6.174	0	5.265	0	3.522	0	0	1.588	1.963	0	0	1.669	2.37	3.769	0	0	0	0.601	0	0	3.565
535	ATP6V0A1	0.134	1.569	0	2.365	0.159	0	0	0	0.115	1.995	0.299	0	0	0.774	0	0.157	0	3.554	0	0	0	0.699	0	0	0	0	0	1.344	0	7.009	0	1.662	0	0	3.057	0	0	0	0	1.24	0	0	0	0	0	0	0	0.761
537	ATP6AP1	56.242	1.164	0	32.549	0	0.511	0	0	0	0	0	0.478	1.787	0.595	2.083	0	2.801	0	0	0	0	0	0	0	0	0	0	1.085	0	0	0	1.223	0	0	0	0	0	0	0	0	0	0	0	1.225	0	0	0	2.301
539	ATP5O	1.951	0	0	13.214	1.676	1.002	0	16.782	1.793	0	0	0	2.063	0.817	0	8.521	0	6.78	0	0	0	20.611	0	1.92	0.669	0	0	5.267	0	1.078	0	24.358	2.414	0	7.749	1.39	0	0	0	6.355	6.716	0	0	14.351	0	0	0	32.479
549	AUH	0	0	0	0	0	0	0	0	0	0	0	0	0	0	0	0	0	0	0	0	0	0	0	0	0	0	0	0	0	0	0	0	0	0	0	0	0	0	0	0	0	0	0	0	0	0	0	0
558	AXL	0	0.633	0	0.262	0.455	1.16	0.49	0	3.251	0.534	1.223	0	0.795	1.537	1.371	7.399	0	0.872	0	0	2.803	0.514	0.067	0	0	5.562	0	1.469	0	1.191	0	0	2.351	0	0	1.124	2.948	14.191	0	1.485	0	0	0	0	0.358	0	0	4.767
563	AZGP1	4.384	646.036	95.348	29.042	8.462	30.912	0	51.654	435.571	42.401	47.665	41.563	7.889	94.323	9.222	63.499	211.109	10.768	5.732	0	175.583	0	0	0	54.456	12.394	17.07	26.311	79.828	43.804	453.186	32.557	124.707	0	122.794	211.321	95.4	425.381	11.868	256.262	83.437	70.424	10.286	0	0	0	13.754	133.477
566	AZU1	0	0	0	0	0	0	0	0	0	0	0	0	0	0	0	33.452	0	0	0	0	6.805	0	0	45.021	47.333	0	0	11.896	0	0	0	7.822	98.318	0	0	3.672	0	0	43.613	0	0	0	0	73.119	0	0	0	0
567	B2M	79.159	521.381	366.89	151.408	39.674	110.786	26.738	60.603	303.291	117.542	81.601	0	70.942	52.955	172.716	171.654	4212.24	69.465	41.494	0	142.04	176.519	6.958	0	15.36	260.788	0	44.746	351.669	234.865	1519.56	191.996	0	59.096	154.194	338.71	111.723	234.563	8.062	414.489	15.276	337.849	28.591	3.536	30.349	33.035	0	172.492
581	BAX	0	0	0	0	0	0	0	0	0	0	0	0	0	0	0	0	0	0	0	0	0	0	0	0	0	0	0	0	0	0	0	0	0	0	0	0	0	0	0	0	0	0	0	0	0	0	0	0
587	BCAT2	0	0	0	0	0	0	0	0	0	0	0	0	0	0	0	0	0	0	0	0	0	0	0	0	0	0	0	0	0	0	0	0	0	0	0	0	0	0	0	0	0	0	0	0	0	0	0	0
594	BCKDHB	0	0	0	0	0	0	0	0	0	0	0	0	0	0	0	0	0	0	0	0	0	0	0	0	0	0	0	0	0	0	0	0	0	0	0	0	0	0	0	0	0	0	0	0	0	0	0	0
622	BDH1	0	0	0	0	0	0	0	0	0	0	0	0	0	0	0	0	0	0.44	0	0	0	1.154	0	0	0	0	0	0	0	0	0	0	0	0	0.513	0	0	0	0	0	0	0	0	2.819	0	0	0	0.637
629	CFB	1.498	1.917	2.603	1.442	1.737	9.474	4.232	2.809	2.266	46.867	0	1.994	10.533	2.991	8.023	11.554	0	11.661	47.203	0	2.605	24.527	0	0.515	0	56.139	19.536	2.653	0	7.083	9.675	9.223	4.4	0	20.158	0.394	0	4.659	0.973	0.35	0.281	0	0	0	2.008	0	0	6.914
633	BGN	0	24.396	0	3.373	5.527	4.581	0.827	2.985	2.226	7.473	19.018	0	22.124	23.498	11.428	9.067	7.881	52.398	0.598	0	2.858	9.478	0.102	0	0	20.116	0	21.914	8.65	20.918	19.797	20.889	0	0	7.396	5.273	16.002	38.089	0.62	14.027	1.387	0	0.197	0	7.246	0	0.121	52.298
634	CEACAM1	0	0	0	2.633	0	0	11.797	4.765	0.8	0	0	0	0	0	0	1.981	0	0	0	0	0.69	0	0	11.902	17.05	0	0	0	0	0	0	0	28.711	0	0	0	0	0	14.851	0	3.26	0	0	53.194	0	0	0	0
635	BHMT	114.626	87.15	0	56.797	22.819	26.092	16.432	9.711	50.294	90.214	60.389	52.776	85.358	32.947	37.648	65.994	92.072	91.469	82.627	0	121.383	90.112	14.196	9.067	41.015	34.452	15.369	40.383	90.778	61.625	21.873	22.691	23.156	59.528	76.743	21.386	138.712	112.762	13.386	84.045	1.62	74.3	36.306	0	152.214	12.439	52.535	68.83
637	BID	0	0	0	0	0	0	0	0	0	0	0	0	0	0	0	0	0	0	0	0	0	0	0	0	0	0	0	0	0	0	0	0	0	0	0	0	0	0	0	0	0	0	0	0	0	0	0	0
640	BLK	0	0	0	0	0	0	0	0	0	0	0	0	0	0	0	0	0	0	0	0	0	0	0	0	0	0	0	0	0	0	0	0	0	0	0	0	0	0	0	0	0	0	0	0	0	0	0	0
642	BLMH	0	0	0	0	0	0	0	0	0.305	14.075	0	0	7.16	2.357	1.725	2.567	0	0	0	0	3.523	1.24	0	0	0	6.554	35.054	4.145	3.344	0	0	5.627	4.351	0	10.902	0	7.626	0	2.076	2.004	0	0	0	1.227	0	0	0	0
644	BLVRA	0	0	0	0	0	0	0	0	0	0	0	0	0	0	0	0	0	0.262	0	0	0	5.71	0	4.307	0	3.709	0	0	0	0	0	1.647	1.687	0	0	0	0	0	1.824	0	0	0	0	3.733	0	0	0	0
645	BLVRB	2.477	31.171	0	34.36	5.656	12.359	4.95	13.502	2.389	14.281	21.661	4.226	12.369	13.631	18.438	23.777	12.674	29.798	6.167	0	3.79	18.249	0	3.43	2.782	24.962	0	32.408	3.582	13.683	19.232	22.746	4.083	0	27.722	12.967	0	0	4.364	29.398	4.829	0	8.919	2.824	2.196	1.263	0.877	14.873
654	BMP6	0	0	0	0	0	0	0	0	0	0	0	0	0	0	0	0	0	0	0	0	0	0	0	0	0	0	0	0	0	0	0	0	0	0	0	0	0	0	0	0	0	0	0	0	0	0	0	0
662	BNIP1	0	0	0	0	0	0	0	0	0	0	0	0	0	0	0	0	0	0	0	0	0	0	0	0	0	0	0	0	0	0	0	0	0	0	0	0	0	0	0	0	0	0	0	0	0	0	0	2.414
663	BNIP2	0	0	0	0	0	0	0	0	0	0	0	0	0	0	0	0	0	0	0	0	0	0	0	0	0	0	0	0	0	0	0	0	0	0	0	0	0	0	0	0	0	0	0	0.186	0	0	0	0
667	DST	0	0	0	0	0	0	0	0	0	0	0	0	0	0	0	0	0	0	0	0	0	0	0	0	0	0	0	0	0	0	0	0	0	0	0	0	0	0	0	0	0	0	0	0	0	0	0	0
669	BPGM	0	0	0	0	0	0	0	0	0	0	0	0	0	0	0	0	0	0	0	0	0	0	0	0	0	0	0	0	0	0	0	0	0	0	0	0	0	0	0	0	0	0	0	0	0	0	0	0
670	BPHL	0	0	0	8.614	0	0	0	0	0	0	0	0	0	0	0	0	0	0	0	0	0	0	0	0	0	0	0	0	0	0	0	0	0	0	0	0	0	0	0	0	1.109	0	0	0	0	0	0	0
671	BPI	0	0	0	0	0	0	0	0	0	1.32	0	0	0	0	0	0.449	0	0	0	0	6.412	0	0	22.606	7.381	0	34.74	1.719	0	0	0	2.328	14.998	0	0	0	0	0	3.322	0	0	0	0	33.657	0	0	0	0
682	BSG	0	0	0	0.722	0.689	0	0	0	0	1.995	0	0	0	0	0	0	0	9.593	0	0	0	0.861	0	0	0	0	0	0	0	0	0	0	0	0	0	0	0	0	0	0	0	0	0	0	0	0	0	0
683	BST1	14.999	26.761	0	2.992	2.041	0	0	0	10.731	0	0	1.932	0	0	0	0	0	0	0	0	0	0.931	0	0.541	1.231	0	0	0	0	0	0	0	0	0	0.745	0	0	0	1.484	0.439	0	0	0	6.977	0	0	0	0
684	BST2	5.714	0	0	1.744	0	0	0	0	0	0	0	0	0	0	0	0	0	0	0	0	0	0	0	0	0	0	0	0	0	0	0	0	0	0	0	0	0	0	0	0	0	0	0	0	0	0	0	0
686	BTD	0	11.874	0	3.043	0.663	1.785	0	0	2.87	1.405	1.398	0.882	1.348	2.62	0.727	3.838	2.22	0.677	0	0	2.491	0.245	0	0	0.717	0	2.115	1.651	0	3.378	11.431	4.869	1.348	0	5.106	6.488	2.62	4.62	6.595	1.926	0	0	0	0	0.644	0	0	0
695	BTK	0	0	0	0	0	0	0	0	0	0	0	0	0	0	0	0	0	0	0	0	0	0	0	0	0	0	0	0	0	0	0	0	0	0	0	0	0	0	0	0	0	0	0	0	0	0	0	0
706	TSPO	0	0	0	0	0	0	0	0	0	0	0	0	0	0	0	0	0	0	0	0	0	0	0	24.803	0	0	0	0	0	0	0	0	67.326	0	7.007	0	0	0	0	0	0	0	0	0	0	0	0	0
708	C1QBP	0	0	0	0	0	0	0	1.318	0	0	0	0	0	0	0	0	0	0	0	0	2.308	0	0	0	0	0	0	0	0	0	0	0	0	0	0	0	0	0	0	0	0.579	0	0	0	0	0	0	1.643
710	SERPING1	91.814	139.532	93.341	156.262	84.185	185.668	90.319	29.479	55.619	213.874	91.831	82.453	185.286	201.218	72.879	130.711	171.386	205.847	93.278	62.363	82.684	132.901	20.024	18.377	75.58	405.776	170.13	278.998	133.237	133.661	213.169	125.804	252.072	286.47	91.483	157.969	149.413	890.439	56.759	112.735	12.876	34.669	24.243	0.519	105.838	158.937	50.683	173.22
713	C1QB	0	0	0	0	0	4.406	0	0	0	0	0	0	0	0	0	0	0	0	0	0	0	0	0	0	0	0	0	0	0	0	0	0	0	0	0	0	0	0	0	0	0	0	0	0	0	0	0	0
714	C1QC	0	0	0	0	0	0	0	0	0	0	0	0	0	0	0	0	0	0	0	0	0	0	0	0	0	0	0	0	0	0	0	6.643	0	0	0	0	0	0	1.526	0	0	0	0	0	0	0	0	0
715	C1R	0	0	0	0	0	1.068	0	0	0	0	0	0	0	0	0.511	0	0	0	0	0	0	0.116	0	0	0	0	0	0	0	0	0	0	0	0	0	0	0	0	0	0	0	0	0	0	0	0	0	0.182
716	C1S	0	0	0	0	0	0	0	0	0	0	0	0	0	0	0	0	0	0	0	0	0	0	0	0	0	0	0	0	0	0	0	0	0	0	0	0.27	0	0	0	0	0	0	0	0	0	0	0	0.616
717	C2	0	0	0	0	0	0.68	0	0	0	2.832	0	0	0	0	0	0.393	0	0	0	0	0	2.305	0	0	0	0	0	0	0	0	0	0	0	0	0	0	0	0	0	0	0	0	0	0	0	0	0	0.094
718	C3	4.976	28.316	134.731	23.124	13.725	51.094	28.782	26.536	14.019	162.411	4.633	3.906	24.946	13.771	35.571	42.201	29.837	32.224	59.287	13.454	16.283	209.268	1.217	11.548	21.96	75.255	235.44	10.757	12.582	23.319	64.729	47.331	58.035	38.837	39.834	27.347	9.462	36.82	18.606	16.166	6.403	14.8	11.614	1.94	9.021	0.659	1.259	33.887
720	C4A	1.692	6.177	12.879	6.635	3.263	6.366	14.489	3.147	7.238	44.925	1.956	4.306	9.049	1.782	2.302	7.911	5	5.061	3.471	0	4.742	18.554	0.028	2.342	2.547	28.34	18.929	5.302	4.546	7.157	17.267	6.5	8.707	4.177	5.001	7.842	5.296	24.376	2.316	7.384	0.364	7.564	2.204	0	3.432	0	1.713	6.581
721	C4B	1.708	5.943	13.286	6.486	3.793	6.527	14.245	3.273	6.927	42.854	3.099	4.479	8.604	2.346	2.23	7.989	4.424	5.245	3.473	0	3.954	17.845	0.027	2.476	2.456	29.018	18.922	5.598	5.45	6.792	16.364	6.337	7.787	4.437	4.638	7.054	5.219	26.207	2.364	7.747	0.358	7.436	2.293	0	3.303	0	2.159	6.476
722	C4BPA	0	0	16.109	0	0	1.381	0.529	2.897	0	12.991	0	0	0	0	0	0	0	0	0	0	0	0	0	0.936	0	0	0	0	0	0	0	1.322	0	0	0.194	0	0	0	0	0	0.05	0	0	0	0	0	0	0
726	CAPN5	0	0.843	0	29.257	0	0	0	0	0	0	0	0	1.284	0	0	0	0	0.116	0	0	0	0	0	0	0	0	0	0	0	0	0	0	0	0	0	0	0	0	0	0	0	0	0	0	0	0	0	0
727	C5	0	0	1.298	0	0	1.471	0	0	0	3.824	0	0	0	0	0	0	0	0.768	1.609	0	0	3.591	0	0	0	0.828	2.796	0	0	0	0	0.762	0	0	0	0	0	0	0	0	0	0	0	0	0	0	0	0
728	C5AR1	0	0	0	0	0	0	0	0	0	0	0	0	0	0	0	0	0	0	0	0	0	0	0	0	0	0	0	0	0	0	0	0	0	0	0	0	0	0	0	0	0	0	0	0	0	0	0	0
729	C6	0	0	0	0	0	0	0	0	0	0	0	0	0	0	0	0	0	0	0	0	0	0.624	0	0	0	0	0	0	0	0	0	0.198	0	0	0	0	0	0	0	0	0	0	0	0	0	0	0	0
730	C7	0	0	0	0	0	4.726	0	0	0	7.16	0	0	0	0	0.625	0.813	0	0	3.802	0	0.144	10.148	0	0	0	6.389	0	0	0	0	0	3.376	0	0	0	0	0	0	0	0	0	0	0	0	0	0	0	2.932
731	C8A	0	0	0	0	0	0	0	0	0	0	0	0	0	0	0	0	0	0	0	0	0	0	0	0	0	0	0	0	0	0	0	1.987	0	0	0	0	0	0	0	0	0	0	0	0	0	0	0	0
732	C8B	0	62.083	0	1.98	0	1.479	0	0.321	0	30.24	0	0	0.644	0	0.042	0.12	0	0.947	0	0	0	5.415	0	0	0	0	0	0	0	0	0	3.677	0	0	0	0	0	0	0	0	0	0	0	0	0	0	0	0
733	C8G	0	0	0	0	0	0	0	0	0	0	0	0	0	0	0	0	2.679	0	0	0	0	0	0	0	0	0	0	0	0	0	0	1.641	0	0	0	56.385	0	0	0	0	0	0	0	0	0	0	0	0
735	C9	3.396	22.057	51.455	7.458	5.682	14.181	4.057	4.287	4.179	42.871	4.721	4.098	9.579	1.674	9.006	9.534	9.011	6.206	7.429	0	5.78	44.831	0.585	1.663	3.53	11.102	0	8.067	0	3.945	10.726	9.335	6.13	3.018	8.411	11.695	3.721	5.748	2.134	40.431	1.066	4.274	2.724	0	7.325	0	0	8.528
752	FMNL1	0	0	0	0	0	0	0	0	0	0	0	0	0	0	0	0	0	0	0	0	0	0	0	0.081	0	0	0	0	0	0	0	0	0	0	0	0	0	0	0.322	0	0	0	0	0.711	0	0	0	0
754	PTTG1IP	0	0	0	0	0	0	0	0	0	0	0	0	0	0	0	0	0	0	0	0	0	0	0	0	0	0	0	0	0	0	0	0	0	0	0	0	0	0	0	0	0	0	0	0	0	0	0	0
759	CA1	1.321	155.432	2.037	4.75	3.694	18.247	13.137	3.77	81.228	42.906	14.104	8.091	35.633	35.332	89.099	45.632	68.745	52.914	2.28	0	46.799	8.007	0.762	3.684	10.508	4.092	0	5.678	0	0	213.491	151.286	34.47	0	28.002	166.484	0	4.597	5.439	348.234	0.798	26.577	17.808	0	1.095	0	0	24.118
760	CA2	18.205	129.929	0	124.719	74.068	74.19	28.179	54.247	19.525	186.164	48.046	48.664	103.877	89.34	87.529	88.667	23.499	118.576	20.124	0	59.384	147.225	2.36	33.958	9.875	201.872	10.608	110.29	25.323	107.135	38.809	62.421	24.051	52.345	83.58	49.894	44.991	52.404	56.953	64.627	9.601	0	25.529	0.39	86.612	17.963	11.116	52.366
761	CA3	0	0.177	0	0	0.413	0	0	0	0	0	0	0	0	0	0	0	0	0	0	0	0	0	0	0	0	0	0	0	0	0	0	0	0	0	0	0	0	0	0	0	0	0	0	0	0	0	0	0
762	CA4	42.995	24.483	0	1.599	37.977	1.347	0	0	0	0	0	31.24	5.065	1.248	28.203	0	4.919	46.191	0	0	0	33.29	0.559	0.537	0	0	0	2.635	19.773	0	0	2.429	0	0	2.001	0	2.955	0	0	1.798	5.385	0	1.418	0	4.493	0	0	0.36
765	CA6	0	0	0	0	0	0	0	0	0	0	0	0	0	0	0	0	0	0	0	0	0	0	0	0	0	0	0	0	0	0	0	0	0	0	0	0	0	0	0	0	0	0	0	0	0	0	0	0
771	CA12	0	0	0	0.767	0	0	0	0	0	4.739	0	0	0	0	0	0	0	0	0	0	0	0.882	0	0	0	0	0	0	0	0	0	0	0	0	0	0	0	0	0	0	0	0	0	0	0	0	0	0.496
780	DDR1	0	0.678	0	0	0	3.363	0	0	1.41	0	0	0	13.254	1.183	1.787	0	0	3.805	0	0	2.39	3.313	0	0	0	5.502	0	0.443	0	2.261	8.025	0	0	0	0.571	0.497	0	0	0	0	0	0	0	0	0	0	0	3.878
781	CACNA2D1	0	0	0	0	0.067	0	0	0	0	0	0	0	0	0	0	0	0	0.24	0	0	0	0	0	0	0	0	0	0	0	0	0	0	0	0	0	0	0	0	0	0	0	0	0	0	0	0	0	0
793	CALB1	0.225	0	0	0	0	0	0	4.91	0.272	0	0	0	1.069	4.536	0	0	0	5.607	0	0	0.251	0	0	0	0	0	0	0	0	1.733	0	0	0	0	10.313	0	0	0	6.322	0	0	0	0	0	0	0	0	1.759
801	CALM1	0	3.861	0	0	0	0	4.429	0	0	0	0	0	4.217	0	0	0	0	0	0	0	0	0	0	0	0	0	0	0	0	0	0	0	0	0	0	0	0	0	0	0	0	0	0	0	0	0	0	0
805	CALM2	0	3.861	0	0	0	0	4.429	0	0	0	0	0	4.217	0	0	0	0	0	0	0	0	0	0	0	0	0	0	0	0	0	0	0	0	0	0	0	0	0	0	0	0	0	0	0	0	0	0	0
808	CALM3	0	3.861	0	0	0	0	4.429	0	0	0	0	0	4.217	0	0	0	0	0	0	0	0	0	0	0	0	0	0	0	0	0	0	0	0	0	0	0	0	0	0	0	0	0	0	0	0	0	0	0
810	CALML3	0	0	0	0	0	0	0	0	0	0	0	0	445.387	705.16	0	34.072	0	0	0	0	4.005	0	0	0	1.598	11.843	0	0	0	0	0	0	0	0	0	0	0	0	6.494	5.916	3.076	0	0	33.974	0	0	4.728	0
811	CALR	0.714	8.917	0	12.253	3.658	1.057	0	0.4	0	0	0	0	3.254	0	0	2.841	2.727	2.858	0	0	41.802	1.461	6.343	2.565	2.13	6.896	0	7.597	0	1.089	0	13.794	0	0	4.626	5.806	0	0	12.234	5.492	3.637	0	0	7.154	0	0	0	2.567
817	CAMK2D	0	0	0	0	0	0	0	0	0	0	0	0	0	0	0	0	0	0	0	0	0	0	0	0	0	0	0	0	0	0	0	0	0	0	0.789	0	0	0	0	0	0	0	0	1.075	0	0	0	0
818	CAMK2G	0	0	0	0	0	0	0	0	0	0	0	0	0	0	0	0	0	0	0	0	0	0	0	0	0	0	0	0	0	0	0	0	0	0	0	0	0	0	0	0	0	0	0	1.855	0	0	0	0
820	CAMP	0	0	0	0	0	0.324	0	0	0	8.671	0	0	0	0	0	0.224	0	0	0	0	0.616	0	0	21.72	45.382	0	21.715	0	0	0	0	0	41.697	0	0	0	0	0	15.302	0	1.504	0	0	27.771	0	0	0	0
821	CANX	0.721	52.093	0	60.304	17.958	9.489	5.657	3.497	3.664	3.393	1.533	0	12.703	12.177	1.477	2.609	6.917	0.482	0	0	24.965	7.461	0	4.484	2.197	16.507	1.536	3.025	0	10.248	0	16.508	14.116	0	44.763	11.053	0	0	34.889	82.818	4.973	0	0	10.775	0	0	0	1.734
822	CAPG	7.963	6.244	0	2.831	1.089	2.647	0	0	1.672	0	1.201	0.967	6.815	5.396	0.266	2.004	0	11.324	0	0	0.945	1.693	0	0.484	0	23.926	0	17.401	0	8.38	0	2.674	4.854	0	12.513	0	4.74	13.582	5.262	0	0.168	0	0.167	2.257	0.358	0	0	6.713
823	CAPN1	0.863	8.684	0	14.238	0.261	11.186	105.5	3.128	0.046	7.453	0	0.287	66.415	13.288	13.85	21.032	17.133	12.058	0	5.596	98.61	4.971	0	8.036	5.341	30.364	13.53	12.715	0	1.578	0	12.742	9.762	0	12.537	1.449	1.077	0	12.453	5.914	5.673	0	1.861	3.771	23.485	29.711	1.914	8.18
824	CAPN2	11.497	0.706	0	2.227	0.387	0.738	0	0	0	1.913	0	0	2.541	18.709	0.682	0	0	93.987	0	0	0.161	24.705	0	4.747	0	3.598	0	0	0	0	0	2.011	0.977	0	3.346	0	0	0	1.342	2.521	0.551	0	0	0.387	0.823	0	0	0.265
826	CAPNS1	0	2.354	0	0	0	0	0	0.919	0	1.095	0	0	0	0	0	0	0	0	0	0	0.425	13.352	0.297	5.027	2.325	6.355	0	8.139	0	181.198	0	4.825	0	0	3.239	3.329	0	0	1.576	2.955	13.429	0	0	1.292	0	0	0	6.42
828	CAPS	0	0.849	0	0	0	0	0	0	0	0	0	0	0	0	0	0	0	0	0	0	0	0	0	0	0	0	0	0	0	0	0	0	0	0	0	0	0	0	0	0	0	0	0	0	0	0	0	0
829	CAPZA1	0	0	0	0	0	0	0	0	0	0	0	0	3.209	1.604	0	1.105	0	0	0	0	1.372	3.069	0	0	2.287	10.367	4.099	4.508	0	1.68	0	3.007	4.684	0	3.545	1.262	0	0	5.606	0	0	0	0	0	1.475	0	0	3.478
830	CAPZA2	0.84	8.109	0	0	0	0	0	0	0	0	0	0	0	0.89	0	1.105	0	20.316	0	0	0.566	17.58	0	0	0	26.424	5.172	1.886	0	15.45	0	9.474	6.29	0	10.327	1.098	0	0	2.2	10.878	3.124	0	0	0.733	1.475	0	0	1.762
832	CAPZB	4.906	59.113	0	5.1	0.922	4.421	0	7.075	23.277	7.536	0	2.624	6.869	2.203	3.954	9.456	0	4.337	0	0	0	131.041	0	4.584	21.069	20.941	0	4.513	0	2.582	6.628	20.731	74.192	0	10.518	16.793	0	0	14.826	3.457	0	0	37.21	14.448	6.39	0	0	2.94
834	CASP1	0	0	0	0	0	0	0	0	0	0	0	0	0	0	0	0	0	0	0	0	0	0	0	0	0	0	0	0	0	0	0	0	0	0	0	0	0	0	0	0	0	0	0	0.864	0	0	0	0
841	CASP8	0	0	0	0	0	0	0	0	0	0	0	0	0	0	0	0	0	0	0	0	0	0	0	0	0	0	0	0	0	0	0	0	0	0	0	0	0	0	0	0	0	0	0	0	0	0	0	0
847	CAT	0.309	3.311	0	7.455	0	7.086	1.566	0	0.74	1.564	21.287	0	21.129	0	2.668	3.425	0	4.107	0	0	0	0.707	0	2.323	8.028	0	32.056	2.574	0	0.245	0	2.614	26.009	0	2.045	0.579	0	0	3.957	0	0	0	0	13.235	0	0	0	0.195
866	SERPINA6	1.848	32.051	0	0	4.252	19.837	0	0	8.697	36.595	0	2.253	4.103	6.184	12.128	1.262	16.943	10.315	0	0	9.47	10.234	0.416	3.228	14.478	11.59	5.216	6.118	0	5.422	41.812	12.465	81.784	5.508	7.656	27.708	18.177	125.13	3.083	47.695	4.876	0	3.358	0	0	0	0	12.517
873	CBR1	23.273	66.695	0	52.802	16.227	23.954	7.345	15.109	8.789	45.017	30.77	15.21	23.711	26.035	16.577	20.161	17.482	51.624	1.623	0	21.56	103.086	1.837	8.502	9.039	80.944	0	47.44	12.041	45.937	23.487	54.215	20.339	20.258	38.268	17.811	30.773	40.318	16.225	72.351	9.681	8.128	12.413	6.125	25.388	5.537	16.826	29.02
874	CBR3	0	0	0	0	0	0	18.946	0	0	0	0	0	0	0	0	0	0	0	0	0	0	0	0	0	0	21.814	0	0	0	0	0	18.86	0	0	6.772	5.285	0	0	4.099	10.069	0	0	0	0	0	0	0	0
908	CCT6A	1.937	5.088	0	2.073	0	6.25	0	0.557	0.866	1.263	0	1.296	5.542	0.941	7.194	1.41	2.144	7.207	0	0	6.807	12.222	0	0.757	2.033	7.662	0	0	3.26	1.392	0	6.503	0	0	3.437	0	0	0	1.885	2.072	1.083	0	0.588	0.614	1.476	0	0.436	4.295
922	CD5L	0	0	0	0	0	0	0	0	0	0	0	0	0	0	0	0	0	0	0	0	0	0	0	0	0	0	0	0	0	0	0	0	0	0	0	0	0	0	0	0	0	0	0	0	0	0	0	0
924	CD7	0	0	0	0	0	0	0	0	0	0	0	0	0	0	0	0	0	0	0	0	0	0	0	0	0	3.834	0	0	0	1.151	0	0	0	0	0	0	0	0	0	0	0	0	0	0	0	0	0	0
928	CD9	124	153.234	43.749	520.517	98.522	51.145	63.633	60.435	40.941	301.309	405.95	238.447	137.398	122.758	75.061	78.066	160.341	159.671	139.346	0	17.243	245.6	40.762	69.656	124.262	256.284	219.158	295.592	297.292	69.098	225.077	110.324	360.136	1057.28	265.704	103.894	516.474	649.21	172.708	155.165	49.642	0	58.832	34.487	200.418	0	265.382	21.829
929	CD14	24.484	257.149	172.947	43.522	42.856	62.297	1.725	25.458	129.8	37.981	138.797	62.694	57.888	111.772	30.72	109.753	133.724	9.607	16.171	0	63.969	0	4.934	3.811	44.764	5.927	58.023	49.415	93.755	18.077	417.274	55.431	46.622	0	68.958	91.222	53.773	779.369	19.829	92.692	6.045	252.931	9.697	0	28.339	18.331	56.808	26.295
939	CD27	0	0	0	0	0	0	0	0	0	0	0	0	0	0	0	0	0	0	0	0	0	0	0	0	0	0	0	0	0	0	0	0	0	0	0	0	0	0	0	0	0	0	0	0	0	0	0	0
945	CD33	0	0	0	0	0	0	0	0	0	0	0	0	0	0	0	0	0	0	0	0	0	0	0	0	0	0	0	0	0	0	0	0	0	0	0	0	0	0	0	0	0	0	0	0	0	0	0	0
950	SCARB2	5.6	6.378	1.477	41.045	7.889	26.839	2.655	5.696	0	18.33	0.514	2.499	44.251	2.695	1.763	0	6.421	4.156	2.994	0	3.166	19.492	0.841	0.214	7.15	6.294	0	14.539	18.794	8.326	0	11.577	3.051	6.278	3.864	3.648	17.584	8.796	1.358	22.46	1.154	0	0	0	1.751	0	2.196	6.081
951	CD37	0	0	0	0	0	0	0	0	0	0	0	0	0	0	0	0	0	0	0	0	0	0	0	0	0	0	0	0	0	0	0	0	0	0	0	0	0	0	0	0	0	0	0	0	0	0	0	0
952	CD38	0	0	0	2.502	0	0	0	0	0	0	0	0	0	0	0	0	0	0	0	0	0	0	0	0	0	0	0	0	0	0	0	0	0	0	1.528	0	0	0	0	0	0	0	0	0	0	0	0	0
957	ENTPD5	0	0	0	0	0	0	0	0	0	0	0	0	0	0	0	0	0	0	0	0	0	0	0	0	0	0	0	0	0	0	0	0	0	0	0	0	0	0	0	0	0	0	0	0	0	0	0	0
960	CD44	1.43	0.791	2.112	3.269	2.045	8.412	3.339	0	4.084	3.721	12.121	11.262	4.331	1.346	8.863	11.271	1.832	2.375	5.084	0	0	2.266	0.803	0	2.465	24.341	0	4.713	7.404	10.821	0	11.576	20.246	0	9.823	19.147	10.826	67.963	21.747	23.018	1.219	2.851	2.296	0	10.749	0	0	11.294
961	CD47	0	0	0	0	0	0	0	0	0	0	0	0	0	0	0	0	0	0	0	0	0	0	0	0	0	0	0	0	0	0	0	0	0	0	0	0	0	0	0	0	0	0	0	0	0	0	0	0
963	CD53	0	0	0	0	0	0	0	0	0	0	0	0	0	0	0	0	0	0	0	0	0	0	0	0	1.435	0	0	0	0	0	0	0	4.213	0	0	0	0	0	0	0	0	0	0	6.093	0	0	0	0
966	CD59	0	0	0	87.238	0	0	0	0	0	0	0	112.43	0	56.604	0	0	51.037	0	171.125	0	0	0	0	0	28.575	0	51.744	53.878	100.451	12.882	0	15.59	40.267	190.036	39.173	22.969	175.47	243.556	23.583	0	0	0	62.069	3.041	177.46	182.148	156.767	43.156
967	CD63	28.528	63.687	0	203.588	15.373	40.486	28.524	22.346	2.981	40.058	42.152	32.834	74.539	24.14	23.463	0	43.064	40.661	21.694	0	12.928	79.607	4.389	15.247	16.295	66.337	41.104	34.813	53.483	33.237	62.087	46.727	81.219	94.281	54.023	37.647	109.835	54.768	54.004	54.348	6.063	0	17.398	27.436	20.339	25.1	7.054	8.064
972	CD74	0	0	0	0	0	0	0	0	0	0	0	0	0	0	0	0	0	0	0	0	0	0	0	0	0	0	0	0	0	0	0	0	0	0	0	0	0	0	0	0	0	0	0	0	0	0	0	0
975	CD81	3.531	3.348	0	16.812	6.416	2.264	2.978	0	1.074	6.795	5.364	8.324	1.892	0	1.538	0	7.642	6.554	0	0	0.527	7.208	0.447	0	1.318	4.193	0	14.727	4.06	2.149	4.88	1.175	3.597	0	1.456	1.354	8.915	11.469	1.843	2.445	0	0	3.309	0	3.101	0	0	0
976	CD97	0	0	0	0	0	0	0	0	0	0	0	0	0	0	0	0	0	0	0	0	0	0	0	0	0	0	0	0	0	0	0	0	0	0	0	0	0	0	0	0	0	0	0	0	0	0	0	0
977	CD151	0	1.592	0	4.645	0	0	0	0	0	0	0	0	0	0	0	0	0	0	0	0	0	0	0	0	0	0	0	0	0	0	0	0	0	0	0	0	0	0	0	0	0	0	0	0	0	0	0	0
987	LRBA	0	0	0	0	0	0	0	0	0	0	0	0	0	0	0	0	0	0	0	0	0	0	0	0	0	0	0	0	0	0	0	0	0	0	0	0	0	0	0	0	0	0	0	0	0	0	0	0
989	SEPT7	0	0	0	0	0	0	0	0	0	0	0	0	0	0	0	0	0	0	0	0	0	0	0	0	0	0	0	0	0	0	0	0	0	0	0	0	0	0	0	0	0	0	0	0	0	0	0	0
998	CDC42	10.404	36.787	0	40.096	5.252	2.702	15.577	25.218	1.991	24.483	0	10.727	28.013	38.822	0	0	12.522	17.202	6.547	0	1.22	45.97	0	9.752	8.597	31.58	0	5.313	0	4.982	0	0	0	0	0	7.243	0	0	9.475	0	3.646	0	0	5.903	39.655	6.586	0	4.22
999	CDH1	0	2.93	0	0	0	0.393	0	0	5.388	0	0	0	3.228	0	3.586	0.542	0	0	0	0	2.801	0	0	0	0	0	0	0	0	0	0	2.06	0	0	3.745	4.488	0	10.251	0	3.553	0	0	0	0	0	0	0	8.223
1000	CDH2	0	0	0	0	0	0	0	0	0	0	0	0	0	0	0	0	0	0	0	0	0	0	0	0	0	0	0	0	0	0	0	0	0	0	0	0	0	0	0	0	0	0	0	0	0	0	0	0
1001	CDH3	0	0	0	0	0	0	0	0	0	0	0	0	0	0	0	0	0	0	0	0	0	0	0	0	0	0	0	0	0	0	0	0	0	0	0	0	0	0	0	0	0	0	0	0	0	0	0	0
1003	CDH5	0	0	0	0	0	0	0	0	0	0	0	0	0	0	0	0	0	0	0	0	0	0	0	0	0	0	0	0	0	0	0	0	0	0	0	0	0	0	0	0	0	0	0	0	0	0	0	0
1004	CDH6	0	0	0	0	0	0.442	0	0	0	0	0	0	0	0	0	0	0	0	0	0	0	0	0	0	0	0	0	0	0	0	0	0	0	0	0	0	0	0	0	0	0	0	0	0	0	0	0	0
1009	CDH11	0	220.653	0	0	0	3.492	0	0	24.199	0	0	0	0	0.825	87.763	54.245	0	1.172	0	0	8.503	0	0	0	0	0	0	0	2.155	3.501	0	2.808	0	0	0	6.666	0	8.588	0	3.552	0	0	0	0	0	0	0	6.092
1012	CDH13	0	0	0	0	0	0.605	0	0	2.065	0	0	0	0	0	0.156	0.816	0	0	0	0	0.285	0	0	0	7.466	0	0	0	19.606	0	0	0	0	0	0	0.863	0	5.167	0	0	0	0	0	0	0	0	0	0
1013	CDH15	0	0.08	0	0	0	0.056	0	0	0	0	4.527	0	0	0	3.421	0	0	0	0	0	0.078	0	0	0	0	0	0	0	0	0	0	1.384	0	0	5.013	0.384	0	0	0	13.285	0	0	0	0	0	0	0	0
1014	CDH16	0	0	0	0	0	0.054	0	0	0	0	0	0	0	0	0	0.923	0	0.483	0	0	0	2.78	0	0	0	0	0	0	0	0	0	1.125	0	0	0	0.327	0	0	0	0	0	0	0	0	0	0	0	1.465
1048	CEACAM5	0	0	3.916	0	0	0	6.489	6.729	0	0	0	0	0	0	0	1.824	0	0	0	0	0	0	0	5.354	4.422	4.34	1.819	4.678	0	0	0	1.102	10.704	0	0	0.661	0	0	6.528	0.874	1.348	0	0	12.927	0	0	0	0
1056	CEL	2.151	3.091	0	27.285	0.246	17.855	7.285	0	6.718	9.278	3.048	12.891	28.903	9.735	5.936	4.003	9.105	1.51	4.687	0	2.59	4.782	2.387	0	0	22.091	1.57	6.801	1.268	12.716	26.494	1.251	0.97	36.163	10.618	0.689	18.85	78.795	0	0.259	0	0	0	0	26.552	0	3.028	9.614
1071	CETP	3.873	15.835	4.422	14.822	2.605	22.279	0	0	7.786	0	8.25	22.071	4.509	8.706	0.764	0	17.014	2.868	0	0	2.244	0	0	0.287	2.385	0	0	4.292	0	0	0	3.657	6.377	0	0	1.235	0	15.751	0.444	34.379	0.304	5.66	0	0	0	0.513	12.22	1.219
1072	CFL1	19.873	43.716	0	13.309	9.102	13.602	3.864	23.721	0.525	0	0	4.74	22.369	6.498	0.908	15.788	0.321	17.785	5.619	0	13.138	57.21	0.928	19.74	0	78.54	17.935	16.629	0	23.385	0	24.387	40.295	0	23.248	11.993	0	0	15.445	25.474	14.458	1.997	0	62.459	7.406	0	9.528	13.704
1073	CFL2	0	0	0	0	0	0	0	0	0	0	0	0	0	0	0	0	0	0	0	0	0	0	0	0	0	0	0	0	0	0	0	0	0	0	0	0	0	0	0	0	0	0	0	0	0	0	0	0
1075	CTSC	3.805	39.684	0	15.583	1.365	22.839	4.558	7.988	47.478	3.14	3.733	9.795	23.216	2.892	4.513	9.424	7.471	4.702	19.443	0	9.578	11.827	0	0	5.524	11.588	0	18.358	37.1	15.161	16.947	5.774	7.777	3.783	23.323	25.965	0	22.265	5.21	64.55	2.581	8.069	0	0	10.555	6.262	0	4.386
1087	CEACAM7	0	0	16.696	0	0	44.227	43.262	73.684	0	14.397	0	5.24	0	0	22.985	2.128	21.082	0	0	0	0	0	0	89.299	0	22.746	20.762	5.613	0	0	0	13.95	39.574	0	0	0	0	0	0	0	49.683	0	0	43.48	18.379	0	0	0
1088	CEACAM8	0	0	0	0	0	0	0	0	0	0	0	0	0	0	0	0	0	0	0	0	0	0	0	8.88	0	0	0	0	0	0	0	0	18.891	0	0	0	0	0	0	0	0	0	0	27.286	0	0	0	0
1104	RCC1	0	0	0	0	0	0	0	0	0	0	0	0	0	0	0	0	0	0	0	0	0	0	0	0	0.689	0	0	0	0	0	0	0	0	0	0	0	0	0	0	0	0	0	0	0	0	0	0	0
1109	AKR1C4	0	3.685	0	4.698	0	0	0	0	0	0	0	0.659	0	0	0	0	0	0	0	0	0	0	0	0	0	0	0	2.237	0	0	0	6.547	0	0	0	1.331	0	0	0	17.308	0	0	0	0	0	0	1.214	0
1114	CHGB	0	0	0	0	0	0	0	0	0	0	0	0	0	0	0	0	0	0	0	0	0	0	0	0	0	0	0	0	0	0.192	0	0	0	0	0	0	0	0	0	0	0	0	0	0	0	0	0	0
1116	CHI3L1	0	0	0	0	0	0	0	0	0	0	0	0	0	0	0	0	0	0	0	0	0.765	0.44	0	0	0	0	0	0	0	0	0	0	0	0	0.423	0	0	0	0	0	0	0	0	0	0	0	0	0
1118	CHIT1	0	0	0	0	0	0	0	0	0	0	0	0	0	0	0	0	0	0	0	0	0	0	0	0	0	0	0	0	0	0	0	0	0	0	0	0	0	0	0	0	0	0	0	0	0	0	0	0
1130	LYST	0	0	0	0	0	0	0	0	0	0	0	0	0	0	0	0	0	0	0	0	0	0	0	0	0	0	0	0	0	0	0	0	0	0	0	0	0	0	0	0	0	0	0	0	0	0	0	0
1152	CKB	11.762	27.868	0	105.943	6.648	15.238	7.044	13.43	2.031	6.563	54.299	2.833	12.453	26.907	5.448	29.66	20.558	50.469	16.728	0	4.543	49.761	4.938	12.495	27.191	47.897	4.084	68.341	4.197	38.74	3.768	97.579	0	0	227.282	14.48	17.405	8.03	3.039	65.504	10.026	0	5.508	0.539	108.691	0	158.837	200.875
1159	CKMT1B	0	0	0	0	0	0	0	2.816	0	0	0	0	75.072	0	0	0	0	0	0	0	0	0	0	0	0	0	0	0	0	0	0	0	0	0	0	0	0	0	0	0	0	0	0	1.343	0	0	0	0
1173	AP2M1	0	0	0	0	0	0	0	0	0	0	0	0	0	0	0	0	0	0	0	0	0	2.114	0	0	0	0	0	0	0	0	0	0	0	0	0	0	0	0	0	0	0	0	0	0	0	0	0	0
1175	AP2S1	0	0	0	0	0	0	0	0	0	0	0	0	0	0	0	0	0	0	0	0	0	0	0	0	0	0	0	0	0	0	0	0	0	0	0	0	0	0	0	0	0	0	0	0	0	0	0	0
1178	CLC	0	0	0	0	0	0	0	0	0	0	0	0	0	0	0	0	0	0	0	0	0	0	0	0	0	0	0	0	0	0	0	0	0	0	0	0	0	0	8.379	0	0	0	0	0	0	0	0	0
1179	CLCA1	0	0	0	0	0	0	0	0	0	0	0	0	0	0	0	0	0	0	0	0	0	0	0	0	0	0	0	0	0	0	0	0	0	0	0	0	0	0	0	0	0	0	0	0	0	0	0	0
1191	CLU	104.968	239.021	107.438	254.423	155.811	360.563	178.32	56.371	275.882	250.166	216.721	121.471	382.584	175.596	234.234	482.244	174.212	366.795	240.338	73.822	210.592	179.545	46.801	19.451	80.893	618.257	148.096	477.373	253.8	282.573	422.679	274.457	198.658	476.281	179.123	213.333	466.231	957.258	121.466	164.654	26.182	115.776	72.538	0	124.081	111.839	85.177	509.034
1192	CLIC1	2.737	9.148	0	17.045	11.109	0	46.25	18.326	0	1.251	2.202	5.16	9.695	4.479	8.073	22.837	2.431	17.385	0	0	1.623	20.844	0	9.733	6.82	29.042	6.055	10.509	1.115	4.177	7.436	12.659	9.967	9.548	10.279	8.841	2.751	10.702	9.417	3.083	9.697	0	3.753	42.583	2.454	5.218	3.111	8.805
1200	TPP1	31.869	84.638	62.416	72.922	36.287	83.259	37.295	58.703	104.411	43.287	27.215	53.247	99.546	83.91	42.158	91.765	78.218	62.662	27.352	0	67.115	86.122	2.687	1.888	32.494	89.362	21.612	113.086	270.882	136.783	140.77	45.24	51.334	29.467	43.757	89.137	110.572	243.883	10.538	237.871	4.287	54.486	18.174	0	74.115	42.536	27.647	85.151
1203	CLN5	0	5.392	0	0.901	0	0	0	0	0	0	0	0	0	0	0	0	0	0	0	0	0	1.737	0	0	0	0	0	0	0	0	0	0	0	0	0	0	0	0	0	0	0	0	0	0	0	0	0	0
1213	CLTC	1.239	1.971	0	13.316	0.412	3.039	4.204	3.412	0.254	2.314	0.672	0.434	4.433	2.655	0.589	0.957	3.403	1.706	0	1.594	2.48	9.441	0.051	11.607	7.573	19.556	1.639	4.831	0.36	0.93	0	7.074	9.048	0	7.04	1.033	0	0	7.621	8.457	4.868	0.076	0.785	5.908	3.051	2.477	1.661	0.766
1241	LTB4R	0	0	0	0	0	0	0	0	0	0	0	0	0	0	0	0	0	0	0	0	0	0	0	0	0	0	0	0	0	0	0	0	0	0	0	0	0	0	0	0	0	0	0	1.358	0	0	0	0
1265	CNN2	0	0	0	0	0	0	0	0	0	0	0	0	0	0	0	0	0	0	0	0	0	0	0	0	0	0	0	0	0	0	0	0	0	0	0	0	0	0	0	0	0	0	0	2.535	0	0	0	0
1266	CNN3	0	0	0	0	0	0	0	0	0	0	0	0	0	0	0	0	0	0	0	0	0	0	0	0	0	0	0	0	0	0	0	0	0	0	0	0	0	0	0	0	0	0	0	0	0	0	0	0
1267	CNP	3.393	5.79	0	15.987	6.396	3.11	4.242	1.125	3.418	5.228	9.573	2.934	12.624	5.573	8.016	0.548	3.581	10.094	0	0	0.315	16.696	0	0.632	0.378	14.521	0	33.929	0	12.171	0.925	8.157	2.162	0	12.935	5.345	12.522	0	5.241	8.771	1.152	0	1.01	0	4.883	0	0.697	14.851
1271	CNTFR	0	1.292	0	0	0.563	2.203	0	0	0.679	0	0	0	0	1.494	2.305	3.144	0	0	0	0	5.532	0	0	0	0	0	0	0	0	1.503	3.527	0	0	0	0	1.204	0	0	0	0	0	0	0	0	0	0	0	1.371
1272	CNTN1	0	1.908	0	0	0	4.419	0	0	7.784	0	0	0	0.235	0	3.568	2.173	0	2.184	0	0	3.919	3.07	0	0	0	0	0	0.497	0	1.493	0	0.598	0	0	0	2.462	0	2.694	0.698	0	0	0	0	0	0	0	0	7.209
1278	COL1A2	0	0	0	0	0	0.215	0	0	0	0	0	0	0	0	0	0	0	0	0	0	0	0.516	0	0	0	0	0	0	0	0	0	0	0	0	0	0	0	0	0	0	0	0	0	0	0	0	0	0
1284	COL4A2	0	0	0	0.251	0.042	0.425	0	0	0	0	0	0	0.392	0	0.204	0.737	0	0.275	0	0	0	0.592	0	0	0	0	0	0	0	1.12	0.466	0	0	0	0	0	0.217	2.479	0	0	0	0	0	0	0	0	0	0
1291	COL6A1	7.024	16.901	13.739	30.512	10.559	56.228	13.212	4.285	60.317	24.583	52.132	24.456	54.95	22.336	39.939	100.598	10.356	45.93	11.294	0	20.612	49.895	2.739	4.475	10.765	94.136	46.051	37.66	19.358	71.731	73.507	30.352	29.333	52.002	22.012	38.709	27.699	182.147	6.534	15.38	2.629	8.507	4.197	0	21.259	14.996	10.773	49.512
1292	COL6A2	0	0	0	0	0	0	0	0	0	0	0	0	0	0	0	0	0	0	0	0	0	0	0	0	0	0	0	0	0	0	0	0	0	0	0	0	0	0	0	0	0	0	0	0	0	0	0	0
1293	COL6A3	0.919	2.716	0	0.748	1.2	4.44	4.299	0	1.021	2.839	0.11	0.167	11.934	0.502	0.623	6.266	0.48	0	2.091	0	2.841	0	0.262	0.192	0.128	11.993	8.535	6.81	2.266	1.265	1.772	2.276	0.605	17.718	5.514	3.461	0.701	2.94	0	0.292	0	2.271	1.581	0	1.286	0	0	0.94
1302	COL11A2	0	0	0	0	0	0	0	0	0	0	0	0	0	0	0	0	0	0	0	0	0	0	0	0	0	0	0	0	0	0	0	0	0	0	0	0	0	0	0	0	0	0	0	0	0	0	0	0
1303	COL12A1	0	0	0	0	0	0.955	0	0	0	0	0	0	0	0	0	2.325	0	0	0	0	0	0	0	0	0	0	0	0	0	0	0	0	0	0	0	0	0	0	0	0	0	0	0	0	0	0	0	0
1306	COL15A1	5.584	19.332	0	10.475	6.313	5.071	1.579	2.408	1.275	17.744	11.169	5.104	4.198	9.233	10.112	0.387	1.541	5.682	1.039	0	10.65	7.035	0.518	4.552	2.569	20.869	0.647	14.576	11.547	9.453	11.126	3.385	8.272	0	13.188	7.237	0	38.977	2.472	9.069	1.421	0	0.848	0	10.397	5.084	0	7.226
1311	COMP	0	2.617	0	0	0	0	0	0	0.548	0	0	0	0	0	0	0	0	0.713	0	0	0	0	0	0	0	0	0	0	0	1.584	0	0	0	0	10.999	2.083	0	0	0	0	0	0	0	0	0	0	0	0.271
1312	COMT	1.183	1.503	0	0	0	1.532	0	0.137	0	0	0	0	0	0	0	0	0	0	0	0	0	0	0	0.473	0	4.484	0	0	0	0	0	0	0	0	3.922	0	0	0	1.534	0.98	0.348	0	0	1.474	0	0	0	0
1314	COPA	0	0	0	2.603	0	0.018	0	1.515	0	0	0	0	0	0	0	0	0	0	0	0	0.296	0.626	0	0.5	0	0	0	0	0	0	0	0	0	0	0.992	0	0	0	0	0	0.827	0	0	3.539	0	0	0	0
1315	COPB1	0	0.044	0	2.058	0.035	0.012	0.3	0.257	0	0	0	0	0.134	0	0.015	0	0	0	0	0	0.008	0.694	0	0.26	0	0	0	0	0	0	0	0	0	0	0	0	0	0	0.192	0	0.217	0	0	2.391	0	0	0	0
1317	SLC31A1	0	0	0	55.642	0	0	0	0	0	0	0	0	32.608	0	0	0	0	0	0	0	0	4.035	0	0	0	0	0	0	0	0	0	6.986	0	0	7.939	0	0	0	0	0	0	0	0	0	0	0	0	0
1327	COX4I1	3.663	0	0	11.305	0	0.89	0	15.443	0	0	0	0	0	1.914	0	0	0	3.225	0	0	0	12.361	0	2.565	0	3.367	0	7.321	0	0	0	1.991	3.535	0	6.453	0	0	0	4.201	0	10.688	0	4.053	5.356	0	0	0	0
1329	COX5B	0	0	0	0	0	1.134	0	0	0	0	0	0	0	0	0	0	0	0	0	0	0	18.873	0	0	0	0	0	0	0	0	0	0	0	0	0	0	0	0	0	0	4.837	0	0	0	0	0	0	0
1345	COX6C	0	0	0	0	0	0	0	17.267	0	0	0	0	0	0	0	0	0	0	0	0	0	0	0	0	0	0	0	0	0	0	0	0	0	0	0	0	0	0	0	0	0	0	0	20.793	0	0	0	0
1347	COX7A2	1.143	0	0	7.091	3.716	4.794	1.859	7.871	0	17.213	0	2.13	0	3.172	0	0	0	1.788	0	0	1.14	6.343	0	3.562	8.478	19.223	0	7.076	0	4.133	0	4.191	12.639	0	7.657	5.996	0	0	14.293	5.611	6.063	0	0	14.235	0	0	1.105	2.925
1356	CP	12.902	151.467	63.786	39.049	15.617	87.016	13.768	34.774	124.52	175.371	30.453	56.266	19.039	19.599	52.712	115.838	140.127	32.701	74.221	1.459	82.622	72.944	3.386	8.406	75.928	24.169	97.889	35.366	14.853	37.073	241.708	42.758	119.023	29.937	51.765	103.275	19.384	715.675	23.014	149.627	5.336	10.373	33.799	0.352	20.589	3.8	6.329	79.687
1357	CPA1	0	0	0	0	0	0	0	0	0	0	0	0	0	0	0	0	0	0	0	0	0	0	0	0	0	0	0	0	0	0	0	0	0	0	0	0	0	0	0	0	0	0	0	0	0	0	0	0
1360	CPB1	0	0	0	0	0	0	0	0	0	0	0	0	0	0	0	0	0	0	0	0	0	0	0	0	0	0	0	0	0	0	0	0	0	0	0	0	0	0	0	0	0	0	0	0	0	0	0	0
1361	CPB2	0	0	0	3.663	0	0	0	0	0	2.488	0	0	0	0	0	0	0	0	0	0	0	0	0	0	0	0	0	0	0	0	0	4.928	0	0	0	0	0	0	0	0	0	0	0	0	0	0	0	0
1363	CPE	0	8.784	0	10.378	0.359	3.085	0	0	2.344	0	20.97	0	1.007	0	3.135	5.146	0	0.633	0	0	0	0	0	0	0	0	0	0.576	0	24.657	16.96	0.238	0	0	10.699	13.839	2.927	0	0	8.793	0	0	0	0	0	0	0	13.822
1368	CPM	0.124	4.077	0	4.676	2.771	4.878	1.107	0	1.581	0.592	4.542	1.337	7.795	1.253	0	2.11	2.27	1.875	0	0	0.149	3.318	0.26	0	0.729	37.354	3.941	2.834	0	2.548	6.192	1.844	0	0	24.465	41.283	9.988	9.962	0	4.867	0	0	0	0	1.837	0	1.287	2.897
1369	CPN1	0	0	0	0	0	1.043	0	0	0	0	0	0	0	0	1.559	0	0	0	0	0	0	0	0	0	0	0	0	0	0	0	0	0	0	0	0	0	0	0	0	0	0	0	0	0	0	0	0	0
1370	CPN2	4.868	2.633	0	9.081	2.845	6.447	7.2	0	9.127	19.688	20.476	15.385	30.345	16.547	23.809	8.757	16.373	13.324	1.455	0	2.887	2.413	1.796	1.87	5.135	26.673	5.734	11.698	3.641	5.2	39.688	11.377	11.758	5.531	6.206	19.678	9.143	52.543	13.013	8.358	0.849	1.665	3.024	0	10.856	3.796	2.547	6.825
1373	CPS1	0	0	0	0	0	0	0	0	0	0	0	0	0	0	0	0	0	0	0	0	0	0	0	0	0	0	0	0	0	0	0	0	0	0	0	0	0	0	0	0	0	0	0	0	0	0	0	0
1376	CPT2	0	0	0	3.489	0	0	0	0	0	0	0	0	0	0	0	0	0	0	0	0	0	9.486	0	0	0	0	0	0	0	0	0	0	0	0	8.338	0	0	0	0	0	0.127	0	0	0	0	0	0	0
1378	CR1	6.814	5.345	0	0.875	9.29	1.527	0.179	0	0.335	3.532	0.997	13.32	1.127	0.933	0.834	11.079	27.017	9.223	0	0	0.019	0.206	0.173	0	0	0	0	1.928	0	1.341	0	0.7	0	0	12.428	0	23.595	0	0	9.874	0.142	0	0.463	0	4.283	0	0.266	0.964
1379	CR1L	0	0	0	0	0	0	0	0	0	0	0	1.522	0	0	0	0	0	0	0	0	0	0	0	0	0	0	0	0	0	0	0	0	0	0	0	0	0	0	0	0	0	0	0	0	0	0	0	0
1382	CRABP2	0	0	0	0	0	0	0	9.807	0	0	0	0	0	5.951	0	0	0	0	0	0	0.887	0	0	5.329	7.169	15.142	0	6.911	0	0	0	0	0	0	0	0	0	0	0	0	8.113	0	0	18.264	0	0	72.475	0
1384	CRAT	0	0	0	0	0	0	0	0	0	0	0	0	0	0	0	0	0	0	0	0	0	0	0	0	0	0	0	0	0	0	0	0	0	0	0	0	0	0	0	0	0	0	0	0	0	0	0	0
1388	ATF6B	0	0	0	0	0	0	0	0	0	0	0	0	0	0	0	0	0	0	0	0	0	0	0	0	0	0	0	0	0	0	0	0	0	0	0	0	0	0	0	0	0	0	0	0	0	0	0	1.197
1393	CRHBP	0	0	0	0	0	0	0	0	0	0	0	0	0	0	0	0	0	0	0	0	0	0	0	0	0	0	0	0	0	0	0	0	0	0	0	0	0	0	0	0	0	0	0	0	0	0	0	0
1397	CRIP2	0	0	0	0	0	0	0	0	0	0	0	0	0	0	0	0	0	0	0	0	0	0	0	0	0	0	0	0	0	0	0	0	0	0	0	0	0	0	0	0	0	0	0	0	0	0	0	0
1398	CRK	0	0	0	0	0	0	0	0	0	0	0	0	0	0	0	0	0	0	0	0	0	0	0	0	0	0	0	0	0	0	0	0	0	0	0	0	0	0	0	0	0	0	0	0	0	0	0	0
1399	CRKL	0	0	0	0	0	0	0	0	0	0	0	0	0	0	0	0	0	0	0	0	0	0	0	0	0	0	0	0	0	0	0	0	0	0	0	0	0	0	0	0	0	0	0	0	0	0	0	0
1401	CRP	0	0	0	15.604	0	0	0	0	0	0	0	0	0	0	0	0	0	0	0	0	0	44.193	0	0	0	0	0	0	0	0	0	0	0	0	0	0	0	0	0	0	0	0	0	0	0	0	0	0
1409	CRYAA	0	11.211	0	14.071	0	0	0	0	9.752	0	0	0	0	0	0	0	0	15.386	0	0	0	26.032	0	0	0	0	0	0	0	0	0	11.501	0	0	8.398	0	0	0	0	19.764	0	0	0	0	0	0	0	7.161
1410	CRYAB	48.488	114.723	2.583	58.315	32.296	40.389	23.322	69.3	32.419	150.257	43.435	35.462	59.199	58.72	82.159	52.486	98.013	46.653	25.062	0	27.872	307.355	5.583	18.706	21.337	138.027	0	50.506	119.274	29.139	0	94.205	14.039	54.269	62.247	57.258	58.437	15.173	20.789	415.353	62.69	2.676	14.419	8.188	34.014	0	0	91.318
1428	CRYM	5.838	17.233	0	13.404	0	0	0	0	2.307	2.537	7.725	5.571	4.482	0	1.37	0.657	6.479	5.209	0	0	2.055	4.209	0	0	5.075	10.321	0	4.786	4.682	5.672	4.388	5.528	1.81	0	27.471	0.437	0	0	0	4.829	0	0	1.451	0	7.851	0	3.916	4.611
1429	CRYZ	34	152.749	0	7.534	4.011	3.554	0	621.2	8.788	22.461	14.129	6.903	118.023	75.441	16.353	10.077	845.078	27.287	2.995	0	13.206	543.827	0	0.937	32.585	31.723	0	77.709	0	95.288	0	116.197	409.07	0	131.602	75.49	0	0	56.887	327.55	88.614	0	1.696	0	88.725	0	0	70.438
1431	CS	1.135	0	0	5.232	0.402	0.605	1.283	2.551	0.278	0.62	0	0	0.619	0	0	5.072	0	1.303	0	0	0.47	8.844	0	5.262	4.824	3.565	0	3.467	0	0	0	1.608	7.065	0	3.42	0.262	0	0	8.084	0	1.792	0	0	12.529	0	0	0	1.24
1432	MAPK14	0	0	0	0	0	0	0	0	0	0	0	0	0	0	0	0	0	0	0	0	0	0	0	0	0	0	0	0	0	0	0	0	0	0	0	0	0	0	0	0	0	0	0	9.747	0	0	0	0
1434	CSE1L	0	0	0	0	0	0	0	0	0	0	0	0	0	0	0	0	0	0	0	0	0	0.279	0	0	0	0	0	0	0	0	0	0	0	0	0	0	0	0	0	0	0	0	0	0.485	0	0	0	0
1435	CSF1	0	0	0	0	0	0	0	0	0.842	0	0	0	0	0	0	0	0	0	0	0	0	0	0	0	0	0	0	0	0	0	0	0	0	0	0	0	0	0	0	0	0	0	0	0	0	0	0	0
1445	CSK	0	0	0	0	0	0	0	0	0	0	0	0	0	0	0	0	0	0	0	0	0	0	0	0	0	0	0	0	0	0	0	0	0	0	0	0	0	0	0	0	0	0	0	1.065	0	0	0	0
1452	CSNK1A1	0	0	0	0	0	0	0	0.138	0	0	0	0	0	0	0	0	0	0	0	0	0	0	0	0	0	0	0	0	0	0	0	0	0	0	0	0	0	0	0	0	0	0	0	0.734	0	0	0	0
1464	CSPG4	1.326	4.728	0	0	0.585	4.767	0	0	5.647	2.253	0	0.929	1.218	2.151	3.241	2.447	0	1.85	0	0	3.144	0.227	0.041	0	0.842	0	2.139	0.725	0	2.839	4.444	0.563	2.209	0	1.217	2.24	1.427	6.337	0.577	0.714	0	0	0.173	0	1.465	2.6	0.188	1.962
1465	CSRP1	1.005	0	0	0	0	0	0	0	0	0	0	0	0	0	0	0	0	0	0	0	0	10.856	0	0	0	0	0	0	0	0	0	0	0	0	0	0	0	0	0	0	0	0	0	0	0	0	0	0
1469	CST1	0	0	0	0	0	0	0	0	0	0	0	0	0	0	0	0	0	0	0	0	0	0	0	0	0	0	0	0	0	0	0	0	0	0	0	0	0	0	0	0	0	0	0	0	0	0	0	0
1470	CST2	0	0	0	0	0	0	0	0	0	0	0	0	0	0	0	0	0	0	0	0	0	0	0	0	0	0	0	0	0	0	0	0	0	0	0	0	0	0	0	0	0	0	0	0	0	0	0	0
1471	CST3	50.065	111.337	57.987	154.405	44.502	32.557	42.523	43.099	49.41	60.39	14.909	38.142	80.259	88.083	45.974	134.801	155.506	98.081	0	55.002	16.208	150.32	0	4.913	0	223.957	87.815	14.182	102.923	184.302	216.692	96.378	11.147	0	31.727	35.607	145.863	514.706	7.283	49.903	5.962	84.879	0	0	117.195	37.977	17.507	74.075
1472	CST4	0	0	0	0	0	0	0	0	0	0	0	0	0	0	0	0	0	0	0	0	0	0	0	0	0	0	0	0	0	0	0	0	0	0	0	0	0	0	0	0	0	0	0	0	0	0	0	0
1474	CST6	0	0	0	0	0	0	0	0	16.281	0	4.356	0	0	0	0	55.687	81.801	0	0	0	0	0	0	0	0	0	0	0	0	0	60.488	0	0	0	0	51.088	0	0	0	19.396	0	0	0	0	0	0	0	0
1475	CSTA	0	0	0	0	0	0	0	0	0	0	0	0	36.447	0	0	0	0	0	0	0	0	0	0	0	0	0	0	0	0	0	0	0	0	0	0	0	0	0	0	0	0	0	0	0	0	0	0	0
1476	CSTB	4.151	25.093	13.955	40.281	10.644	46.886	43.362	372.24	0	20.087	8.429	5.399	29.886	156.301	11.39	110.313	89.638	14.275	34.019	38.612	66.562	23.597	0	202.26	125.788	467.36	0	117.167	0	6.954	0	26.973	70.323	0	64.859	85.811	0	0	50.281	104.084	78.47	0	3.454	205.567	105.051	106.934	692.021	15.592
1486	CTBS	0	0	0	0	0	0	0	0	27.016	0	0	0	0	0	0	0	0.877	0	0	0	1.228	0	0	0	0	0	0	0	0	0	0	0	0	0	0	0.323	1.011	0	0	9.023	0	0	0	0	0	0	0	0
1495	CTNNA1	0	0	0	0	0	0	0	9.115	0	0	0	0	0.18	0.184	0	93.57	0	0	0	0	0	0.805	0	0	0	7.011	0	0	0	0	0	0	0	0	0	0	0	0	0	0	0	0	0	17.091	0	0	40.546	0
1496	CTNNA2	0	0	0	0	0	0	0	1.24	0	0	0	0	0	0	0	0	0	0	0	0	0	0	0	0	0	0	0	0	0	0	0	0	0	0	0	0	0	0	0	0	0	0	0	0	0	0	0	0
1499	CTNNB1	0	0	0	0	0	0	0	0	0	0	0	0	0	0	0	0	0	0	0	0	0.331	0	0	3.291	0	0	0	0	0	0	0	0	0	0	0	0	0	0	0	0	0	0	0	2.663	0	0	0	0
1500	CTNND1	0	0	0	0	0	0	0	3.524	0	0	0	0	0.119	0.952	0	1.478	0.712	0	0	0	0.048	0	0	0.501	0	3.931	0	0.339	0	0	0	0	0	0	0.227	0	0	0	0	0	0.15	0	0	0.764	0	0	0	0
1508	CTSB	0	10.916	0	8.472	0	5.128	0	0	25.952	0	0	0	6.845	2.215	0	17.859	0	0	0	0	4.369	6.175	0	0	0	0	0	0	0	3.141	0	0	0	0	0	3.336	19.573	0	0	8.081	1.201	0	0	0	0	0	0	3.41
1509	CTSD	46.356	64.419	4.132	60.275	75.907	50.745	30.365	2.717	41.325	41.249	104.303	22.42	107.998	110.432	37.672	51.412	74.486	24.436	26.828	0	36.09	130.363	50.798	29.171	8.819	44.782	21.29	49.074	32.651	47.345	103.848	6.399	72.582	0	23.993	46.556	30.13	224.595	10.167	38.831	10.687	8.716	86.337	1.512	31.118	0	75.07	10.898
1511	CTSG	2.297	0	0	4.682	0	0.631	23.628	0	0.158	6.704	0	0	0	0	0.68	36.509	3.87	0	0	0	11.993	1.451	1.374	21.585	53.465	8.877	122.344	55.431	0	0	0	4.967	56.728	33.213	3.833	2.296	0	0	131.932	4.247	1.064	0	2.765	95.988	0	151.822	0	1.003
1512	CTSH	2.896	40.243	0	14.809	0.741	7.688	2.573	0	4.55	4.913	3.165	0	18.206	2.665	2.31	2.337	0	5.399	6.45	0	5.735	6.219	0.705	0	0	6.08	0	8.347	7.819	20.849	0	13.313	0	0	7.223	5.838	15.801	0	0	16.871	0	0	0	0	10.683	0	0	13.075
1514	CTSL	0	0	0	0	0	0	0	0	15.513	0	0	0	0	0	0	1.458	0	0	0	0	1.149	0	0	0	0	0	0	0	0	0	0	0	0	0	0	0	0	0	0	0	0	0	0	0	0	0	0	0
1519	CTSO	0	0.648	0	0	0	2.228	0	0	0	0	0	0	0	0	0	0	0	0	0	0	0	0	0	0	0	0	0	0	0	0	0	0	0	0	0	0.331	0	0	0	4.333	0	0	0	0	0	0	0	0
1520	CTSS	0	0	0	0	0	0	0	0	0	0	0	0	0	0	0	0	0	0	0	0	0	0	0	0	0	0	0	0	0	0	0	0	0	0	0	0	0	0	0	0	0	0	0	0	0	0	0	0
1522	CTSZ	3.905	77.157	0	0	6.601	1.917	0	2.899	61.801	0	4.075	0	8.971	2.781	0	6.173	24.379	9.436	0	0	30.116	15.207	0	0	0	0	0	3.539	4.549	6.153	65.042	2.36	9.111	0	7.022	49.998	0	0	0	59.9	0	0	0	0	3.492	0	0	0
1528	CYB5A	3.121	0	0	13.715	0	0	0	0	0	0	8.483	0	2.228	0	0	0	0	2.311	0	0	0	13.736	0	0	0	0	0	0	0	1.968	0	1.534	0	0	5.905	0	0	0	0	1.445	0	0	0	0	0	0	0	1.544
1534	CYB561	0	0	0	0	0	0	0	0	0	0	0	0	0	0	0	0	0	0	0	0	0	0	0	0	0	0	0	0	0	0	0	0	0	0	0	0	0	0	0	0	0	0	0	0	0	0	0	0
1535	CYBA	0	0	0	0	0	0	0	0	0	0	0	0	0	0	0	0	0	0	0	0	0	0	0	37.792	9.248	0	0	0	0	0	0	0	22.67	0	0	0	0	0	0	0	0	0	0	31.418	0	0	0	0
1536	CYBB	0	0	0	0	0	0	2.927	0	0	0	0	0	0	0	0	0	0	0	0	0	0	0	0	7.13	3.07	0	0	0	0	0	0	0	14.097	0	0	0	0	0	14.696	0	0	0	0	10.628	0	0	0	0
1537	CYC1	0	9.107	0	0	0	0	0	1.628	0	0	0	0	0	0.315	0	0	0	0	0	0	0	0.865	0	0.58	0	0	0	0	0	0	0	0	0	0	0	0	0	0	0	0	1.131	0	0	0.594	0	0	0	0.721
1595	CYP51A1	0	0	0	0	0	0	0	0	0	0	0	0	0	0	0	0	0	0	0	0	0	0	0	0	0	0	0	0	0	0	0	0	0	0	0	0	0	0	0	0	0	0	0	0	0	0	0	0
1601	DAB2	0.216	0	0	0	0	0	0	0	0.399	0	0	0	0	0	0	0	0	0.147	0	0	0	3.726	0	0	0	0	0	0	0	0	0	0.159	0	0	1.07	0	0	0	0	0	0	0	0	0	0	0	0	0.362
1603	DAD1	0	0	0	0	0	0	0	0	0	0	0	0	0	0	0	0	0	0	0	0	0	0	0	1.737	12.144	10.7	0	0	0	0	0	3.696	18.524	0	0	0	0	0	0	0	0	0	0	4.207	0	0	0	0
1604	CD55	0	0	0	0	0	0	0	0	0	0	0	0	0	0	0	0	0	0	0	0	0	0	0	0	0	0	0	0	0	0	0	0	0	0	0	0	0	0	0	0	0	0	0	0	0	0	0	0
1605	DAG1	0	0	0	0	0	0.225	0	0	0.284	0	0	0	0.459	0	0	0.382	0	9.572	0	0	0	0	0	0	0	0	0	0	0	3.443	0	0.432	0	0	0	0	0	0	0	0	0	0	0	0	0.179	0	0	3.335
1606	DGKA	0	0	0	0	0	0	0	0	0	0	0	0	0	0	0	0	0	0	0	0	0	0	0	0	0	0	0	0	0	0	0	0	0	0	0	0	0	0	0	0	0	0	0	0	0	0	0	0
1615	DARS	0	0	0	0	0	0	0	0	0	0	0	0	0.386	0	0	0	0	0.49	0	0	0.068	2.78	0	0.85	0	0.219	0	0	0	0	0	0	0.442	0	0.139	0	0	0	12.318	0	6.452	0	0	0.265	0	0	0	0
1622	DBI	0	0	0	11.745	0	0	0	0	0	0	0	0	0	0	0	0	0	0	0	0	0	0	0	0	0	0	0	0	0	0	0	0	0	0	0	0	0	0	0	0	0	0	0	0	0	0	0	0
1629	DBT	0	0	0	0	0	0	0	0	0	0	0	0	0	0	0	0	0	0	0	0	0	0	0	0	0	0	0	0	0	0	0	0	0	0	0	0	0	0	0	0	0	0	0	0	0	0	0	1.149
1632	ECI1	0	0	0	0	0	0	0	0	0	0	0	0	0	0	0	0	0	0	0	0	0	0	0	0	0	0	0	0	0	0	0	0	0	0	3.266	0	0	0	0	0	0	0	0	0	0	0	0	0
1636	ACE	5.803	8.827	0	66.92	2.084	7.5	0.713	200.783	2.566	4.378	58.119	38.472	27.296	26.022	36.067	0	20.538	25.449	0.864	0	0	80.689	0.333	0.377	0	27.622	1.492	21.607	13.083	0	10.993	4.41	24.623	3.398	2.259	8.909	22.911	17.745	1.735	67.313	0	0.532	4.059	0	19.378	0	1.955	17.839
1639	DCTN1	0	0	0	0	0	0	0	0	0	0	0	0	0	0	0	0	0	0	0	0	0	0	0	0	0	0	0	0	0	0	0	0	0	0	0	0	0	0	0	0	0	0	0	0	0	0	0	0
1642	DDB1	0	1.202	0	0	0	0	0	0	0	0	0	0	0	0	0	0	0	0	0	0	0	0	0	0	0	0	0	0	0	0	0	0	0	0	0	0	0	0	0	0	0	0	0	0	0	0	0	0
1644	DDC	22.956	70.494	0	29.317	6.445	11.229	2.878	14.074	43.336	55.617	27.918	7.48	21.471	72.409	22.794	26.691	43.505	58.227	10.185	0	5.699	195.095	1.106	0	5.43	71.809	0	31.427	16.63	16.007	2.724	60.304	14.914	0	40.333	13.892	35.413	14.19	6.991	30.462	5.973	1.279	25.62	0	36.453	2.85	12.565	21.311
1645	AKR1C1	1.324	7.123	0	9.964	0.537	0.441	0	3.88	0.94	1.59	2.6	0.659	1.826	3.611	2.615	0	0	3.335	0	0	0	12.001	0	0	0	3.026	0	2.736	2.384	0.9	0	8.443	0	0	3.896	1.621	0.701	0	0	19.998	1.638	0	0.932	0	3.304	0	1.523	1.877
1646	AKR1C2	0	2.45	0	0	0	0	0	2.199	0	0	0	0	0	0	0	0	0	0	0	0	0	0	0	0	0	0	0	0	0	0	0	1.263	0	0	0	0	0	0	0	2.327	0	0	0	0	0	0	0	0
1650	DDOST	0	0	0	0	0	0	0	2.444	0	0	0	0	0	0	0	0	0	0	0	0	0	2.523	0	0.966	0	0	0	0	0	0	0	0	0	0	0	0	0	0	2.19	0	0.744	0	0	1.295	0	0	0	0
1652	DDT	0.82	24.385	0	24.523	0	0	0	0	0	0	0	0	0	0	0	0	0	1.29	0	0	0	7.622	0	0	0	0	0	10.92	0	2.272	0	0	0	0	0	0	0	0	0	0	0	0	0	0	0	0	0	0
1653	DDX1	0	0	0	0	0	0	0	0	0	0	0	0	0	0	0	0	0	0	0	0	0	0	0	0	0	0	0	0	0	0	0	0	0	0	0	0	0	0	0	0	0	0	0	0.34	0	0	0	0
1654	DDX3X	0	0	0	0	0	0	0	3.099	0	0	0	0	2.169	0	0	0	0	0	0	0	0	3.658	0	0.735	0	0.478	0	0	0	0	0	0	0	0	0	0	0	0	0	0.17	0.078	0	0	9.574	0	0	0	0
1655	DDX5	0	0	0	0	0	0	0	0	0	0	0	0	0.113	0	0	0	0	0	0	0	0	0	0	0	0	0	0	0	0	0	0	0	0	0	0	0	0	0	0	0	0	0	0	0	0	0	0	0
1656	DDX6	0	0	0	0	0	0	0	0	0	0	0	0	0	0	0	0	0	0	0	0	0	0	0	0	0	0	0	0	0	0	0	0	0	0	0	0	0	0	0	0	0	0	0	0	0	0	0	0
1660	DHX9	0	0	0	0.994	0	0	0	0	0	0	0	0	0	0	0	0	0	0	0	0	0	0.326	0	0	0	0.171	0	0	0	0	0	0	0	0	0	0	0	0	4.228	0	0.479	0	0	0.868	0	0	0	0
1665	DHX15	0	0	0	0	0	0	0	0	0	0	0	0	0	0	0	0	0	0	0	0	0	0.063	0	0.066	0	0	0	0	0	0	0	0	0	0	0	0	0	0	0	0	0	0	0	0	0	0	0	0
1666	DECR1	0.357	0	0	1.789	0	0	0	3.54	0	0.3	0	0	0	0	0	0.576	0	0	0	0	0	0	0	0	0	0	0	0	0	0	0	0	0	0	0	0	0	0	0.18	0	1.233	0	0	0	0	0	0	0.298
1667	DEFA1	0	0	0	0	0	0	0	0	0	0	0	0	0	0	0	0	0	0	0	0	0	0	0	0	933.405	0	0	0	0	0	0	0	0	0	0	0	0	0	0	0	0	0	0	2809.69	0	0	0	0
1668	DEFA3	0	0	0	0	0	0	0	0	0	0	0	0	0	0	0	0	0	0	0	0	0	0	0	0	933.405	0	0	0	0	0	0	0	0	0	0	0	0	0	0	0	0	0	0	2809.69	0	0	0	0
1672	DEFB1	0	0	0	0	0	0	0	0	0	0	0	0	0	0	0	0	0	0	0	0	0	0	3.729	0	0	0	0	0	0	0	0	0	0	0	0	0	0	0	0	0	0	0	0	0	0	0	98.856	0
1674	DES	0	0	0	0	0	0	0	0	0	0	0	0	0	0	0	0	0	0	0	0	0	0	0	0	0	0	0	0	0	0	0	0	0	0	0	0	0	0	1.186	0	0	0	0	0	0	0	0	0
1675	CFD	68.481	295.168	0	260.706	56.297	23.69	0	13.852	52.224	151.064	69.869	22.566	61.007	17.469	54.491	21.813	198.145	45.963	17.589	0	12.431	44.1	10.596	0	0	66.158	0	0	100.517	118.75	0	202.725	0	0	63.213	20.727	197.888	80.902	10.447	81.368	5.203	90.693	41.601	0	98.967	0	23.147	245.483
1690	COCH	0	0	0	0	0	0	0	0	0	0	0	0	0	0	0	0	0	0	0	0	0	0	0	0	0	0	0	0	0	0	0	0	0	0	0	0	0	0	0	0	0	0	0	0	0	0	0	0
1718	DHCR24	0	0	0	0	0	0	0	0	0	0	0	0	0	0	0	0	0	0	0	0	0	0	0	0	0	0	0	0	0	0	0	0	0	0	0	0	0	0	0	0	0	0	0	2.205	0	0	0	0
1727	CYB5R3	0	0	0	0	0	0	0	0	0	0	0	0	0	0	0	0	0	0	0	0	0	0	0	0	0	2.563	0	0	0	0	0	0	0	0	0.855	0	0	0	0	0	0.863	0	0	0	0	0	0	0
1728	NQO1	1.218	0.995	0	0	0	0	0	0	0	0	0	0	0	0	0	0	0	1.424	0	0	0	0	0	0	0	0	0	0	0	0	0	0	0	0	0	0	0	0	0	1.106	0	0	0	0	0	0	0	0
1729	DIAPH1	0	0	0	0	0	0	0	0	0	0	0	0	0	0	0	0	0	0	0	0	0	0	0	0.596	0	0	0	0	0	0	0	0	0	0	0	0	0	0	0.157	0	0	0	0	0.571	0	0	0	0
1730	DIAPH2	0	0	0	0	0	0	0	0	0	0	0	0	0	0	0	0	0	0	0	0	0	0.115	0	0	0	0	0	0	0	0	0	0	0	0	0	0	0	0	0	0	0	0	0	0	0	0	0	0
1737	DLAT	0	0	0	9.879	0	0	0	0	0	0	0	0	0	0	0	0.286	0	0	0	0	0	0.929	0	0.137	0	0	0	0	0	0	0	0	0	0	0.456	0	0	0	0	0	0.233	0	0	2.742	0	0	0	0.733
1738	DLD	0	0	0	0	0	0	0	0	0	36.937	0	0	0	0	0	3.495	0	11.237	0	0	0	85.561	0	0	0	0.733	0	0	0	0.684	0	0.613	0	0	4.881	0	0	0	0.167	0	0	0	0	6.049	0	0	0	10.069
1739	DLG1	0	0	0	0	0	0	0	0	0	0	0	0	0	0	0	0	0	0	0	0	0	0	0	0	0	0	0	0	0	0	0	0	0	0	0	0	0	0	0	0	0	0	0	0	0	0	0	0
1743	DLST	1.867	0	0	0	0	0	0	0	0	0	1.509	0	0	0	0	0	0	0	0	0	0	0	0	0	0	0	0	0.301	0	0	0	0	0	0	0	0	0	0	0	0	0.255	0	0	0.605	0	0	0	0.587
1755	DMBT1	0	0	0	0	0	0	0	0	0	0	0	0	0	0	0	0	0	0	0	0	0	0	0	0	2.52	0	0.872	0	0	0	0	0	0	0	2.844	0	0	0	0	4.886	0	0	0	0	0	0	0	0
1756	DMD	0	0	0	0	0	0	0	0	0	0	0	0	0	0	0	0	0	0	0	0	0	0	0	0	0	0	0	0	0	0	0	0	0	0	0	0	0	0	0	0	0	0	0	0	0	0	0	0
1759	DNM1	0	0.721	0	0	0	0	0	0	0	0	0	0	0	0	0	0	0	0	0	0	0	0	0	0.134	0	0	0	0	0	0	0	0	0	0	0	0	0	0	0	0	0	0	0	0	0	0	0	0
1770	DNAH9	0	0	0	0	0	0	0	0	0	0	0	0	0	0	0	0	0	0	0	0	0	0	0	0	0	0	0	0	0	0	0	0	0	0	0	0	0	0	0	0	0	0	0	0	0	0	0	0
1773	DNASE1	7.228	190.253	0	110.096	7.662	43.825	9.079	10.628	6.678	125.141	176.232	9.5	176.898	10.531	61.587	6.06	13.97	20.832	36.945	0	51.048	65.287	1.268	17.591	30.099	78.752	170.27	219.947	18.158	127.287	215.142	62.459	71.411	14.032	231.032	146.837	55.227	478.476	62.54	57.341	3.742	0.62	6.668	2.256	63.548	87.658	3.961	28.919
1774	DNASE1L1	0	0	0	0	0	0	0	0	0	0	0	0	0	0	0	0	0	0	0	0	0	0	0	0	0	0	0	0	0	0	0	4.438	0	0	0	0	0	0	0	0	0	0	0	0	0	0	0	0
1777	DNASE2	0	6.073	0	0	1.633	0	0	0	0	0	0	0	0	0	0	0	0	0	0	0	0	0	0	0	0	0	0	0	0	0	0	0	0	0	0	0	0	0	0	0	0	3.17	0	0	0	0	0	0
1778	DYNC1H1	0.187	1.398	0	3.787	0	0.017	0.192	0.607	0.079	0.422	0	0.02	3.36	0.431	0.051	0.27	2.86	1.28	0	0	0.132	4.25	0	0.724	0.148	2.482	0	1.316	0	0.385	0	2.68	0.842	0	3.987	0	0.387	0	2.698	5.2	1.081	0	0	1.599	0.1	0	0.068	0.812
1785	DNM2	1.14	0.835	0	3.898	2.599	0.044	0	0	0	0	0	0	17.404	0.161	0.308	0	0	4.477	0	0	0.017	1.409	0	0.238	0	1.238	0	0.663	0	0.945	0	0.619	1.096	0	0.677	0	2.186	0	0.576	1.837	0.078	0	0	0.798	1.649	0	0	0
1794	DOCK2	0	0	0	0	0	0	0	0	0	0	0	0	0	0	0	0	0	0	0	0	0	0	0	0	0	0	0	0	0	0	0	0	0	0	0	0	0	0	0.28	0	0	0	0	0.347	0	0	0	0
1800	DPEP1	90.602	296.54	273.959	304.493	180.225	45.86	25.823	504.781	253.852	365.545	130.28	98.553	403.065	140.215	191.03	89.561	588.433	141.28	121.645	200.782	15.368	237.721	21.225	18.601	59.545	62.215	212.268	155.27	281.769	201.178	362.782	184.521	336.99	382.953	156.495	37	498.533	405.662	162.024	315.704	46.54	138.028	130.775	0	113.906	81.793	92.672	65.674
1803	DPP4	33.992	446.474	37.046	314.892	71.865	36.023	54.793	80.327	94.828	110.111	64.241	66.752	64.221	194.381	37.049	22.255	82.527	118.25	42.95	6.336	33.388	239.92	14.557	29.385	40.865	240.693	44.014	237.613	173.155	97.553	129.692	56.331	67.069	146.775	124.459	112.175	170.388	222.32	83.346	195.972	12.583	46.694	44.66	3.015	103.205	24.004	81.585	46.171
1805	DPT	0	143.266	0	6.076	0	0	0	0	10.732	8.238	4.939	0	0	9.655	10.185	0	40.773	3.991	0	0	11.035	0	0	0	0	0	0	12.752	8.9	0	12.709	22.674	0	0	0	0	0	0	0	21.594	0	0	0	0	4.09	0	0	0
1807	DPYS	7.187	15.211	0	4.326	1.02	0.888	0	1.674	8.693	3.515	1.13	0.526	1.814	2.775	4.845	7.51	2.031	12.68	0	0	0.316	10.55	0	0	0	7.988	0	2.135	0	1.705	0	6.564	0	0	3.288	0.417	2.708	0	0.197	11.083	0.979	0	8.652	0	10.699	0	0	11.469
1808	DPYSL2	0	0	0	0	0	0	0	0	0	0	0	0	0	0	0	0	0	0	0	0	0	1.377	0	0	0	0	0	0	0	0	0	0	0	0	0	0	0	0	0	0	0	0	0	0	0	0	0	0
1809	DPYSL3	0	0	0	0	0	0	0	0	0	0	0	0	0	0	0	0	0	0	0	0	0	0	0	0	0	0	0	0	0	0	0	0	0	0	0	0	0	0	0	0	0	0	0	0	0	0	0	0
1819	DRG2	0	0	0	0	0	0	0	0	0	0	0	0	0	0	0	0	0	0	0	0	0	0	0	0	0	0	0	0	0	0	0	0	0	0	0	0	0	0	0	0	0	0	0	0	0	0	0	0
1823	DSC1	0	0	0	0	0	0	0	0	0	0	0	0	73.814	0	0	0	0	0	0	0	0	0	0	0	0	0	0	0	0	0	0	0	0	0	0.411	0	1.229	0	0	0	0	0	0	0	0	0	0	0
1824	DSC2	0	4.396	0	0	0	11.149	0	0	18.213	0	0	0	0	0	0.914	9.327	0	0	0	0	1.963	0	0	0	0	0	0	0	0	0	5.395	0	0	0	0	5.252	0	28.737	0	6.062	0	0	0	0.345	0	0	0	2.22
1825	DSC3	0	0	0	0.182	0	0	0	0	0	0	0	0	0	0	0	0	0	0	0	0	0	0	0	0	0	0	0	0	0	0	0	0.238	0	0	0	0	0	0	0	0	0	0	0	0	0	0	0	0
1828	DSG1	0	0	0	0	0	0	0	0	0	0	0	0	13.905	0	0	0	0	0	0	0	0.066	0	0	0	0	3.073	2.713	0	0	0	0	0.916	0	0	4.921	0.286	4.853	0	0	1.136	0	0	0.274	0	0	0	0	0
1829	DSG2	0	0	0	0	0	0	0	0	0	0	0	0	0	0	0	0	0	0	0	0	0	0	0	0	0	0	0	0	0	0	0	0	0	0	0	0	0	0	0	0	0	0	0	0	0	0	0	0
1830	DSG3	0	0	0	0	0	0	0	0	0	0	0	0	0	0	0	0	0	0	0	0	0	0	0	0	0	5.124	0	0	0	0	0	0	0	0	0	0	0	0	0	0	0	0	0	37.531	0	0	0	0
1832	DSP	0.014	0	0	0.373	0	5.729	476.844	253.24	0	1.462	0	269.957	252.215	359.591	225.27	209.503	202.292	0	308.775	453.703	345.292	192.152	0.225	237.103	16.065	67.882	7.016	11.575	0.526	0	0	19.29	9.499	10.458	18.792	22.306	4.853	0	5.49	15.089	304.325	156.843	2.719	12.719	11.505	270.443	157.091	0.411
1841	DTYMK	0	0	0	0	0	0	0	0	0	0	0	0	0	0	0	0	0	0	0	0	0	0	0	0	0	0	0	0	0	0	0	0	0	0	0	0	0	0	0	0	0	0	0	0	0	0	0	0
1845	DUSP3	0	0	0	0	0	0	0	0	0	0	0	0	0	0	0	0	0	0	0	0	0	36.419	0	0	0	0	0	0	0	0	0	0	0	0	0	0	0	0	0	0	0	0	0	0	0	0	0	0
1890	TYMP	0	0	0	0	0	0.056	0	0	0	0	0	8.464	1.086	0	0	0.526	0	0	0	0	0	0	0	1.143	4.148	21.338	0	0	0	0	0	0	11.655	0	0	0	0	0	3.303	0	0	0	0	0.172	0	0	0	0
1891	ECH1	0.762	0	0	16.709	0	3.79	0	5.967	9.698	7.773	3.628	0	2.021	0.612	0	0	0	0	0	0	0	2.557	0	0	0	0	0	0	0	0	0	0	0	0	3.889	0	0	0	0	0	1.434	0	0	0	0	0	0	0.58
1892	ECHS1	4.519	1.009	0	23.695	1.745	1.763	0	0	0.311	0	21.588	0	0.766	1.877	1.351	0.964	0	1.433	0	0	0	10.743	0	0.732	0.753	11.436	0	5.518	0	6.875	0	0.669	0	0	3.415	0.605	0	0	1.537	0.904	25.293	0	0	1.115	0	0	0	11.12
1893	ECM1	0	0	0	0	0	0.44	0	1.093	0	0	0	0	0	0	0	1.618	0	0	0	0	0	0	0	0.567	0	5.157	0	0.168	0	0	0	0.637	0	0	0	0	0	0	0	1.085	0	0	0	4.44	0	0	2.166	2.083
1915	EEF1A1	61.025	134.144	20.19	278.448	22.856	85.401	40.054	243.53	18.734	56.867	59.205	108.277	217.528	222.862	102.086	42.655	326.485	104.439	20.094	0	60.585	174.8	3.218	94.937	67.887	190.912	102.774	81.54	93.218	51.849	52.527	57.097	76.991	203.002	83.819	35.122	65.227	150.668	47.573	97.134	90.191	29.988	19.62	70.264	229.563	47.954	54.394	38.685
1917	EEF1A2	51.066	115.431	0	221.357	15.745	76.759	27.471	205.04	12.642	38.844	33.302	91.438	155.645	193.47	93.954	38.415	311.33	94.287	17.965	0	42.233	133.088	2.887	66.624	35.965	96.236	68.259	40.771	58.608	29.189	34.137	28.956	40.974	132.226	38.825	22.126	47.552	116.731	20.423	32.971	74.305	22.327	15.948	38.178	202.975	0	41.317	27.911
1933	EEF1B2	0	0	0	0	0	0	0	1.897	0	0	0	0	5.311	0	0	2.239	0	0	0	0	4.616	0	0	0	2.35	1.299	0	0	0	0	0	0	0	0	0	0	0	0	0	0	0	0	0	2.61	0	0	0	0.565
1936	EEF1D	1.295	0	0	0	0	0	0	7.972	0	0	0	0	6.018	19.786	0	10.576	0	1.17	0	0	13.656	1.136	0	0	1.436	4.305	0	0.762	0	0.439	0	0	0	0	0	0	0	0	0	0	17.521	0	0	2.236	0	0	3.21	0.698
1937	EEF1G	0.223	18.901	0	4.756	0.157	1.569	0	8.419	0	0	0	0	20.877	4.349	1.174	2.247	1.746	2.892	0	0	1.999	6.788	0	5.879	3.446	20.737	0	5.4	0	0.759	0	20.411	1.266	0	3.686	1.72	0	0	2.129	12.186	4.214	0	0	7.386	0.557	0	2.439	1.08
1938	EEF2	1.409	22.014	0	17.469	0.806	2.261	2.203	13.861	2.554	3.291	0.995	2.769	19.004	8.556	5.57	3.112	5.546	4.161	0	0	2.901	9.098	0.082	9.344	8.469	22.857	4.959	14.901	1.098	16.786	4.658	9.126	6.389	1.205	13.72	4.671	3.784	0	6.538	16.648	3.708	0	0	6.173	5.195	6.519	6.298	2.679
1942	EFNA1	0	0	0	0	0	0	0	0	0	0	0	0	0	0	0	0	0	0	0	0	0	0	0	0	0	0	0	0	0	0	0	0	0	0	0	0	0	0	0	0	0	0	0	0	0	0	0	0
1947	EFNB1	0	0	0	0	0	0	0	0	0	0	0	0	0	0	0	0	0	0	0	0	0	0	0	0	0	0	0	0	0	0	0	0	0	0	0	0	1.888	0	0	0	0	0	0	0	0	0	0	0
1950	EGF	79.448	207.073	12.072	257.03	55.643	257.643	67.424	54.25	118.89	136.562	232.173	72.715	120.391	210.652	174.674	253.731	66.253	204.652	165.188	117.92	52.885	360.531	27.169	23.793	39.142	413.513	99.383	254.252	107.996	390.723	165.245	190.958	153.759	401.278	164.773	162.152	246.761	489.862	83.716	54.888	27.229	76.348	50.035	0.476	257.448	134.712	57.581	177.869
1954	MEGF8	0.264	0.24	0	0.226	0.177	1.731	0.028	0	0.379	0.81	0	0.174	1.104	0.306	0.543	0.543	0	1.684	0	0	0.28	0.193	0	0	0	2.453	0	0.653	0	2.074	1.279	0	0.373	0	0	0.886	0.681	2.571	0	0	0	0	0	0	0.066	0	0	7.788
1962	EHHADH	0	0	0	0	0	0	0	0	0	0	2.789	0	0	0	0	0	0	0	0	0	0	0	0	0	0	0	0	4.156	0	1.165	0	0	0	0	0	0	0	0	0	0	1.982	0	0	0	0	0	0	2.068
1965	EIF2S1	0	0	0	0	0	0	0	0	0	0	0	0	0.312	0	0	0	0	0	0	0	0	0.566	0	0	0	0	0	0	0	0	0	0	0	0	0	0	0	0	0	0	0	0	0	0	0	0	0	0
1968	EIF2S3	0	0	0	0	0	0	0	0	0	0	0	0	0	0	0	0	0	0	0	0	0	0.513	0	0	0	0	0	0	0	0	0	0	0	0	0	0	0	0	0	0	0	0	0	0	0	0	0	0
1969	EPHA2	0	0	0	0	0	0	0	0	0	0	0	0	0	0	0	0	0	0	0	0	0	0	0	0	0	0	0	0	0	0	0	0	0	0	0	0	0	0	0	0	0	0	0	0	0	0	0	0
1973	EIF4A1	0	5.479	0	6.915	0	0.95	1.89	13.635	0	0.516	0	0.514	12.762	5.509	3.629	1.209	2.949	10.738	0	0	0.611	32.987	0	4.537	6.354	12.555	0	9.119	0	0	0	7.38	9.344	0	5.343	4.769	0	0	5.375	21.025	2.142	0	0.447	11.798	1.877	0	3.243	1.812
1974	EIF4A2	0	3.83	0	4.602	0	0.833	1.186	2.133	0	0.516	0	0.514	6.142	3.305	0	1.197	1.988	8.917	0	0	0.598	27.659	0	1.823	4.07	8.608	0	5.096	0	0	0	3.058	5.754	0	3.081	1.027	0	0	3.339	8.497	1.047	0	0.447	5.609	1.837	0	0	1.039
1977	EIF4E	0	0	0	0	0	0	0	0	0	0	0	0	0	0	0	0	0	0	0	0	0	0	0	0	0	0	0	0	0	0	0	0	0	0	0	0	0	0	0	0	0	0	0	0	0	0	0	0
1981	EIF4G1	0	0	0	0	0	0	0	0	0	0	0	0	0	0	0	0	0	0	0	0	0	0	0	0	0	0	0	0	0	0	0	0	0	0	0	0	0	0	0	0	0	0	0	0	0	0	0	0
1982	EIF4G2	0	0	0	0	0	0	0	0	0	0	0	0	0	0	0	0	0	0	0	0	0	0	0	0	0	0	0	0	0	0	0	0	0	0	0	0	0	0	0	0	0	0	0	1.723	0	0	0	0
1983	EIF5	0	0	0	0	0	0	0	0	0	0	0	0	0	0	0	0	0	0	0	0	0	0	0	0	0	0	0	0	0	0	0	0	0	0	0	0	0	0	0	0	0	0	0	0	0	0	0	0
1984	EIF5A	1.192	1.302	0	9.908	0	0.966	0	9.041	3.276	0	0	0	5.042	4.146	0	0	0	2.334	0	0	0	2.042	0	0.896	0	0	0	0	0	0	0	0	0	0	2.595	0	0	0	0	0	0.896	0	0	6.878	0	0	0	0
1991	ELANE	0	1.11	0	0	0	16.004	57.116	0	0	17.149	0	0	0	0	23.362	73.817	0	0	0	0	65.236	7.682	0	304.24	396.877	17.383	0	37.091	0	0	26.587	36.538	406.986	0	0	30.458	0	0	264.677	0	32.428	0	0	419.178	6.831	186.93	0	4.444
1992	SERPINB1	2.333	11.559	0	10.572	0	17.642	35.515	9.881	0	13.286	0	1.042	1.207	15.75	15.247	23.375	44.784	3.007	43.5	231.594	10.548	7.423	6.946	90.792	39.328	64.492	42.803	45.085	0	0	0	5.622	176.177	8.724	14.528	16.974	0	5.698	138.759	2.269	12.868	4.422	1.436	12.266	28.247	35.24	29.317	0.946
2011	MARK2	0	0	0	0	0	0	0	0	0	0	0	0	0	0	0	0	0	0	0	0	0	0	0	0	0	0	0	0	0	0	0	0	0	0	0	0	0	0	0	0	0	0	0	0	0	0	0	0
2017	CTTN	0	0.744	0	0	0	0	0	0	0	0	0	0	0	0	0	0	0	0	0	0	0	0.531	0	0	0	0	0	0	0	0	0	0	0	0	0	0	0	0	0	0	0	0	0	0	0	0	0	0.76
2022	ENG	0	0	0	0	0	0	0	0	0	0	0	0	0	0	0	0	0	0	0	0	0	0	0	0	0	0	0	0	0	0	0	0	0	0	0	0	0	0	0	0	0	0	0	0	0	0	0	0
2023	ENO1	157.275	325.977	22.863	223.682	80.976	155.741	70.598	81.758	120.485	263.374	120.66	66.147	188.45	125.618	145.312	176.416	169.819	272.936	41.761	38.009	87.148	477.796	15.202	135.402	133.254	505.605	410.618	249.005	84.239	224.901	231.858	230.833	350.818	193.92	226.447	105.575	213.687	166.715	114.746	234.977	61.696	34.408	48.349	47.522	137.773	102.076	84.343	233.032
2026	ENO2	0	0	0	0	0	0	0	0	0	0	0	0	0	0	0	0	2.068	0	0	0	0	0	0	0	0	0	0	0	0	0	0	0	0	0	0	0	0	0	0	0	0	0	0	0	0	0	0	0
2027	ENO3	0	0	0	0	0	0	0	0	0	0	0	7.5	0	0	0	0	9.353	0	7.988	0	0	0	1.457	0	0	0	0	0	0	0	0	0	0	0	0	0	0	0	4.127	0	0	11.677	6.309	1.464	16.472	25.495	13.532	0
2028	ENPEP	23.816	163.955	14.597	120.467	20.642	19.13	8.757	6.556	43.979	33.211	12.07	36.12	42.077	18.458	16.457	5.785	108.025	42.185	14.578	0	8.32	19.774	1.241	0.47	25.508	41.199	0.41	27.752	48.813	28.689	80.754	45.41	31.586	12.392	42.07	43.042	84.637	184.597	17.826	116.971	1.278	5.542	3.2	0	33.561	61.704	9.372	11.617
2035	EPB41	0	0	0	0	0	0	0	0	0	0	0	0	0	0	0	0	0	0	0	0	0	0	0	0	0	0	0	0	0	0	0	0	0	0	0	0	0	0	0	0	0	0	0	0	0	0	0	0
2036	EPB41L1	0	0	0	0	0	0	0	0	0	0	0	0	0	0	0	0	0	0	0	0	0	0	0	0	0	0	0	0	0	0	0	0	0	0	0	0	0	0	0	0	0	0	0	0	0	0	0	0
2038	EPB42	0	0	0	0	0	0	0	0	0	0	0	0	0	0	0	0	0	0	0	0	0	0	0	0	0	0	0	0	0	0	0	0	0	0	0	0	0	0	0	0	0	0	0	0	0	0	0	0
2040	STOM	15.756	38.239	12.358	314.822	46.23	122.448	70.78	28.913	6.429	34.657	0	9.303	39.492	2.695	9.022	21.183	56.924	70.098	20.893	54.018	9.922	106.996	1.711	20.568	34.448	63.885	24.793	20.009	16.162	137.424	3.972	78.329	124.037	35.879	34.788	16.576	93.885	48.825	135.658	107.436	21.374	0	17.562	46.08	24.206	63.232	2.432	16.113
2041	EPHA1	0	0	0	0	0	0	0	0	0	0	0	0	0	0	0	0	0	0	0	0	0	0	0	0	0	0	0	0	0	0	0	0	0	0	0	0	0	0	0	0	0	0	0	0	0	0	0	0
2043	EPHA4	0	0	0	0	0	0	0	0	0	0	0	0	0	0	0	0	0	0	0	0	0	0	0	0	0	0	0	0	0	0	0	0	0	0	0	0	0	0	0	0	0	0	0	0	0	0	0	0
2045	EPHA7	0	0.665	0	0	0	0	0	0	0	0	0	0	0	0	0	0	0	0	0	0	0	0	0	0	0	0	0	0	0	0	0.566	0	0	0	0	0	0	0	0	0	0	0	0	0	0	0	0	0
2048	EPHB2	0	0	0	0	0	0.199	0	0	0	0	0	0	0	0	0	0	0	0	0	0	0	0	0	0	0	0	0	0	0	0	0	0	0	0	0	0	0	0	0	0	0	0	0	0	0	0	0	0
2049	EPHB3	0	0.572	0	0	0	2.299	0	0	0	0	0	0	0	0	0	0	0	0	0	0	0	0	0	0	0	0	0	0	0	0.183	0	0	0	0	0.437	11.345	0	0	0	0	0	0	0	0	0	0	0	0
2050	EPHB4	0	30.105	0	0	0	2.038	0	0	8.85	1.758	0	0	2.726	1.699	1.039	0	2.101	0	0	0	0.055	0	0	0	0	0	0	0	0	4.862	0	0	0	0	6.699	0.708	0	0	0	0	0	0	0	0	0.092	0	0	0.687
2051	EPHB6	0	0	0	0	0	0	0	0	0	0	0	0	0	0	2.607	0	0	0.232	0	0	48.241	0	0	0	0	0	0	0	0	0.597	0.681	0	0	0	0	265.87	0	0	0	0	0	0	0	0	0	0	0	84.968
2052	EPHX1	0	0	0	2.249	0	0	0	0.61	0	0	0	0	0	0	0	0	0	0	0	0	0	2.527	0	0.591	0	2.961	0	3.17	0	0	0	0	0	0	3.612	0	0	0	1.755	0	0.174	0	0	0.905	0	0	0	0
2053	EPHX2	0	13.306	0	15.063	0	2.018	0	0	0	0	0	0.745	0	2.005	15.712	0	0	7.731	0	0	0.629	15.788	0	0	0	0	0	0	0	4.972	0	6.025	0	0	4.983	0	0	0	0	4.026	0	0	0	0	2.628	0	0	0.69
2058	EPRS	0	0	0	0	0	0	0	0	0	0	0	0	0	0	0	0	0	0	0	0	0	0	0	0	0	0	0	0	0	0	0	0	0	0	0	0	0	0	0	0	0	0	0	0	0	0	0	0
2059	EPS8	0.103	0.59	0	5.255	1.541	0	0.34	3.802	0	5.301	0	0.064	6.52	5.589	0	0	2.384	2.771	0	0	0	17.1	0	1.458	0.547	7.766	0	1.519	0	0.628	0	0	1.053	0	0	0	3.832	0	0	0	0.105	0	0	0	0	0	0	0
2060	EPS15	0	0	0	0	0	0	0	0	0	0	0	0	0	0	0	0	0	0	0	0	0	0	0	0	0	0	0	0	0	0	0	0	0	0	0	0	0	0	0	0	0	0	0	0	0	0	0	0
2064	ERBB2	0	0	0	0	0	0	0	0	0	0	0	0	0	0	0	0	0	0	0	0	0	0	0	0	0	0	0	0	0	0	0	0	0	0	0	0	0	0	0	0	0	0	0	0	0	0	0	0
2091	FBL	0	0	0	0	0	0	0	0	0	0	0	0	0	0	0	0	0	0	0	0	0	0	0	0	0	0	0	0	0	0	0	0	0	0	0	0	0	0	0	0	0	0	0	0	0	0	0	0
2098	ESD	0	10.325	0	4.746	0	0	0	0	0	2.144	0	0	2.001	0	7.167	0	0	10.122	0	0	0	10.849	0	0	0	8.604	0	2.871	0	10.369	0	0	0	0	2.387	0	0	0	0	0	0	0	0	0	0	0	0	0
2107	ETF1	0	0	0	0	0	0	0	0	0	0	0	0	0	0	0	0	0	0	0	0	0	0	0	0.352	0	0	0	0	0	0	0	0	0	0	0	0	0	0	0	0	0	0	0	0	0	0	0	0
2108	ETFA	3.22	0.681	0	9.419	1.403	29.357	0	0	0.974	0.587	6.791	0	0	0	0	10.552	2.043	2.744	0	0	0	7.73	0	1.639	0.762	0	0	1.346	0	4.29	0	0.585	0	0	5.468	0	0	0	1.676	0	5.497	0	0	3.844	0	0	0	15.684
2109	ETFB	5.807	0.533	0	13.453	0.668	0.593	0	9.41	2.026	0.922	11.262	0	0.393	1.47	0.257	6.047	1.085	8.064	0	0	0	3.592	0	3.884	0	5.454	0	4.649	0	1.532	0	1.064	9.588	0	10.932	1.651	0	0	2.817	1.213	10.655	0	0	21.687	0.766	0	0	14.507
2110	ETFDH	0	0	0	0	0	0	0	0	0	0	0	0	0	0	0	0	0	0	0	0	0	0	0	0	0	0	0	0	0	0	0	0	0	0	0	0	0	0	0	0	0.634	0	0	0.231	0	0	0	0
2124	EVI2B	0	0	0	0	0	0	0	0	0	0	0	0	0	0	0	0	0	0	0	0	0	0	0	0	0	0	0	0	0	0	0	0	0	0	0	0	0	0	3.902	0	0	0	0	22.577	0	0	0	0
2125	EVPL	0.461	0.042	0	3.39	0	5.438	4.507	17.523	0	0	0	1.685	38.707	10.583	3.032	16.153	10.06	0.797	0	1.999	9.595	1.625	0	10.005	12.366	40.292	5.492	8.995	0	0	0	3.948	6.812	5.147	11.122	5.991	0	0	5.706	12.498	8.248	0.511	0	5.14	12.551	14.083	7.103	0.461
2135	EXTL2	0	0	0	0	0	4.523	0	0	0	0	0	0	0	0	0	0	0	2.917	0	0	0	0	0	0	0	0	0	0	0	0	0	0	0	0	0	0	0	0	0	0	0	0	0	0	0	0	0	0
2147	F2	5.25	25.234	15.595	2.498	8.668	5.462	6.218	2.001	6.024	32.173	3.561	7.01	6.447	4.292	2.749	7.857	128.34	15.01	20.399	0	1.611	9.843	52.756	0	1.179	7.665	0	6.078	13.055	2.726	12.564	9.633	0	0	10.94	12.286	1.635	7.524	0	18.599	0.759	10.009	7.708	0	10.429	0	1.091	18.438
2155	F7	0	0	0	0	0	0	0	0	0	0	0	0	0	0	0	0	0	0	0	0	0	0	0	0	0	0	0	0	0	0	0	0	0	0	0	0	0	0	0	0	0	0	0	0	0	0	0	0
2158	F9	0	0	0	0.931	0	0	0	0	0	0	0	0	0	0	0	0	0	0	0	0	0	0	0	0	0	0	0	0	0	0	0	0	0	0	0	0	0	0	0	1.549	0	0	0	0	0	0	0	0
2159	F10	0	0	0	0	0	0	0	0	0	0	0	0	0	0	0	0	0	0	0	0	0	0	0	0	0	0	0	0	0	0	0	0	0	0	0	0	0	0	0	0	0	0	0	0	0	0	0	0
2160	F11	3.963	6.699	0	1.545	3.864	9.94	0	0	9.038	0	10.125	0	8.21	5.172	3.873	0	0	12.936	0	0	0	0	0	0	0	25.427	0	1.897	0	5.342	0	11.061	0	0	15.512	7.863	0	0	0	0	0.097	0	0	0	1.119	0	0	2.8
2161	F12	0	0	0	0	0	0	0	0	0.314	3.578	0	0	0	0	0	0	0	0.565	0	0	0	3.852	0	0	0	0	0	0	0	0	0	0	0	0	0	0	0	0	0	0	0	0	0	0	0	0	0	0
2167	FABP4	0	0	0	0	0	0	0	0	0	0	0	0	0	0	0	0	0	0	0	0	0	0	0	0	0	0	0	0	0	0	0	4.302	0	0	0	0	0	0	0	0	0	0	0	0	0	0	0	0
2168	FABP1	1.583	49.436	0	33.852	0	0	0	0	8.548	0	0	0	1.082	0	0	0	22.335	0	0	0	0	0	0	0	0	0	0	0	0	0	0	16.336	0	0	0	0	0	0	0	0	0	0	0	0	0	0	0	1.172
2170	FABP3	0	1.332	0	0	0	0	0	0	0	0	0	0	0	0	0	0	0	0	0	0	0	10.201	0	0	0	0	0	0	0	0	0	0	0	0	0	0	0	0	0	0	0	0	0	0	0	0	0	0
2171	FABP5	0	0	0	0	0	0	0	0	0	0	0	0	0	0	2.891	0	0	0	0	0	1.021	0	0	0	0	33.26	47.075	0	0	1.861	0	3.669	0	0	7.694	2.111	0	0	9.088	0	0	0	0	0	0	0	0	0.739
2172	FABP6	0	0	0	0	0	0	0	0	0	0	0	0	0	0	0	0	0	0	0	0	0	0	0	0	0	0	0	0	0	0	0	0	0	0	0	0	0	0	0	0	0	0	0	0	0	0	0	0
2180	ACSL1	0.046	0	0	3.741	0.235	0	0	0	0.997	0	0	0	0	0	0	0	0	0.101	0	0	0	2.468	0	0	0	0	0	0	0	0	0	0.397	1.893	0	1.138	0	0	0	2.869	0	0.2	0	0	1.957	0	0	0	0.373
2181	ACSL3	0	0	0	0	0	0	0	0	0	0	0	0	0	0	0	0	0	0	0	0	0	0	0	0	0	0	0	0	0	0	0	0	0	0	0	0	0	0	0	0	0	0	0	0	0	0	0	0
2182	ACSL4	0	0	0	0	0	0	0	0	0	0	0	0	2.088	0	0	0	0	0	0	0	0	0	0	0	0	0	0	0	0	0	0	0	0	0	0	0	0	0	0	0	0	0	0	0	0	0	0	0
2184	FAH	0.249	1.875	0	0	0	0	0	0	0	0	0	0	0	0	0.389	0	0	0	0	0	0	0	0	0	0	0	0	0	0	0	0	0	0	0	0.426	0	0	0	0	0	0	0	0	0.52	0	0	0	0
2185	PTK2B	0	0	0	0	0	0	0	0	0	0	0	0	0	0	0	0	0	0	0	0	0	0	0	0	0	0	0	0	0	0	0	0	0	0	0	0	0	0	0	0	0	0	0	0.093	0	0	0	0
2192	FBLN1	0	8.647	8.909	0	0	6.42	0	0	1.511	4.604	0	0	5.571	0.273	2.292	1.913	17.089	0	0	0	1.928	1.573	0	0	0.88	0	15.385	0	0	7.608	2.928	25.016	0	0	10.148	10.79	0	0	0	10.113	0	0	0	0	13.747	0	0	6.105
2193	FARSA	0	0	0	0	0	0	0	0	0	0	0	0	0	0	0	0	0	0	0	0	0	0	0	0	0	0	0	0	0	0	0	0	0	0	0	0	0	0	0	0	0	0	0	0	0	0	0	0
2194	FASN	0.124	3.007	0	7.63	0.158	0.005	0.04	2.047	0	0	0.091	0.037	6.044	0.158	0	0.466	0.268	3.218	0	0	0.491	0.03	0	1.175	1.751	4.596	0	0	0	0.439	0	0.392	0	0	5.861	0	0	0	0.019	4.886	0.228	0	0	4.207	0	0	0.863	0.074
2199	FBLN2	0	0.429	0	0	0	0	0	0	0	0	0	0	0	0	0	0	0	0	0	0	0	0	0	0	0	0	0	0	0	0	0	0	0	0	0	0	0	0	0	0	0	0	0	0	0	0	0	0
2200	FBN1	0	0	0	0	0	0	0	0	0	0	0	0	0	0	0	0	0	0	0	0	0	0	0	0	0	0	0	0	0	0	0	0	0	0	0	0	0	0	0	0	0	0	0	0	0	0	0	0
2202	EFEMP1	1.326	61.668	13.139	1.238	0.215	26.557	0	0	29.837	0	0	6.666	14.527	0	22.066	42.763	77.881	0	9.774	0	8.895	4.221	0.258	0	4.134	8.019	26.608	4.527	26.658	6.252	86.101	7.843	8.318	3.843	0	14.446	9.04	43.387	0	9.012	0	35.997	0	0	16.998	6.747	0.582	24.427
2203	FBP1	10.864	36.469	0	12.099	3.537	7.241	9.94	2.046	17.653	16.593	0	9.368	10.804	10.59	9.4	22.302	14.573	11.314	5.892	0	4.235	5.428	0.34	2.217	7.711	18.354	0	12.825	16.477	21.18	4.84	8.98	8.53	28.38	7.225	0	8.252	42.276	3.666	8.784	0	1.114	1.531	0	18.164	0	3.273	24.142
2204	FCAR	0	0	0	0	0	0	0	0	0	0	0	0	0	0	0	0	0	0	0	0	0	0	0	0	0	0	0	0	0	0	0	0	0	0	0	0	0	0	0	0	0	0	0	0	0	0	0	0
2207	FCER1G	0	0	0	0	0	0	0	0	0	0	0	0	0	0	0	0	0	0	0	0	0	0	0	0	0	0	0	0	0	0	0	0	0	0	0	0	0	0	0	0	0	0	0	0	0	0	0	0
2214	FCGR3A	0	0	0	0	0	0	0	0	0	0	0	0	0	0	0	0	0	0	0	0	0	0	0	0	0	0	0	0	0	0	0	0	0	0	0	0	0	0	0	0	0	0	0	0	0	0	0	14.411
2215	FCGR3B	0	0	0	0	0	0	0	0	0	0	0	0	0	0	0	0	0	0	0	0	0	0	0	0	0	0	0	0	0	0	0	0	0	0	0	0	0	0	0	0	0	0	0	0	0	0	0	22.044
2217	FCGRT	0	0	0	0	0	0	0	0	0	0	0	0	0	0	0	0	0	0	0	0	0	0	0	0	0	0	0	0	0	0	0	0	0	0	0	0	0	0	0	0	0	0	0	0	0	0	0	0
2219	FCN1	0	0	0	0	0	0	0	0	0	0	0	0	0	0	0	0	0	0	0	0	0	0	0	0	0	0	0	0	0	0	0	0	0	0	0	0	0	0	0	0	0	0	0	0	0	0	0	0
2220	FCN2	3.808	10.448	0	0	3.059	0	0	0	17.927	3.987	3.075	0	0.567	9.323	25.864	0	10.822	16.317	0	0	26.436	9.048	0	0	0	36.673	13.505	12.491	4.106	27.789	0	18.147	6.825	0	0	64.404	0	0	0	0.67	0	0	0	0	5.654	0	0	10.375
2224	FDPS	0	0	0	0	0	0	0	0	0	0	0	0	0	0	0	0	0	0	0	0	0	0	0	0	0	0	0	0	0	0	0	0	0	0	0	0	0	0	0	0	0	0	0	0	0	0	0	0
2232	FDXR	0	0	0	0	0	0	0	0	0	0	0	0	0	0	0	0	0	0	0	0	0	0	0	0	0	0	0	0	0	0	0	0	0	0	0	0	0	0	0	0	0	0	0	0.672	0	0	0	0
2235	FECH	0	0	0	0	0	0	0	0	0	0	0	0	0	0	0	0	0	0	0	0	0	0	0	0	0	0	0	0	0	0	0	0	0	0	0	0	0	0	0	0	0	0	0	0	0	0	0	0.369
2239	GPC4	0	8.659	0	1.413	0	5.223	0	0	0.525	1.033	2.676	0	1.145	1.462	1.116	0	0	7.073	0.323	0	1.75	5.996	0	0	0	8.803	0	0	0	1.916	0	6.317	0	0	0	0	0	0	0	0	0.517	0	0	0	7.347	0	0	0.148
2242	FES	0	0	0	0	0	0	0	0	0	0	0	0	0	0	0	0	0	0	0	0	0	0	0	0	0	0	0	0	0	0	0	0	0	0	0	0	0	0	0	0	0	0	0	0	0	0	0	0
2243	FGA	17.516	414.299	62.407	40.34	34.828	49.745	12.952	12.67	15.104	151.478	25.012	6.903	38.613	20.674	46.346	27.506	10.323	40.512	27.89	0	239.759	57.174	0	4.63	13.809	25.469	43.976	42.464	16.932	89.387	263.032	47.322	15.636	39.942	116.57	228.463	32.709	41.162	11.218	216.35	8.928	1.313	16.618	0	28.063	0	7.654	114.446
2244	FGB	0.547	5.48	88.55	14.266	36.18	42.04	22.362	23.232	3.345	127.052	4.769	4.724	18.93	3.881	12.977	14.254	7.654	10.436	42.907	0	1.362	26.832	1.009	2.331	3.469	23.658	158.327	2.344	6.492	4.828	12.043	56.081	13.463	23.574	20.313	2.104	4.707	3.374	4.687	3.742	1.795	2.317	3.731	0	0	0	0.282	6.408
2260	FGFR1	0	0	0	0	0	0	0	0	0	0	0	0	0	0	0	0	0	0	0	0	0	0	0.264	0	0	0	0	0	0	0	0	0	0	0	0	0	0	0	0	0	0	0	0	0	0	0	0	0
2266	FGG	3.695	13.506	211.905	30.665	25.64	65.079	26.679	27.572	10.713	171.637	4.921	6.609	22.234	12.448	19.768	22.094	29.386	20.204	131.014	0	3.083	51.686	9.185	5.363	33.767	90.666	253.163	11.716	5.611	7.31	15.035	82.086	28.103	65.301	31.553	9.797	6.011	45	11.691	14.127	8.826	0	15.715	0.526	3.444	0	13.744	13.515
2268	FGR	0	0	0	0	0	0	0	0	0	0	0	0	0	0	0	0	0	0	0	0	0	0	0	0	0	0	0	0	0	0	0	0	0	0	0	0	0	0	6.198	0	0	0	0	1.543	0	0	0	0
2271	FH	1.29	0.312	0	5.429	0.131	3.972	0	0	0	0	1.154	0	0	0.57	0	1.017	0	5	0	0	0.218	13.842	0	0	0	1.418	0	3.437	0	0.981	0	2.906	0	0	3.754	1.004	0	0	28.956	65.492	3.926	0	0	26.496	0	0	0	3.214
2280	FKBP1A	0	18.449	0	0	0	0	0	0	0	0	0	0	4.337	0	0	0	0	0	0	0	0	0	0	0	0	11.613	0	1.862	0	0	0	0	0	0	0	0	0	0	0	0	0	0	0	0	0	0	0	0
2286	FKBP2	0	0	0	0	0	0	0	0	0	0	0	0	0	0	0	0	0	0	0	0	0	0	0	0	0	0	0	0	0	0	0	0	0	0	0	0	0	0	0	0	0	0	0	1.209	0	0	0	0
2287	FKBP3	0	0	0	0	0	0	0	0	0	0	0	0	0	0	0	0	0	0	0	0	0	0	0	0	0	0	0	0	0	0	0	0	0	0	0	0	0	0	0	0	0	0	0	0	0	0	0	0
2288	FKBP4	0	0.488	0	2.355	0	0	0	0	0	0	0	0	0	0	0	0	0	0.319	0	0	0	4.04	0	0	0	0	0	0	0	0	0	0	0	0	0	0	0	0	0	0	0	0	0	0	0	0	0	0
2312	FLG	0	0	0	0	0	0	0	0.431	0	0	0	0.187	1.178	0	1.514	27.161	0.369	0	0	0	0.724	0.138	0.039	0	0.278	2.875	5.75	0.318	0.178	0	0	0.881	1.408	0	22.175	0	0	0	0.286	0.592	0.265	1.278	0	2.144	0	0	0	0
2314	FLII	0	0	0	0	0	0	0	0	0	0	0	0	0	0	0	0	0	0	0	0	0	0	0	0	0	0	0	0	0	0	0	0	0	0	0	0	0	0	0	0	0	0	0	0.061	0	0	0	0
2316	FLNA	0	0	0	0	0	0	0	0	0	0	0	0	0	0	0	2.577	0	0	0	0	0	0	0	0.508	0.213	0	0	0	0	0	0	0	0.402	0	0	0	0	0	0.716	0	0	0	0	0.42	0	0	0	0
2317	FLNB	0	0	0	0.154	0	0	0	0	0	0	0	0	0.19	0	0	0	0	0	0	0	0	1.819	0	0.302	0	0	0	0	0	0	0	0	0	0	0.143	0	0	0	0	0	0.153	0	0	0	0	0	0	1.909
2318	FLNC	0	0	0	0	0	0	0	0	0	0	0	0	0	0	0	0	0	0	0	0	0	0	0	0.292	0	0	0	0	0	0	0	0	0	0	0	0	0	0	0	0	0	0	0	0	0	0	0	0
2319	FLOT2	0.788	1.866	0	32.029	0.84	2.054	0.224	0.121	0	0.807	0	0	9.694	0	0.368	0	0.779	2.532	0	0	2.302	8.745	0	6.055	0	6.358	0	5.034	1.319	3.701	0	3.295	6.877	0	0.168	0	1.809	0	14.078	8.787	3.982	0	0	1.893	0	0	0	0
2326	FMO1	0.047	0	0	1.344	0	0	0	0	0.079	0	1.575	0	0	0	0	0	0	0	0	0	0	0.435	0	0	0	0	0	0	0	0	0	0	0	0	0	0	0	0	0	0	0.394	0	0	0	0	0	0	0
2335	FN1	1.263	6.625	1.106	0.297	2.059	16.941	0	0.36	17.902	2.083	0.677	0.399	7.78	0.817	6.864	13.326	0.516	7.669	0.736	0	6.024	1.742	0.098	0	0.503	2.668	1.786	3.766	0	10.586	4.504	3.196	1.298	0	8.916	13.832	4.62	7.318	0.743	2.994	0.07	0	0	0	0.704	0	0	9.817
2339	FNTA	0	0	0	0	0	0	0	0	0	0	0	0	0	0	0	0	0	0	0	0	0	0	0	0	0	0	0	0	0	0	0	0	0	0	0	0	0	0	0	0	0	0	0	0	0	0	0	0
2346	FOLH1	0	0	0	5.427	0	0	0	0	0	0	0	0	0	0	0	0	0	0	0	0	0	0	0	0	0	0	0	0	0	0	0	0	0	0	5.127	0	0	0	0	1.665	0	0	0	0	0	0	0	0
2348	FOLR1	2.89	0	0	0	0	5.616	0	7.217	0	0	0	2.449	0	0	0	0	0	0	0	0	0	0	5.034	0	0	0	0	0	0	0	0	0	0	0	0	0	0	0	0	0	0	0	0	0	0	0	5.628	3.844
2352	FOLR3	0	0	0	0	0	0	0	0	0.609	0	0	0	0	0	0	0	0	0	0	0	0	0	0	0	0	0	0	0	0	0	0	0	0	0	0	0	0	0	0	0	0	0	0	0	0	0	0	0
2357	FPR1	0	0	0	0	0	0	0	0	0	0	0	0	0	0	0	0	0	0	0	0	0	0	0	0	0	0	0	0	0	0	0	0	0	0	0	0	0	0	0	0	0	0	0	0	0	0	0	0
2358	FPR2	0	0	0	0	0	0	0	0	0	0	0	0	0	0	0	0	0	0	0	0	0	0	0	0	0	0	0	0	0	0	0	0	0	0	0	0	0	0	0	0	0	0	0	0	0	0	0	0
2444	FRK	0	9.422	0	4.254	0.12	0	0	0	0	2.756	0	0	2.83	0.124	0	0	0	10.911	0	0	0	8.353	0	0	0	0	0	0.424	0	0	0	0	0	0	2.362	0	0.883	0	0	0	0	0	0	0	0	0	0	0
2495	FTH1	0	62.407	3.348	12.881	14.778	16.924	3.237	61.941	60.372	0	0	0	18.983	0	0	0	0	0	0	0	0	0	0	0	0	30.568	0	0	0	2.473	0	13.189	0	0	5.189	14.962	0	0	0	64.053	0	0	0	0.712	0	0	0	38.967
2512	FTL	4.226	90.907	0	78.1	18.91	23.167	17.72	58.633	37.528	0	0	28.926	38.362	0	10.701	16.364	0	0	0	0	1.663	0	0	0	0	51.512	0	0	25.178	22.932	0	25.791	12.04	0	7.82	74.176	14.327	0	0	396.884	0	0	0	1.784	0	0	0	149.996
2517	FUCA1	3.334	47.22	0	29.019	2.119	16.02	0	1.203	10.318	1.299	1.166	3.387	18.151	8.562	6.638	3.508	4.471	6.864	5.796	0	9.732	20.66	0	3.448	2.079	2.196	0	21.687	0	15.79	8.39	6.163	8.759	0	18.069	22.574	2.763	6.175	0	87.308	0	0	0	0.921	12.693	0	0	6.83
2519	FUCA2	4.03	24.002	0	15.405	0	2.644	0	0	5.324	8.363	8.125	0.323	3.464	3.386	3.492	0.688	0	5.623	0	0	1.979	8.995	0	0	6.493	0	0	5.753	0	6.961	6.175	1.843	5.735	0	10.679	12.406	0	0	0	26.362	0	0	0	0	2.344	0	0	6.838
2525	FUT3	0	0	0	0	0	0	0	0	0	0	0	0	0	0	0	0	0	0	0	0	0	0	0	0	0	0	0	0	0	0	0	0	0	0	0	0	0	0	0	0	0	0	0	0.567	0	0	0	0
2527	FUT5	0	0	0	0	0	0	0	0	0	0	0	0	0	0	0	0	0	0	0	0	0	0	0	0	0	0	0	0	0	0	0	0	0	0	0	0	0	0	0	0	0	0	0	0.597	0	0	0	0
2528	FUT6	0	0	0	0	0	0	0	0	0	0	0	0	0	0	0	0	0	0	0	0	0	0	0	0	0	0	0	0	0	0	0	0	0	0	0	0	0	0	0	0	0	0	0	0.745	0	0	0	0
2534	FYN	0	0	0	1.754	0	0	0	0	0	0	0	0	1.482	0	0	0	0	0	0	0	0	1.031	0	0	0	0	0	0	0	0	0	0	0	0	0	0	0	0	0	1.289	0	0	0	0	0	0	0	0
2539	G6PD	0	1.126	0	2.509	0	1.909	2.854	0	0	1.78	0	0	1.969	0.859	3.451	2.241	0	0.298	0	0	0.323	3.008	0	12.022	13.483	4.782	7.971	1.929	0	0	0	1.272	34.049	0	0	0.548	0	0	24.001	1.923	0.725	0	0	4.528	0	0.505	0	0
2547	XRCC6	0	0	0	0	0	0	0	0	0	0	0	0	0	0	0	0	0	0	0	0	0	0	0	0.021	0	0	0	0	0	0	0	0	0	0	1.488	0	0	0	0	0	0.153	0	0	1.005	0	0	0	0
2548	GAA	15.684	135.313	0	25.187	27.532	135.486	20.737	0.546	13.487	39.693	22.411	44.039	120.021	31.156	32.673	12.927	14.076	8.64	18.523	0.74	13.864	16.091	1.358	4.435	19.486	29.526	18.885	35.404	46.863	261.916	152.093	7.063	77.903	53.732	45.657	52.579	85.308	301.534	14.371	79.639	1.296	8.822	4.323	0.069	74.864	31.177	7.872	21
2581	GALC	0.432	0.634	0	0	0	6.641	0	0	3.246	0	0	0.256	1.144	0	2.245	0	0	0	0	0	0	4.01	0	0	0.499	0.315	0	4.735	2.351	1.095	0	0	0	0	0.663	0.226	0	1.369	0	1.906	0	0	0	0	0	0	0	0
2582	GALE	0.751	4.22	0	5.139	0	18.525	0	1.345	0.283	3.076	0	0	1.001	7.472	2.92	0	6.614	6.718	0	0	0.168	5.339	0	1.365	0	6.379	0	0.974	0	0.224	0	3.139	0	0	2.371	0.559	0	0	0.379	7.494	0.269	0	0	1.956	0	0	0	0
2584	GALK1	0	2.004	0	0	0	0	0	0	0	0	0	0	0	0	0	0	0	0.739	0	0	0	52.617	0	0	0	1.613	0	0	0	0	0	11.677	0	0	2.669	0	0	0	0	15.2	0	0	0	0	0	0	0	6.69
2588	GALNS	4.329	16.897	0	16.969	1.765	22.137	0	0	5.635	0	0	0	17.297	5.36	5.461	2.362	3.705	3.112	0	0	1.573	10.725	0	0	0	4.971	0	49.983	0	11.342	8.908	0	0	0	16.753	6.989	3.321	19.897	0	39.732	0	0	0	0	5.683	0	0	0
2589	GALNT1	0	0	0	0	0	0	0	0	0	0	0	0	0	0	0	0	0	0	0	0	0	0	0	0	0	0	0	0	0	0	0	0	0	0	0	0	0	0	0	0	0	0	0	0	0	0	0	0
2590	GALNT2	0	0	0	0	0	0	0	0	0	0	0	0	0	0	0	0	0	8.203	0	0	0	0.606	0	0	0	0	0	0	0	0	0	0	0	0	0	0	0	0	0	0	0	0	0	0	0	0	0	3.686
2591	GALNT3	0	0	0	0	0	0	0	0	0	0	0	0	0	0	0	0	0	0	0	0	0	0	0	0	0	0	0	0	0	0	0	0	0	0	0	0	0	0	0	0	0	0	0	0.218	0	0	0	0
2593	GAMT	0	0	0	0	0	0	0	0	0	0	0	0	0	0	0	0	0	0	0	0	0	3.232	0	0	0	0	0	0	0	0	0	0	0	0	0	0	0	0	0	0	0	0	0	0	0	0	0	4.667
2597	GAPDH	145.784	265.665	135.458	290.071	89.061	221.936	179.226	171.488	94.601	250.421	266.806	245.776	474.689	398.915	199.87	349.58	365.292	308.525	168.169	53.271	208.706	568.201	11.795	232.7	151.879	978.023	681.64	297.543	264.623	166.576	152.167	383.829	351.735	420.834	292.928	137.192	355.55	351.753	250.98	384.939	104.099	179.087	69.828	36.849	421.315	439.069	99.901	170.808
2617	GARS	0	0	0	0	0	0	0	0	0	0	0	0	0	0	0	0	0	0	0	0	0	1.425	0	0	0	0	0	0	0	0	0	1.123	0	0	0	0	0	0	0	0	0	0	0	0	0	0	0	0
2618	GART	0	0	0	0	0	0	0	0	0	0	0	0	0	0	0	0	0	0	0	0	0	0.194	0	0	0	0	0	0	0	0	0	0	0	0	0.353	0	0	0	0	0	0	0	0	0	0	0	0	0
2621	GAS6	44.759	19.78	0	15.221	17.934	10.575	15.378	0	9.3	9.063	8.556	16.25	131.632	5.217	7.265	3.512	26.325	8.718	0	0	5.764	12.08	6.024	1.4	0	24.835	0	21.136	1.328	13.895	0	4.015	10.08	0	13.917	15.137	4.785	0	6.929	21.744	2.206	0	3.509	0	8.997	0	1.807	24.334
2628	GATM	6.737	3.412	0	19.985	6.756	2.316	0	0.918	14.584	0	46.75	0	4.148	10.265	2.771	0	0.438	1.248	0	0	0.188	149.979	0.03	0	0	3.856	0	12.935	4.031	120.621	4.979	1.208	0.38	0	3.351	114.148	0	0	1.137	2.904	1.766	0	5.843	0	0	0	0	27.244
2629	GBA	2.313	4.865	0	2.955	0	0	0	0	1.487	3.333	0	5.622	6.179	0	0	0.646	4.747	0	0	0	0	0	0	0	0	0	0	10.003	0	2.936	3.689	0	0	0	2.32	0	5.59	0	0	2.989	0	0	0	0	5.961	0	0	0
2632	GBE1	0.886	490.699	0	6.086	1081.15	0	0	0	0	3.388	0	0	444.957	976.374	558.473	0.197	0	849.218	0	0	4.318	2.18	0	0	0	2.022	0	0	0	0	0	1038.57	0	0	0	0	0	0	0	0	5.955	0	0	1.521	0	0	0	0
2633	GBP1	0	0	0	0	0	0	0	0	0	0	0	0	0	0	0	0	0	0	0	0	0	0	0	0	0	0	0	0	0	0	0	0	0	0	0	0	0	0	0	0	0	0	0	0	0	0	0	0
2634	GBP2	0	0	0	0	0	0	0	0	0	0	0	0	0	0	0	0	0	0	0	0	0	0	0	0	0	0	0	0	0	0	0	0	0	0	0	0	0	0	0	0	0	0	0	0	0	0	0	0
2638	GC	2.648	15.024	3.269	24.402	3.964	56.513	3.412	7.807	1.182	61.662	2.251	0.897	1.83	1.926	142.402	3.825	4.006	36.43	1.118	0	2.037	12.033	1.616	0	0	6.299	35.206	1.284	0	3.601	0	59.214	2.562	0	25.889	0	6.495	5.486	1.224	9.523	1.18	0	0.271	0.098	0	0	0	13.372
2639	GCDH	0	0	0	0	0	0	0	0	0	0	0	0	0	0	0	0	0	0	0	0	0	0	0	0	0	0	0	0	0	0	0	0	0	0	0	0	0	0	0	0	0	0	0	0	0	0	0	0
2644	GCHFR	0	0	0	0	0	0	0	0	14.571	0	0	0	0	0	0	14.821	0	0	0	0	0	0	0	0	0	0	0	0	0	0	0	0	0	0	0	0	0	0	0	0	0	0	0	0	0	0	0	7.736
2651	GCNT2	0	0	0	0	0	0	0	0	0	0	0	0	0	0	0	0	0	0	0	0	0	0	0	0	0	0	0	0	0	0	0	0	0	0	0	0	0	0	0	0	0	0	0	0	0	0	0	0
2658	GDF2	0	0	0	0	0	0	0	0	0	0	0	0	0	0	0	0	0	0	0	0	0	0	0	0	0	0	0	0	0	0	0	0	0	0	0	0	0	0	0	0	0	0	0	0	0	0	0	0
2664	GDI1	1.996	4.267	0	5.8	1.121	2.122	0	0	0.523	2.772	0	1.092	0	0.221	1.737	4.784	0	5.553	0	0	0.198	11.143	0	1.327	3.903	5.516	0	3.388	0	1.184	0	1.586	0	0	2.813	0	0	0	0	2.409	0	0	0	0	0	0	0	4.212
2665	GDI2	4.267	10.526	0	12.8	5.105	5.262	1.683	0.554	1.54	9.398	6.22	5.493	17.432	5.364	3.505	5.17	2.072	18.495	0	0	0.434	30.553	2.336	3.888	11.244	26.866	8.393	8.946	1.206	7.902	3.112	8.664	16.403	0	25.241	5.201	2.893	0	10.987	6.824	2.368	1.65	1.475	0.749	5.467	5.934	5.431	9.207
2670	GFAP	0	0	0	0	0	0	0	0	0	0	0	0	0	0	0	0	0	0	0	0	0	0	0	0	69.503	0	0	99.962	0	0	0	0	0	0	0	0	0	0	106.077	0	0	0	0	0	60.998	0	0	0
2673	GFPT1	0	45.129	0	1.707	0	0	0	0	0	0	0	0	0	0	0	0	0	0.455	0	0	0	0.518	0	0	0	2.472	0	0	0	0	0	0	0	0	0	0	0	0	0	0	0.108	0	0	1.194	0	0	0	0
2678	GGT1	12.912	26.054	6.714	68.671	19.293	8.178	24.79	9.145	14.073	37.879	17.805	17.223	22.818	32.302	14.977	9.336	65.171	27.436	38.394	0	6.432	97.932	3.166	10.084	10.123	53.986	0	39.227	39.429	13.843	23.093	22.419	18.272	73.315	25.711	14.5	63.876	55.566	10.121	9.893	0.994	14.877	9.163	0	53.926	14.237	13.698	15.922
2683	B4GALT1	12.836	25.95	0	20.298	11.2	18.824	6.803	0.988	3.647	14.412	10.551	2.748	43.062	26.267	13.461	5.131	9.2	18.525	21.793	0	6.845	49.797	3.792	10.365	4.327	68.906	0	19.834	11.779	25.568	25.6	13.797	14.836	17.507	12.681	12.23	11.925	57.583	6.802	8.296	0.624	0	0	0.961	5.735	0	37.057	15.668
2706	GJB2	0	0	0	0	0	0	0	0	0	0	0	0	0	0	0	0	0	0	0	0	0	0	0	0	0	0	0	0	0	0	0	0	0	0	0	0	0	0	0	0	0	0	0	0	0	0	0	0
2710	GK	0.307	10.545	0	4.653	0	0	0	0	1.588	0.062	0	0	2.948	0	5.849	0	0	15.647	0	0	0.384	23.422	0	0	0	6.95	0	0	0	7.574	0	8.986	0	0	1.644	0	0	0	0	4.89	0	0	0	0	0	0	0	1.332
2712	GK2	0	0	0	0	0	0	0	0	0	0	0	0	0	0	0	0	0	0	0	0	0	0	0	0	0	0	0	0	0	0	0	0.669	0	0	0	0	0	0	0	0	0	0	0	0	0	0	0	0
2717	GLA	0	1.144	0	0	0.087	0.855	0	0	3.079	0	0	0	12.13	0	0.3	4.145	0	0.301	0	0	2.778	3.017	0	0	0	1.588	0	5.162	0	8.043	0	0	0	0	0.453	2.623	1.16	0	0	1.488	0	0	0	0	0.339	0	0	0
2719	GPC3	0	7.151	0	0.604	0.788	8.213	0	0	1.907	1.615	0	0	0.207	1.488	1.309	5.148	0	8.36	0	0	0.862	6.017	0	0	0	0	0	0	0	2.75	0	3.822	0	0	0	0	0	0	0	0	0.077	0	0	0	0	0	0	8.183
2720	GLB1	67.072	394.718	31.244	111.419	46.997	209.766	29.514	95.602	149.937	80.465	24.827	44.423	89.789	69.324	38.473	23.43	40.699	52.621	49.172	0	53.035	151.789	0.338	8.658	61.445	55.784	7.511	207.783	132.335	99.15	150.76	29.464	96.59	32.024	107.133	124.236	147.622	398.193	15.372	309.558	4.462	16.409	16.674	0	77.207	140.001	7.089	18.213
2729	GCLC	0	0	0	0	0	0	0	0	0	0	0	0	0	0	0	0	0	0	0	0	0	0	0	0	0	0	0	0	0	0	0	0	0	0	0	0	0	0	0	0	0	0	0	0	0	0	0	0
2734	GLG1	0	0.463	0	0.122	1.438	1.918	0	0.027	9.991	0	0	1.451	1.915	0.071	4.082	0.734	0	7.638	0	0	0.193	2.255	0	0	0	0.301	0	0	0	4.274	0.488	0.388	0	0	0.527	2.368	1.433	0	0	0	0	0	0	0	0	0	0	3.044
2739	GLO1	0	7.511	0	7.975	0	0.778	0	0	1.727	0	7.571	0	16.446	2.727	0	0	0	13.551	0	0	0	0	0	0	0	0	0	0	0	1.885	0	0	0	0	1.19	0	0	0	0	0	0	0	0	1.389	0	0	0	0
2744	GLS	0	0	0	3.841	0	0	0	0	0	0	0	0	0	0	0	0	0	0	0	0	0	0	0	0	0	0	0	0	0	0.465	0	0	0	0	1.484	0	0	0	0	0	2.433	0	0	0	0	0	0	1.426
2745	GLRX	0	0	0	0	0	0	0	0	0	0	0	0	0	0	0	0	0	0	0	0	0	0	0	0	0	0	0	0	0	0	0	0	0	0	0	0	0	0	0	0	0	0	0	0	0	0	0	0
2746	GLUD1	1.061	0.377	0	14.514	0.701	0.718	0	2.423	0.229	2.772	13.552	0	4.578	2.11	0	1.018	2.066	2.309	0	0	0.76	5.956	0	6.796	3.026	8.238	0	7.768	0	2.458	0	12.863	8.308	0	8.101	2.68	0	0	3.903	1.812	5.549	0	1.163	7.058	2.398	0	0	19.323
2747	GLUD2	0.225	0	0	9.022	0.536	0.496	0	1.455	0.229	2.431	10.555	0	1.107	1.288	0	1.018	2.066	2.309	0	0	0.76	4.89	0	6.202	1.284	6.858	0	3.95	0	1.49	0	2.362	5.302	0	1.595	1.596	0	0	1.704	0.838	3.442	0	1.163	6.771	2.398	0	0	3.899
2752	GLUL	0	0	0	0	0	0	7.899	0	0	0	0	0	16.181	0	1.26	7.999	27.296	0	0	4.993	31.857	0	0	6.997	10.709	34.441	6.465	10.904	0	0	0	9.751	19.789	22.181	7.014	5.946	0	0	6.791	13.2	59.221	0	0	16.661	0	0	210.03	0
2760	GM2A	8.589	0	0	0	0	0.949	0	0	38.484	6.611	0	4.623	0	14.822	4.599	10.938	89.935	0	11.872	0	6.901	0	0	0	0	0	0	25.701	200.276	7.64	67.61	6.188	0	0	0	36.91	33.253	146.914	0	110.227	0	57.05	0	0	35.722	0	0	0
2762	GMDS	0	0	0	0	0	0	0	0	0	0	0	0	0	0	0	0	0	0	0	0	0	0	0	0	0	0	0	0	0	0	0	0	0	0	0	0	0	0	0	0	0	0	0	0	0	0	0	0
2767	GNA11	9.992	6.938	0	14.766	5.428	0	4.335	23.014	0	11.892	1.225	2.836	17.523	16.991	9.188	0	0.311	11.415	0	0	0	2.297	0	0	0	44.154	0	10.218	2.54	4.006	0	7.623	0	0	6.183	0	10.787	0	0	21.26	20.334	0	2.97	0	1.355	0	0	1.757
2769	GNA15	0	0	0	0	0	0	0	0	0	0	0	0	0	0	0	0	0	0	0	0	0	0	0	0	0	0	0	0	0	0	0	0	0	0	0	0	0	0	0	0	0	0	0	1.029	0	0	0	0
2770	GNAI1	2.744	5.433	0	5.859	1.065	0.333	0	0	0	2.085	0	0	2.565	0.648	0	0	0	4.584	0	0	0	6.213	0	0	0	3.46	0	3.242	0	1.385	0	8.549	0	0	0	0	2.315	0	20.68	1.702	0	0	0	8.361	0	0	0	0.722
2771	GNAI2	2.049	5.197	0	8.059	2	3.949	4.756	0	0	5.323	0	1.373	1.432	6.151	0.753	0	1.325	1.959	0	0	2.011	5.704	0	6.504	5.879	15.69	9.656	8.246	2.153	2.862	0	5.335	29	7.482	6.788	2.614	5.646	8.869	20.723	4.525	2.205	0	0	13.473	0.526	0	2.113	0.72
2773	GNAI3	1.363	2.357	0	5.144	0	0.37	0	0	0	2.989	1.269	1.94	2.123	0	0.806	0	2.76	2.853	0	0	0	6.897	0	0.845	3.976	5.335	2.618	4.849	2.956	2.121	1.53	2.108	8.465	0	3.533	1.675	11.906	0	7.646	2.881	0	0	0	9.199	0	0	1.894	0
2774	GNAL	0	0	0	0	0	0	0	0	0	0	0	0	0	0	0	0	0	0	0	0	0	0	0	0	0	0	0	0	0	0	0	0	0	0	0	0	0	0	0	0	0	0	0	0	0	0	0	0
2775	GNAO1	0	0	0	0	0	0	0	0	0	0	0	0	0	0	0	0	0	0	0	0	0	0	0	0	0	0	0	0	0	0	0	0	0	0	0	0	0	0	0	0	0	0	0	0	0	0	0	0
2776	GNAQ	0	7.785	0	10.039	0.52	0	2.214	0	0	6.404	0	0.543	4.131	15.885	0.115	0	0	13.005	0	0	0	1.687	0	0	0	45.545	0	9.042	1.185	2.503	0	0	0	0	4.071	0	0	0	1.423	15.083	0	0	0	0.781	0	0	0	0
2778	GNAS	1.615	11.052	0	19.856	4.943	1.484	7.033	1.689	0.626	11.167	3.721	2.459	17.783	4.524	0.787	0	7.311	6.884	0	0	0.442	23.108	0	5.015	9.537	24.769	0	18.419	0	18.065	0	2.838	3.438	14.734	16.169	2.977	25.95	0	4.219	6.146	2.006	0	1.366	2.028	3.916	0	0	3.622
2782	GNB1	10.67	19.222	0	30.926	4.945	8.376	13.318	4.367	2.573	19.797	33.703	16.324	20.197	10.984	4.709	2.863	19.454	17.47	17.174	0	4.426	28.393	5.891	8.384	11.808	62.085	8.157	69.645	14.957	14.924	11.972	10.42	33.645	22.372	11.988	10.515	42.495	32.863	14.608	31.952	8.775	2.041	5.891	8.373	15.134	7.26	4.461	7.443
2783	GNB2	9.493	14.337	0	24.9	4.429	7.733	13.318	4.022	2.573	29.175	31.451	13.447	35.707	8.713	4.709	2.828	17.02	17.47	17.174	0	1.405	21.271	5.446	7.62	11.808	29.308	23.885	78.46	14.957	14.924	11.972	16.578	36.423	25.605	15.001	10.622	40.461	32.863	16.101	43.483	24.013	2.041	7.386	8.439	8.935	7.26	4.438	6.157
2784	GNB3	0	9.791	0	0	0	0	0	0	0	0	0	0	0	0	0	0	0	0	0	0	2.756	14.645	0	0	0	0	0	0	0	4.367	0	6.148	0	0	0	0	0	0	0	0	0	0	0	0	0	0	0	0
2787	GNG5	0	3.402	0	8.772	0	0	4.434	72.699	0	0	0	0	0	0	0	0	0	0	0	0	0	3.131	0	0	18.264	0	0	0	0	0	0	0	6.336	0	0	0	0	0	5.775	0	0	0	0	0	50.741	0	0	0
2788	GNG7	0	0	0	0	0	0	0	0	0	0	0	0	0	0	0	0	0	0	0	0	0	0	0	0	0	0	0	0	0	0	0	0	0	0	0	0	0	0	0	0	0	0	0	0	0	0	0	0
2794	GNL1	0	0	0	0	0	0	0	0	0	0	0	0	0	0	0	0	0	0	0	0	0	0	0	0	0	0	0	0	0	0	0	0	0	0	0	0	0	0	0	0	0	0	0	0	0	0	0	0
2799	GNS	4.492	42.263	0	13.237	10.683	7.699	0	6.839	9.985	4.124	20.967	4.746	3.877	0.463	1.091	17.33	21.146	5.547	2.424	0	7.374	9.735	3.783	0	11.845	0	0	16.792	8.735	6.209	64.124	0	18.59	0	14.686	23.345	15.344	25.709	6.479	40.942	1.089	3.619	0	0	1.714	0	0	5.879
2801	GOLGA2	0	0	0	0	0	0	0	0	0	0	0	0	0	0	0	0	0	0	0	0	0	0	0	0	0	0	0	0	0	0	0	0	0	0	0	0	0	0	0	0	0	0	0	0.032	0	0	0	0
2805	GOT1	6.689	46.291	0	19.987	5.887	42.582	0	0	35.831	17.184	12.937	17.653	18.9	15.017	18.261	6.764	0	15.595	0	0	12.343	23.37	0	29.21	5.577	56.336	4.636	13.135	0	107.454	38.94	58.707	18.2	0	27.147	105.677	0	29.691	10.272	47.711	0	0	0.547	0	4.988	0	0	109.685
2806	GOT2	6.019	0.933	0	8.506	1.637	10.362	3.617	2.019	1.554	77.459	0	1.108	5.662	0.671	13.771	4.862	2.681	4.709	0	0.933	0	28.16	0.125	1.852	1.52	16.776	3.492	4.314	0	0	0	2.698	3.426	1.877	4.194	1.145	0	0	2.449	4.832	0.201	0	0.335	4.722	0.846	2.369	0	1.679
2810	SFN	4.867	10.683	0	15.443	9.328	15.212	13.08	41.819	0	0	7.475	0	51.944	16.245	6.579	19.228	6.552	6.139	0	0	11.865	10.022	0	18.768	19.931	86.392	8.339	21.939	0	3.184	0	11.902	19.031	0	16.41	9.97	0	0	11.166	17.15	10.443	0	0	21.419	11.367	0	48.026	8.768
2811	GP1BA	0	0.8	0	0	0	0	0	0	0.173	0	0	0	0	0	0	0	0.446	0	0	0	0	0	0	0	0	0	0	0	0	0	0	0	0	0	0	0	0	0	0	0	0	0	0	0	0	0	0	0
2813	GP2	0	0	0	0	0	0	0	0	0	0	0	4.7	0	0	0	0	0	0	0	0	0	0	0	0	0	0	0	0	0	0	0	0	0	0	0	0	0	0	0	0	0	0	0	0	0	0	0	0
2814	GP5	0	0	0	0	0	0.074	0	0	0	0	0	0	0	0	0	0	0	2.164	0	0	0	0	0	0	0	0	0	0	0	0	0	0	0	0	0	0	0	0	0	0	0	0	0	0	0	0	0	0
2817	GPC1	0	2.68	0	0	0	2.684	0	0	0.132	0.767	3.243	0	0	3.681	0	2.57	0	1.135	0.388	0	4.477	1.755	0	0	0	3.986	0	0	0	1.238	0	1.108	0	0	0	0.57	0	6.532	0	0	1.32	0	0	0	6.129	0	0	0.25
2819	GPD1	10.014	40.065	0	7.539	4.014	9.887	4.27	0	8.555	11.528	15.907	3.695	12.026	15.754	17.059	39.281	7.826	23.992	0	0	3.184	65.388	0	0	3.814	39.169	0	13.439	6.96	14.689	0	23.42	8.273	0	21.074	8.954	13.267	0	0	7.998	5.754	0	1.113	0	11.712	0	0	10.354
2820	GPD2	0	0	0	0	0	0	0	0.299	0	0	0	0	0	0	0	0	0	0.205	0	0	0	0	0	0.243	0	0	0	0	0	0	0	0	0	0	0	0	0	0	0.21	0	0	0	0	3.144	0	0	0	0
2821	GPI	3.851	194.881	0	92.213	8.307	9.202	23.47	13.468	3.3	42.036	16.851	7.267	39.112	19.745	18.011	24.519	31.134	38.769	2.995	4.138	7.392	54.3	0	27.395	25.92	48.122	63.115	29.435	6.515	12.777	6.121	285.939	332.929	7	23.121	10.597	15.499	12.416	368.126	26.858	601.303	0	36.42	10.247	19.913	19.965	8.786	13.16
2822	GPLD1	0	0	0	0	0	0	0	0	0	0	0	0	0	0	0	0	0	0	0	0	0	0	0	0	0	0	0	0	0	0	0	0	0	0	0	0	0	0	0	0	0	0	0	0	0	0	0	0
2823	GPM6A	0	0	0	0	0	0	0	0	0	0	0	0	0	0	0	0	0	0	0	0	0	0	0	0	0	0	0	0	0	0	0	0	0	0	0	0	0	0	0	0	0	0	0	0	0	0	0	0
2873	GPS1	0	0	0	0	0	0	0	0	0	0	0	0	0	0	0	0	0	0	0	0	0	0	0	0	0	0	0	0	0	0	0	0	0	0	0	0	0	0	0	0	0	0	0	0	0	0	0	0
2875	GPT	0.624	0	0	0	0	0	0	0	0.412	0	0	0	0.363	0	0.799	0	0	0	0	0	0	1.793	0	0	0	0	0	0	0	0.246	0	0	0	0	0.765	0	0	0	0	0	0	0	0	0	2.517	0	0	0
2876	GPX1	0	0	0	0	0	0	0	0	0	0	0	0	0	0	0	0	0	0	0	0	0	0	0	0	0	13.987	0	0	0	0	0	0	0	0	0	0	0	0	0	0	0	0	0	0	0	0	0	0
2878	GPX3	1.211	44.054	0	40.153	0	21.898	0	0	5.263	5.898	12.634	0.456	20.098	0	4.469	4.619	0.597	4.012	2.325	0	1.363	3.519	0	1.369	0	6.785	10.718	35.735	6.647	39.037	67.853	12.378	22.375	0	25.882	15.408	0	114.949	0	18.612	0	0	0.083	3.302	7.411	0	0	11.131
2879	GPX4	0	8.303	0	1.895	0	0	0	0	0	1.56	0	0	2.896	0	0	0	0	3.258	0	0	0	8.897	0	0	0	0	0	0	0	0	0	0	0	0	1.126	0	0	0	0	8.621	0	0	0	0	0	0	0	0
2885	GRB2	0	0	0	0	0	0	0	0	0	0	0	0	0	0	0	0	0	0	0	0	0	0	0	0	0	0	0	0	0	0	0	0	0	0	0	0	0	0	0	0	0	0	0	0	0	0	0	0
2886	GRB7	0	0	0	0	0	0	0	0	0	0	0	0	0	0	0	0	0	0	0	0	0	0	0	0	0	0	0	0	0	0	0	0	0	0	0	0	0	0	0	0	0	0	0	0	0	0	0	0
2896	GRN	0	0	0	0	0	0	0	0	0	0	0	0	0	0	0	0	0	0	0	0	0	0	0	0	0	0	0	0	0	0	0	0	0	0	0	0	0	0	0	0	0	0	0	0	0	0	0	0
2909	ARHGAP35	0	0	0	0	0	0	0	0	0	0	0	0	0	0	0	0	0	0.433	0	0	0	0	0	0	0	0	0	0	0	0	0	0	0	0	0	0	0	0	0	0	0	0	0	0	0	0	0	0
2923	PDIA3	2.108	1.15	0	10.519	0.872	1.526	0	8.324	0	9.765	16.172	0	14.118	4.57	0.536	33.783	1.927	7.441	0	0	5.96	6.768	0	2.302	2.444	19.438	0	19.715	0	7.852	0	2.876	4.519	0	5.391	1.739	0	0	1.344	2.933	3.411	0	0	11.23	0.971	0	0	7.356
2934	GSN	5.447	367.317	87.382	38.782	14.153	79.561	6.453	3.449	131.978	51.394	64.189	7.466	77.813	32.329	42.748	157.945	102.346	43.364	9.706	0	40.856	62.783	1.526	3.401	24.559	73.411	58.515	27.882	29.868	63.995	363.151	92.484	46.708	15.74	43.715	93.678	32.259	135.891	9.904	118.814	6.061	24.511	4.15	5.959	10.462	47.004	5.856	90.006
2935	GSPT1	0	0	0	0	0	0	0	0	0	0	0	0	0	0	0	0	0	0	0	0	0	0	0	0	0	0	0	0	0	0	0	0	0	0	0	0	0	0	0	0	0	0	0	0	0	0	0	0
2936	GSR	6.768	9.049	0	12.19	0	0	0	0	0	6.452	0	0	0	0	0	1.945	0	8.433	0	0	2.397	9.575	0	0	0	0	0	0	0	0	0	1.406	0	0	0	0	0	0	0	5.026	1.587	0	0	0.147	1.067	0	0	0
2937	GSS	0.1	1.053	0	0	0	0	0	0	0	0.544	0	0	0.636	1.112	0.364	0	0	0	0	0	0	0	0	0	0	0	0	1	0	0	0	0.523	0	0	0.772	0	0	0	0	1.421	0	0	0	0	0	0	0	0
2938	GSTA1	21.631	202.197	0	203.838	22.631	19.851	6.908	93.455	33.345	57.127	193.58	9.475	42.671	52.314	74.568	61.87	27.768	168.896	98.763	0	33.495	327.259	3.097	0.854	21.057	138.244	7.682	46.28	135.619	132.682	16.927	201.388	44.03	54.061	56.805	45.072	211.277	0	26.147	132.897	32.788	0	55.403	0	57.939	0	18.892	93.308
2939	GSTA2	31.074	216.662	0	185.386	25.223	29.276	15.246	96.866	36.546	79.37	221.006	8.685	57.384	65.516	107.629	80.961	25.454	217.444	119.131	0	41.716	388.872	5.271	0.782	30.276	162.88	7.041	42.423	161.637	159.134	31.509	178.449	40.361	49.556	93.875	55.465	229.344	0	28.628	153.412	39.751	0	73.802	0	91.087	0	17.318	113.947
2940	GSTA3	9.686	134.623	0	75.363	13.714	11.349	6.908	23.283	16.048	32.776	0	6.949	31.481	29.92	51.118	49.3	23.753	100.719	17.868	0	28.485	188.977	0	0	13.855	108.596	0	26.22	98.154	94.588	0	139.104	28.446	0	31.48	26.58	18.866	0	15.147	89.255	16.804	0	0	0	42.13	0	11.505	64.866
2944	GSTM1	0	2.448	0	0	0	0.733	0	0	0	0	0	0	0	0	0.545	0	0.682	0	0	0	0	0	0	1.089	0	0	0	0	0	0	0	0	0	0	0.904	0	0	0	0	0	0	0	0	0.489	0	0	0	0
2946	GSTM2	2.79	4.495	0	10.852	0	1.842	0	0	0	2.401	0	0	0	3.563	1.302	0	0	0	0	0	0	4.695	0	0	0	0	0	0	0	0	0	3.185	0	0	0	0	0	0	0	0	1.147	0	0	0	0	0	0	0
2947	GSTM3	16.443	24.152	0	55.275	18.031	30.7	0	10.072	9.502	36.603	23.15	0	23.24	24.782	12.402	7.024	41.168	40.416	0	0	10.847	55.314	53.601	8.236	6.149	44.247	45.056	23.589	7.053	27.667	21.437	33.448	36.338	17.257	54.24	33.566	21.967	97.15	18.404	18.459	18.432	0	5.713	8.672	13.239	0	0	13.631
2948	GSTM4	0	0	0	0	0	0	0	0	0	0	0	0	0	0	0	0	0	0	0	0	0	0	0	0	0	0	0	0	0	0	0	0	0	0	0	0	0	0	0	0	0	0	0	0	0	0	0	0
2949	GSTM5	0	0	0	0	0	0	0	0	0	0	0	0	0	0	0	0	0	0	0	0	0	0	0	1.717	0	0	0	0	0	0	0	0	0	0	0	0	0	0	0	0	0	0	0	0	0	0	0	0
2950	GSTP1	22.489	120.675	0	23.509	48.536	53.273	20.302	31.985	5.625	56.307	8.93	13.593	72.341	136.886	19.105	447.144	24.88	33.682	8.268	0	10.735	95.93	22.924	55.984	51.237	58.891	80.237	45.332	18.716	16.356	41.696	39.11	42.873	15.61	55.302	13.585	15.036	52.616	32.093	26.182	27.786	5.569	6.55	11.84	30.522	24.189	68.812	31.699
2952	GSTT1	0	0	0	0	0	0	0	0	0	0	0	0	0	2.081	3.061	0	0	9.484	0	0	15.578	0	0	0	0	0	0	0	0	0	0	0	0	0	5.235	0	0	0	0	0	0	0	0	0	0	0	0	0
2980	GUCA2A	0	0	0	0	0	0	0	0	0	0	0	0	0	0	0	0	0	0	0	0	0	0	0	0	0	0	0	0	0	0	0	0	0	0	0	0	0	0	0	0	0	0	0	0	0	0	0	0
2981	GUCA2B	0	0	0	0	0	0	0	0	0	0	0	0	0	0	0	0	95.686	0	0	0	0	0	0	0	0	0	0	0	0	0	0	0	0	0	0	0	0	0	0	0	0	0	0	0	0	0	0	0
2987	GUK1	0	0	0	0	0	0	0	0	0	0	0	0	0	0	0	0	0	0	0	0	0	0	0	0	0	0	0	0	0	0	0	0	0	0	0	0	0	0	0	0	0	0	0	0	0	0	0	0
2990	GUSB	3.632	4.278	2.835	9.982	157.705	5.471	7.301	1.388	32.191	3.462	0	1.772	4.4	4.942	8.493	7.691	1.612	4.946	1.124	0	3.666	6.314	0.147	0	5.959	6.236	0	44.126	11.334	75.936	28.966	1.821	7.545	0	7.871	10.478	4.247	36.102	3.343	35.242	0	0	0	0.187	1.886	0	0	7.019
2992	GYG1	0	0	0	0	0	0	0	0	0	0	0	0	0	0	0	0	0	0	0	0	0	0	0	0	0	0	0	0	0	0	0	0	0	0	0	0	0	0	0	0	0	0	0	0	0	0	0	0
2997	GYS1	0	0	0	0	0	0	0	0	0	0	0	0	0	0	0	0	0	0	0	0	0	0	0	0.271	0	0	0	0	0	0	0	0	1.011	0	0	0	0	0	0.737	0	0	0	0	0.68	0	0	0	0
2998	GYS2	0	0	0	0	0	0	0	0	0	0	0	0	0	0	0	0	0	0	0	0	0	0	0	0	0	0	0	0	0	0	0	0	0	0	0	0	0	0	0	0	0	0	0	0.321	0	0	0	0
3005	H1F0	0	0	0	0	0	0	0	0	0	0	0	0	0	0	0	3.526	0	0	0	0	0	0	0	0	0	0	0	0	0	0	0	0	0	0	0	0	0	0	0	0	3.93	0	0	0	0	0	0	0
3006	HIST1H1C	0	0	0	1.714	0.752	0	0	5.799	0	0	0	0	0	0.546	0	1.489	7.624	0	0	0	0	0	0	2.029	5.479	3.464	5.294	4.456	0	0	0	0	5.948	0	1.53	0	0	0	1.564	0	0	0	0	0	0	0	0	0
3007	HIST1H1D	0	0	0	1.543	0.677	0	0	5.219	0	0	0	0	0	0.491	0	1.34	6.862	0	0	0	0	0	0	1.826	4.931	3.117	4.765	4.011	0	0	0	0	5.353	0	1.377	0	0	0	1.408	0	0	0	0	0	0	0	0	0
3008	HIST1H1E	0	0	0	1.714	0.752	0	0	5.799	0	0	0	0	0	0.546	0	1.489	7.624	0	0	0	0	0	0	2.029	5.479	3.464	5.294	4.456	0	0	0	0	5.948	0	1.53	0	0	0	1.564	0	0	0	0	0	0	0	0	0
3009	HIST1H1B	0	0	0	0	0	0	0	4.243	0	0	0	0	0	0	0	0	0	0	0	0	0	0	0	0	3.058	3.687	0	0	0	0	0	0	5.556	0	0	0	0	0	2.286	0	3.641	0	0	0	0	0	0	0
3010	HIST1H1T	0	0	0	0	0	0	0	0	0	0	0	0	0	0	0	0	0	0	0	0	0	0	0	0	4.094	2.11	0	0	0	0	0	0	0	0	0	0	0	0	1.564	0	0	0	0	0	0	0	0	0
3012	HIST1H2AE	0	0	0	10.814	3.494	0	0	0	0	0	0	0	14.806	0	0	26.255	0	0	0	0	0	0.781	3.379	8.788	19.277	0	0	0	0	0	0	0	0	40.065	6.706	0	0	0	26.864	0	7.48	0	0	10.689	0	0	0	6.945
3013	HIST1H2AD	0	0	0	10.814	3.494	0	0	0	0	0	0	0	14.806	0	0	23.607	0	0	0	0	0	0.781	0	8.631	332.01	0	0	0	0	0	0	0	0	40.065	6.706	0	0	0	27.366	0	7.48	0	0	11.003	0	0	0	6.945
3014	H2AFX	0	0	0	7.724	2.496	0	0	0	0	0	0	0	9.122	0	0	15.469	0	0	0	0	0	0.558	0	6.165	13.769	0	0	0	0	0	0	0	0	28.618	4.79	0	0	0	19.189	0	5.343	0	0	7.635	0	0	0	4.961
3015	H2AFZ	0	0	0	0	0	0	0	0	0	0	0	0	0	0	0	0	0	0	0	0	0	0	0	0	0	0	0	0	0	0	0	0	0	0	0	0	0	0	0	0	0	0	0	0	0	0	0	0
3017	HIST1H2BD	2.655	0	12.543	11.771	5.741	10.493	29.774	11.107	4.361	16.366	8.733	3.42	13.074	10.039	2.399	28.951	0	2.57	0	0	4.923	1.632	2.299	20.449	25.268	8.455	21.578	9.562	0	4.102	10.477	7.432	51.28	0	4.696	1.931	0	0	35.038	11.977	10.889	3.97	0	56.806	5.721	0	0	2.044
3018	HIST1H2BB	1.685	0	12.543	17.731	9.459	8.25	32.719	11.148	4.361	17.571	17.527	2.954	15.068	12.811	1.716	28.94	0	3.711	0	0	5.333	0	1.856	20.846	27.449	5.458	19.484	8.385	0	4.854	8.886	5.762	47.221	0	4.081	0	0	0	32.876	0	10.667	0	0	56.817	8.081	0	0	2.595
3020	H3F3A	0	0	0	0	0	6.451	0	0	0	0	0	0	0	0	0	28.063	0	0	0	0	6.715	0	0	0	30.771	0	50.603	16.726	0	0	0	0	55.24	0	0	0	0	25.624	52.513	0	0	0	0	0	0	0	0	0
3021	H3F3B	0	0	0	0	0	6.451	0	0	0	0	0	0	0	0	0	28.063	0	0	0	0	6.715	0	0	0	30.771	0	50.603	16.726	0	0	0	0	55.24	0	0	0	0	25.624	52.513	0	0	0	0	0	0	0	0	0
3024	HIST1H1A	0	0	0	0	0	0	0	0	0	0	0	0	0	0	0	0	0	0	0	0	0	0	0	0	5.264	2.713	0	0	0	0	0	0	0	0	0	0	0	0	2.011	0	0	0	0	0	0	0	0	0
3026	HABP2	0	0	0	0	0	0	0	0	0	0	0	0	0	0	0	0	0	0	0	0	0	0	0	0	0	0	0	0	0	0	0	0	0	0	0	0	0	0	0	0	0	0	0	0	0	0	0	0
3028	HSD17B10	0	0	0	3.014	0	0.349	0	2.186	0	0	1.839	0	0	0	0	0	0	0.434	0	0	0	4.038	0	31.459	0.931	0	0	1.063	0	0	0	1.037	6.233	0	0	0	0	0	0	0	2.46	0	0	23.073	2.229	0	0	1.234
3029	HAGH	0	0	0	0	0	0	0	0	0	0	0	0	0	0	0	0	0	0	0	0	0	6.707	0	0	0	0	0	0	0	0	0	0	0	0	0	0	0	0	0	0	0	0	0	0	0	0	0	0
3030	HADHA	10.104	1.951	0	43.459	0.897	26.79	2.126	104.881	2.266	1.611	4.382	0	33.586	4.092	0.088	4.402	2.429	1.916	0	0.908	1.316	24.137	0	8.855	40.679	7.284	0	30.436	0	1.939	0	4.05	3.635	0	23.262	2.423	0	0	7.235	3.62	34.479	0	0.365	27.799	4.961	0	0	14.6
3032	HADHB	4.074	24.535	0	24.004	2.683	5.296	1.487	5.893	10.59	5.85	11.095	2.718	4.521	4.006	0	12.127	0	9.002	0	0	0.288	16.945	0	5.258	1.788	10.414	0	25.887	0	13.896	0	4.525	21.093	0	17.569	3.317	0	0	4.587	3.848	8.418	0	0	6.342	1.201	0	0	16.888
3033	HADH	0.437	0	0	0.677	0	0	0	0.257	0	0	3.298	0	0	0	0	2.46	0	58.743	0	0	1.152	2.48	0	0.426	0	3.509	0	0	0	0	0	2.399	2.187	0	5.448	0	0	0	0.978	0	2.68	0	0	52.348	0	0	0	2.828
3034	HAL	0	0	0	0	0	0	0	0	0	13.081	0	0.55	3.751	0	0	0	0	0	0	0	0	0	0	0	0	0	44.004	0	0	0	0	7.362	0.482	0	3.585	0	0	0	0	0	0	3.176	0	0	0	0	0	0
3035	HARS	0	0	0	0	0	0	0	0	0	0	0	0	0	0	0	0	0	0	0	0	0	0	0	0	0	0	0	0	0	0	0	0	0	0	0	0	0	0	0	0	0	0	0	0	0	0	0	0
3036	HAS1	0.236	0.844	0	0	0	0	0	0	0.22	0	0	0	0	0	0	0	0	0	0	0	0	0	0	0	0	0	0	0	0	0	0	0	0	0	0	0	0	0	0	0	0	0	0	0	0	0	0	0
3039	HBA1	60.954	101.246	203.574	212.358	193.187	3384.41	9896.34	24.881	2.94	3065.11	998.622	618.107	2608.96	814.791	10562.4	3193.83	676.854	1507.59	421.645	1068.34	47.867	115.739	276.971	103.425	89.752	219.584	249.972	438.324	1766.29	17.407	209.779	4003.29	274.278	493.396	811.651	462.823	60.964	480.089	197.508	135.062	27.418	499.285	3028.34	28.405	122.993	421.708	234.558	281.084
3040	HBA2	60.954	101.246	203.574	212.358	193.187	3384.41	9896.34	24.881	2.94	3065.11	998.622	618.107	2608.96	814.791	10562.4	3193.83	676.854	1507.59	421.645	1068.34	47.867	115.739	276.971	103.425	89.752	219.584	249.972	438.324	1766.29	17.407	209.779	4003.29	274.278	493.396	811.651	462.823	60.964	480.089	197.508	135.062	27.418	499.285	3028.34	28.405	122.993	421.708	234.558	281.084
3042	HBM	0.185	0	0	0	0	0	0	0	0	0	0	0	0	0	0.607	0	0	0	0	0	0	0	0	0	0	0	0	0	0	0	0	0	0	0	0	0	0	0	0	0	0	0	0	0	0	0	0	0
3043	HBB	90.119	248.536	294.054	301.625	200.098	3591.93	5811.62	25.729	4.245	2174.97	1071.85	834.389	2386.9	961.694	9714.58	3057.66	655.161	1942.49	1092.5	1337.24	48.076	164.446	545.943	78.765	95.773	158.178	244.377	511.795	1386.06	40.756	209.443	4541.32	240.748	457.722	1153.89	522.692	66.462	525.92	218.935	154.45	43.37	602.989	4364.6	15.352	219.805	987.659	741.232	394.932
3045	HBD	45.095	104.057	110.363	167.265	89.317	2078.66	2864.22	8.648	0	1102.2	606.599	386.912	1251.87	445.173	5282.45	1717.94	277.521	1157.99	462.999	258.297	21.485	78.249	197.932	38.684	54.2	84.438	95.082	232.377	493.706	0	78.825	2094.24	65.809	118.461	498.82	216.323	20.332	172.598	125.174	47.48	15.973	118.027	1931.28	7.358	100.556	413.817	189.99	198.761
3046	HBE1	0	0	0	0	0	0	0	0	0	0	0	0	0	0	0	0	0	0	0	0	0	0	0	0	0	0	0	0	0	0	0	0	0	0	0	0	0	0	0	0	0	0	0	0	0	0	0	0
3047	HBG1	7.994	0	0	0	0	116.253	0	0	0	0	0	0	0	0	244.786	180.994	0	0	0	0	0	0	0	0	0	0	0	0	0	0	0	135.507	0	0	0	0	0	0	0	0	0	0	0	0	0	0	0	0
3048	HBG2	14.347	0	0	0	0	116.253	885.048	0	0	0	0	0	0	0	238.269	178.064	0	0	0	0	0	0	0	0	0	0	0	0	0	0	0	125.791	0	0	0	0	0	0	0	0	0	0	0	0	0	0	0	0
3050	HBZ	0	0	0	0	0	0	0	0	0	0	0	0	0	0	0	0	0	0	0	0	0	0	0	0	0	0	0	0	0	0	0	0	0	0	0	0	0	0	0	0	0	0	0	0	0	0	0	0
3053	SERPIND1	0.341	3.203	9.591	6.55	0.764	4.454	0.956	4.839	0.084	38.938	0	0.261	0.676	0.723	4.527	2.449	1.621	5.636	2.343	0	1.303	18.663	0	0	0	7.428	4.943	0	0	0.507	0	10.627	5.116	0	7.079	0	0	0	0.741	0	0.429	0	1.403	0.146	2.045	0	0	0.815
3055	HCK	0	0	0	0.668	0	0	0	0	0	0	0	0	0	0	0	0	0	0	0	0	0	0	0	0	0	0	0	0	0	0	0	0	0	0	0	0	0	0	0	0	0	0	0	1.311	0	0	0	0
3069	HDLBP	0	0	0	0	0	0	0	0	0	0	0	0	0	0	0	0	0	0	0	0	0	0	0	0	0	0	0	0	0	0	0	0	0	0	0	0	0	0	0	0	0	0	0	0.062	0	0	0	0
3071	NCKAP1L	0	0	0	0	0	0	0	0	0	0	0	0	0	0	0	0	0	0	0	0	0	0	0	0	0	0	0	0	0	0	0	0	0	0	0	0	0	0	0	0	0	0	0	0	0	0	0	0
3073	HEXA	1.112	2.264	0	1.01	0	1.735	0	0	3.843	0	0	0	0	0	0	0	0	0	0	0	0.806	1.282	0	0	0	0.954	0	3.106	0	0.78	0	0	3.569	0	0	5.381	31.337	3.433	0	3.952	0	0	0	0	1.017	0	0	0
3074	HEXB	0	12.711	0	11.124	0.343	11.19	1.121	0.431	14.239	17.062	3.674	0.779	5.071	3.074	9.842	1.111	0.07	7.877	0	0	11.623	6.699	0	0	0	16.643	0	49.521	9.559	7.53	15.439	14.202	5.005	0	36.517	16.888	6.504	0	0	20.316	0	0	0	0	3.73	0	0	3.826
3075	CFH	0	18.133	4.323	7.476	0	22.79	0	0	6.818	0.958	0	0	11.803	0	13.306	12.358	0	25.227	0	0	0.469	0.535	0	0	0	0	0	0	0	1.822	0	7.42	0	0	10.576	0	0	0	0	0	2.751	0	0	0	0	0	0	4.485
3081	HGD	1.063	7.215	0	5.087	0	0	0	0	0.498	0	0	1.108	0.542	0	2.731	0	0	3.681	0	0	1.008	4.146	0	0	0	0	0	0.522	0	3.09	0	0.77	0	0	2.155	0.446	0	0	0.985	1.526	0	0	0	0	1.016	0	0	1.028
3083	HGFAC	0	0	0	0	0	1.427	0	0	1.13	0	0	0	0	0	0	0.342	0	0	0	0	0	0	0	0	0	0	0	0	0	0	0	0	0	0	0	0	0	0	0	0	0	0	0	0	0	0	0	0
3093	UBE2K	0	0	0	0	0	0	0	0	0	0	0	0	0	0	0	0	0	0	0	0	0	0	0	0	0	0	0	0	0	0	0	0	0	0	0	0	0	0	0	0	0	0	0	0	0	0	0	0
3094	HINT1	79.968	70.413	0	0	0	0.834	0	0	1.637	0	42.995	0	0	0	1.353	3.33	0	0	0	0	0	3.79	0	0	0	0	0	0	0	5.027	0	0	0	0	4.159	0	0	0	0	0	37.744	0	0	0	0	0	0	5.883
3098	HK1	0	0	0	0.096	0	95.137	76.043	0.925	0	0	0	0	0	0.205	0	0	0.245	0	0	0	0	0.594	0	2.057	0.214	1.065	0	0	0	0	0	0	1.413	0	0.174	0	0	0	0.454	0	0	0	0	2.051	0	0	0	0
3099	HK2	0	0	0	0	0	0	0	0	0	0	0	0	0	0	0	0	0	0	0	0	0	0	0	0	0	0	0	0	0	0	0	0	0	0	0	0	0	0	4.064	0	0	0	0	1.206	0	0	0	0
3101	HK3	0	5.135	0	0	0	0	0	0	0	0	0	0	0	0	0	0	0	0	0	0	0	0	0	1.657	2.954	0	7.698	0	0	0	0	0	12.565	0	0	0	0	0	18.395	8.006	0	0	0	6.895	0	0	0	0.552
3105	HLA-A	2.853	2.517	0	6.967	1.127	15.55	0	0	3.227	27.638	0	2.921	4.943	7.385	2.171	1.713	39.173	8.338	0	0	7.151	29.863	0	0	3.76	0	0	5.282	6.454	6.596	39.572	0	14.845	0	12.975	15.726	5.747	12.83	0	78.942	4.567	0	5.166	5.318	1.319	0	0.846	7.44
3106	HLA-B	0.783	2.433	0	0	0	0	0	0	1.09	0	0	0	0.867	0	0	0.203	0	0	0	0	0.328	0	0	0	0	5.31	0	1.727	2.364	0	0	0	1.177	0	0	0	2.761	8.456	0	2.457	0	0	0	0	0	0	0	0.905
3107	HLA-C	0.706	3.116	0	6.006	2.04	0	0	0	0	0	0	0	0.478	0	0	0.625	0.63	0	0	0	0.894	0	0	0	0	5.129	0	0	0	0	0	2.158	0	0	0	0	3.06	5.333	0	1.154	0	0	0	0	0	0	0.186	0
3109	HLA-DMB	0	0	0	0	0	0	0	0	0	0	0	0	0	0	0	0	0	0	0	0	0	0	0	0	0	0	0	0	0	0	0	0	0	0	0	0	0	0	0	0	0	0	0	0	0	0	0	0
3115	HLA-DPB1	0	0	0	0	0	0	0	0	0	0	0	0	0	0	0	0	0	0	0	0	0	0	0	0	0	0	0	0	0	0	0	0	0	0	0	0	0	0	0	0	0	0	0	0	0	0	0	0
3122	HLA-DRA	1.425	3.455	0	24.967	7.394	10.712	9.239	1.032	0	22.849	0	0.805	3.957	9.756	2.31	0	0	12.102	0	0	0	45.659	0	0	5.632	17.513	0	6.746	0	8.188	0	6.349	0	39.656	5.267	0	7.114	0	0	18.131	0	0	0	12.646	0	0	11.767	8.518
3123	HLA-DRB1	0	0	0	0	0	0	0	3.724	0	0	0	0	0	0	0	0	0	0	0	0	0	0	0	0	0	0	0	0	0	1.238	0	0	0.399	0	0	0	1.848	0	0	0	0	0	0	0	0	0	0	3.702
3125	HLA-DRB3	0	0	0	0	0	0	0	0	0	0	0	0	0	0	0	0	0	0	0	0	0	3.045	0	0	0	0	0	0	0	0	0	0	0	0	0	0	0	0	0	0	0	0	0	0	0	0	0	0
3127	HLA-DRB5	0	0	0	0	0	0	0	0	0	0	0	0	0	0	0	0	0	0	0	0	0	6.468	0	0	0	0	0	0	0	0	0	0	0	0	0	0	0	0	0	1.577	0	0	0	1.615	0	0	0	0
3133	HLA-E	0	0	0	0	0	0	0	0	0	0	0	0	0	0	0	0	0	0	0	0	0	0	0	0	0	0	0	0	0	0	0	0	0	0	0	0	0	0	0	0	0	0	0	0	0	0	0	0
3135	HLA-G	0	0	0	0	0	0	0	0	0	0	0	0	0	0	0	0	0	0	0	0	0	0	0	0	0	0	0	0	0	0	0	0	0	0	0	0	0	0	0	0	0	0	0	0	0	0	0	0
3146	HMGB1	0	0	0	0	0	0	0	0	0	0	0	0	0	0	0	0	0	0	0	0	0	0	0	0	0	0	0	0	0	0	0	0	0	0	0	0	0	0	3.87	0	0	0	0	0	0	0	0	0
3148	HMGB2	0	0	0	0	0	0	0	0	0	0	0	0	0	0	0	0	0	0	0	0	0	0	0	0	0	0	0	0	0	0	0	0	0	0	0	0	0	0	0	0	0	0	0	0	0	0	0	0
3151	HMGN2	0	0	0	0	0	0	0	0	0	0	0	0	0	0	0	0	0	0	0	0	0	0	0	0	0	0	0	0	0	0	0	0	0	0	0	0	0	0	0	0	0	0	0	0	0	0	0	0
3155	HMGCL	0	0	0	0	0	0	0	0	0	0	0	0	0	0	0	0	0	0	0	0	0	0	0	0	0	0	0	0	0	0	0	0	0	0	0	0	0	0	0	0	0	0	0	0	0	0	0	0.437
3157	HMGCS1	0	0	0	0	0	0	0	0	0	0	0	0	0	0	0	0	0	0	0	0	0	0	0	0	0	0	0	0	0	0	0	0	0	0	0	0	0	0	0	0	0	0	0	0	0	0	0	0
3158	HMGCS2	0	0	0	0.596	1.323	0	0	0	11.266	0.717	0	0	0	0	0	0	0	0.932	0	0	0	0	0	0	0	0	0	0	0	20.597	0	0	0	0	2.672	0	0	0	0	0	1.326	0	0	0	0.35	0	0	0
3162	HMOX1	0	0	0	0	0	0	0	0	0	0	0	0	0	0	0	0	0	0	0	0	0	0	0	0	0	0	0	0	0	0	0	0	0	0	0	0	0	0	0	0	0	0	0	0	0	0	0	0
3163	HMOX2	0	0	0	0	0	0	0	0	0	0	0	0	0	0	0	0	0	0	0	0	0	0	0	0	0	0	0	0	0	0	0	0	0	0	0	0	0	0	0	0	0	0	0	0	0	0	0	0
3176	HNMT	0	1.322	0	0	0	0	0	0	0	0	0	0	0	0	0	0	0	0	0	0	0	0	0	0	0	0	0	0	0	0	0	0	0	0	13.006	0	0	0	0	0	0	0	0	0	0	0	0	0
3178	HNRNPA1	0	0.469	0	0	0	2.156	0	1.825	0	0	0	0	1.756	0	0	0	0	0.967	0	0	0.115	10.396	0	0	0	6.808	0	0	0	0.685	0	0	0	0	0	0	0	0	0	0	1.814	0	0	11.375	0	0	0	2.644
3181	HNRNPA2B1	2.271	0.394	0	25.701	0.646	59.882	0.69	11.656	0	0.078	0	0	11.404	5.522	0.391	1.851	0	41.625	0	0	14.942	5.306	0	0.925	15.262	19.551	3.732	1.116	0	3.396	0	1.297	0	0	17.101	1.227	0	0	1.265	1.928	2.544	0	0	13.297	0	0	0	3.3
3183	HNRNPC	1.887	0	0	0	0	0.939	0	0	0	0	0	0	0	0.153	0	0.407	0	5.863	0	0	0.647	0	0	0	6.22	2.226	0	0.344	0	0	0	0	0.6	0	5.725	0	0	0	0.561	0	0.711	0	0	4.302	0	0	0.88	5.738
3184	HNRNPD	0	0	0	0	0	0	0	0.563	0	0	0	0	0	0	0	0.852	0	0	0	0	0	0	0	0	0	0	0	0	0	0	0	0	0	0	0	0	0	0	0	0	0	0	0	0	0	0	0	0
3185	HNRNPF	0	0	0	0	0	0	0	0	0	0	0	0	0	0	0	3.451	0	0	0	0	0	0	0	0	0	0	0	0	0	0	0	0	0	0	0	0	0	0	0	0	0	0	0	0.919	0	0	0	0
3187	HNRNPH1	0	0	0	0	0	0	0	0	0	0	0	0	0	0	0	3.798	0	0	0	0	0	0	0	0	0	0	0	0	0	0	0	0	0	0	0	0	0	0	0	0	0	0	0	1.3	0	0	0	0
3188	HNRNPH2	0	0	0	0	0	0	0	0	0	0	0	0	0	0	0	0	0	0	0	0	0	0	0	0	0	0	0	0	0	0	0	0	0	0	0	0	0	0	0	0	0	0	0	0	0	0	0	0
3189	HNRNPH3	0	0	0	0	0	0	0	0	0	0	0	0	0	0	0	0	0	0	0	0	0	0	0	0	0	0	0	0	0	0	0	0	0	0	0	0	0	0	0	0	0	0	0	0	0	0	0	0
3190	HNRNPK	0.103	0	0	5.646	0.131	0.883	0	2.223	0	0	0	0	0	0	0	0.678	0	2.375	0	0	0.598	2.537	0	1.527	5.277	7.988	0	1.197	0	0.911	0	0.82	0	0	3.51	0	0	0	1.414	0	2.614	0	0	6.433	0	0	0.56	1.482
3191	HNRNPL	0	0	0	0	0	0	0	0	0	0	0	0	0	0	0	0	0	0	0	0	0	0	0	0	0	0	0	0	0	0	0	0	0	0	0	0	0	0	0	0	0	0	0	0	0	0	0	0
3192	HNRNPU	0	0	0	0.2	1.333	0	0	2.748	0	0	0	0.611	1.051	0	0	0	0	0	0	0	2.606	0	0	10.152	1.149	2.336	0	0.457	0	0.148	0	0.269	2.185	0	1.382	0	0	0	0.341	0	1.62	0	0	0.422	0	0	0	0
3240	HP	0	183.973	77.769	44.523	6.918	41.201	6.695	116.39	12.262	51.242	2.575	30.012	111.195	49.899	21.426	2.816	125.428	0	44.214	0	348.696	67.629	5.97	166.553	0	2.772	206.881	75.411	0	0	91.114	18.306	7.072	0	2.007	0	0	81.73	5.026	226.339	38.668	0	45.915	0	75.119	0	0	5.94
3241	HPCAL1	0	0	0	0	0	0	0	0	0	0	0	0	0	0	0	0	0	0	0	0	0	0	0	0	0	0	0	0	0	0	0	0	0	0	0	0	0	0	0	0	0	0	0	0	0	0	0	0
3242	HPD	1.452	16.892	0	5.72	0	0	0	0	3.235	4.286	5.17	1.318	6.906	0	6.612	4.119	4.414	2.434	0	0	0	9.466	0	0	0	0	0	2.311	0	2.482	0	9.393	0	0	5.773	1.007	0	0	0	37.205	0	0	0.872	0	4.116	0	0	0
3248	HPGD	2.37	17.383	0	2.632	5.569	6.745	7.804	20.778	0.825	0	0	0	15.896	0	3.025	11.659	0	18.06	0	0	2.561	0	0	4.032	8.59	13.906	0	7.753	0	5.049	0	5.659	15.937	0	27.274	6.851	0	0	13.514	10.387	3.958	0	0	10.597	0	9.412	6.558	14.018
3249	HPN	0	0	0	0	0	0	0	0	0	0	0	0	0	0	0	0	0	0	0	0	0	0	0	0	0	0	0	0	0	0	0	0.783	0	0	0	0	0.654	0	0	0	0	0	0	0	0	0	0	0
3250	HPR	0	69.935	0	12.591	1.912	0	7	0	11.665	47.483	0	0	0	7.18	0	0	37.797	0	0	0	118.217	17.161	0	0	0	2.083	108.672	36.229	0	0	0	15.077	0	0	0	0	0	29.472	5.064	52.211	0	0	7.52	0	5.04	0	0	0
3251	HPRT1	0	0	0	0	0	0	0	0	0	0	0	0	0	0	0	0	0	0	0	0	0	0.641	0	0	0	0	0	0	0	0	0	0	0	0	0	0	0	0	0	0	0	0	0	0	0	0	0	1.258
3263	HPX	23.465	449.789	95.472	62.806	19.905	137.884	1.146	24.521	242.61	1504.95	23.277	3.796	24.6	63.301	170.694	37.379	502.786	184.914	11.608	0	109.886	913.704	2.531	4.116	19.803	291.299	272.052	20.87	67.803	83.483	335.9	272.779	111.746	41.183	229.066	138.275	22.864	146.573	35.969	103.633	11.966	1.607	3.326	3.519	11.403	0	0.831	95.925
3265	HRAS	0	0.989	0	0	0	0	0	0	0	0	0	0	0	0	0	0	0	0	0	0	0	0	0	0	0	14.722	0	5.422	0	2.457	0	0	0	0	1.675	0	6.483	0	0	0	0	0	0	0	0	0	0	0
3273	HRG	2.429	1.767	0	2.953	0.864	11.91	0	0.446	1.344	14.844	0	0.502	4.585	0	5.927	11.533	1.744	4.446	0	0	1.917	4.855	1.968	0	0	0	9.294	0	0	2.007	0.652	1.753	0	0	2.804	0.913	0	0	1.712	2.343	0	0	0	0	0	0	0	6.204
3276	PRMT1	0	0	0	0	0	0	0	0	0	0	0	0	0	0	0	0	0	0	0	0	0	0	0	0	0	0	0	0	0	0	0	0	0	0	0	0	0	0	0	0	0	0	0	0	0	0	0	0
3291	HSD11B2	0	0	0	3.17	0	0.868	0	0	0	0	0	0	0	0	0	0	0	0	0	0	0	0.829	0	0	0	0	0	0	0	0	0	0	0	0	3.324	0	0	0	0	1.172	0.731	0	0	0	0	0	0	0
3295	HSD17B4	0	7.924	0	35.014	0	0	0	122.305	0	0	0	0	12.853	7.431	0	0.056	0	0	0	0	0	0	0	1.808	0	0	0	0	0	0	0	0	0	0	0	0	0	0	0	0	1.059	0	0	39.527	0	0	0	0
3301	DNAJA1	0	0	0	0	0	0	0	0	0	0	0	0	0	0	0	0	0	0	0	0	0	0	0	0	0	0	0	0	0	0	0	0	0	0	0	0	0	0	0	0	0	0	0	0	0	0	0	0
3303	HSPA1A	9.289	18.877	0	29.856	3.112	3.217	8.498	5.982	2.203	13.345	9.469	6.376	16.238	20.789	4.33	24.619	29.255	16.46	8.298	0	4.486	18.111	0.5	7.025	11.981	24.795	24.341	16.828	7.967	13.063	4.394	12.538	25.45	12.565	18.188	6.308	11.857	13.224	11.805	15.644	2.978	0	6.264	3.535	17.517	9.413	8.315	14.886
3304	HSPA1B	9.289	18.877	0	29.856	3.112	3.217	8.498	5.982	2.203	13.345	9.469	6.376	16.238	20.789	4.33	24.619	29.255	16.46	8.298	0	4.486	18.111	0.5	7.025	11.981	24.795	24.341	16.828	7.967	13.063	4.394	12.538	25.45	12.565	18.188	6.308	11.857	13.224	11.805	15.644	2.978	0	6.264	3.535	17.517	9.413	8.315	14.886
3305	HSPA1L	2.525	7.263	0	8.181	1.788	1.451	2.328	2.495	0.917	7.368	5.612	5.052	7.99	12.561	2.599	16.324	23.406	4.277	6.88	0	2.611	9.204	0.411	1.452	5.058	10.854	5.026	6.987	4.289	4.258	2.974	5.463	8.141	5.188	6.03	2.451	6.318	5.725	4.845	7.173	1.198	0	1.539	1.411	4.825	0	1.779	6.629
3306	HSPA2	20.356	14.719	0	68.656	4.564	3.769	3.071	3.148	4.082	5.789	157.399	2.956	10.479	75.461	68.777	6.355	61.16	159.202	126.095	0	52.273	35.782	2.06	3.445	12.444	47.373	58.281	88.983	7.223	28.038	3.066	137.143	20.592	37.021	76.243	48.977	11.133	9.595	14.254	183.403	0.9	0	25.811	2.33	95.451	3.804	2.239	22.493
3308	HSPA4	0.016	0.306	0	0	0	0	0	0	0	0	0	0	0	0	0	0	0	1.04	0	0	0	1.589	0	0	0.146	0.601	0	0.732	0	0	0	0.17	0.204	0	0.087	0	0	0	0	0	0	0	0	0	0	0	0	0
3309	HSPA5	3.1	2.585	0	18.609	0.567	5.159	0	0.949	4.136	0	4.322	0.333	14.032	3.822	5.668	63.288	205.042	9.4	0	0	13.234	20.312	15.969	0.337	3.736	57.601	2.095	9.974	2.694	63.265	0	27.428	1.762	4.741	34.206	1.917	7.997	4.968	1.389	1.945	2.831	0.502	0.282	5.242	1.238	0	15.198	37.235
3310	HSPA6	2.591	5.924	0	9.885	2.948	1.239	1.953	2.567	1.076	3.287	4.181	2.048	5.945	5.022	0.837	3.582	2.711	4.262	0	0	1.687	4.418	0.18	0.901	2.847	11.921	5.961	5.865	4.442	3.468	1.848	6.206	7.152	4.641	4.271	3.106	5.07	4.074	3.331	5.482	0.586	0	1.005	0.744	4.451	0	2.061	2.786
3312	HSPA8	35.453	74.794	0	146.731	16.791	29.078	31.512	19.881	45.188	56.378	207.074	22.923	185.044	112.381	139.139	43.588	84.272	187.846	132.809	0	69.915	65.097	3.232	7.763	31.776	101.843	76.428	114.679	47.379	44.211	13.405	159.305	44.764	75.357	102.184	60.891	42.909	39.863	34.074	219.635	6.523	0.154	35.987	4.208	140.124	11.129	15.989	41.504
3313	HSPA9	3.019	0	0	10.163	0.202	0.098	0.61	2.001	0	0.692	0.632	0	2.572	0	0	1.473	0	2.265	0	0	0.064	6.316	0	1.706	2.685	10.988	0	1.43	0	1.76	0	4.469	7.213	0	5.562	1.113	0	0	3.569	1.499	2.958	0	0.184	2.888	0	0	0	4.258
3315	HSPB1	14.64	61.469	34.722	52.846	18.36	40.079	53.614	226.91	24.935	42.931	18.666	34.409	89.339	101.335	25.176	297.78	130.659	34.961	31.625	113.63	111.925	114.88	1.844	93.693	306.59	566.598	234.615	303.373	49.297	36.714	24.607	82.16	152.907	179.394	145.746	119.81	74.598	132.976	134.385	259.474	90.393	44.459	24.201	89.114	66.861	58.312	172.125	77.707
3320	HSP90AA1	14.132	29.992	0	42.232	10.494	8.288	7.038	23.662	8.398	19.536	18.467	18.88	21.758	17.068	10.086	13.056	23.712	28.646	3.311	3.177	12.001	66.727	3.891	13.37	11.599	61.395	10.993	26.41	19.033	23.255	4.29	33.934	22.156	11.513	34.633	9.781	16.872	9.926	14.86	48.474	8.884	2.54	5.494	9.324	28.18	10.025	8.184	16.791
3326	HSP90AB1	9.954	21.242	0	28.152	5.831	4.456	6.112	49.026	14.165	14.311	11.567	4.225	18.18	12.972	10.799	6.892	20.961	20.034	0.881	0	8.881	50.405	2.699	8.989	11.585	50.945	1.96	22.366	11.488	15.511	3.263	22.82	12.833	6.501	31.061	6.602	15.961	0	12.606	33.159	9.339	1.79	6.281	17.435	21.454	9.515	12.2	13.283
3329	HSPD1	31.613	8.822	0	37.328	8.085	20.809	4.477	14.246	16.243	4.346	51.122	0	8.381	15.215	5.841	18.463	0	14.081	0	0	16.17	49.893	0	5.707	10.026	31.32	0	25.099	0	21.794	0	8.768	6.8	0	57.554	9.687	0	0	13.614	5.022	34.766	0	1.636	15.078	4.532	0	0	42.097
3336	HSPE1	0	0	0	0	0	0	0	7.802	0	0	0	0	0	0	0	0	0	0	0	0	0	0	0	0	12.248	0	0	0	0	0	0	0	0	0	0	0	0	0	0	0	0	0	0	3.733	0	0	0	0
3337	DNAJB1	0	0	0	0	0	0	0	0	0	0	0	0	0	0	0	0	0	0	0	0	0	0	0	0	0	0	0	0	0	0	0	0	0	0	0	0	0	0	0	0	0	0	0	0	0	0	0	0
3339	HSPG2	1.435	30.346	9.844	6.233	2.814	5.077	0.515	0.351	14.604	3.669	10.473	9.979	10.81	5.272	7.729	22.745	25.343	5.171	1.974	4.7	2.245	1.473	1.583	0.548	5.448	6.698	7.624	9.226	17.57	10.931	53.944	6.349	2.489	7.002	7.05	12.875	14.892	26.475	1.696	12.837	0.979	5.299	0.832	0	5.313	7.654	5.612	10.229
3371	TNC	0	0	0	0	0	0	0	0	0	0	0	0	0	0	0	0	0	0	0	0	0	0	0	0	0	0	0	0	0	0	0	0	0	0	0	0	0	0	0	0	0	0	0	0	0	0	0	0
3373	HYAL1	6.52	36.802	0	31.368	5.558	38.659	1.353	0	3.969	12.893	13.243	6.584	52.749	21.289	6.238	4.674	0	4.114	0	0	9.848	14.515	0	0.884	1.805	21.01	0	32.959	12.814	47.88	65.124	1.924	9.918	0	10.372	8.197	22.718	42.379	4.409	2.36	0	0	1.042	0	10.339	0	0	6.942
3376	IARS	0	0	0	0.056	0	0	0	0	0	0	0	0	0	0	0	0	0	0	0	0	0	0	0	0	0	0	0	0	0	0	0	0	0	0	0	0	0	0	0	0	0	0	0	0.549	0	0	0	0
3383	ICAM1	0	0	0	0	0	0	0	0	0	0	0	0	0	0	0	0	0	0	0	0	0	0	0	0	0	0	0	0	0	0	0	0	0	0	0	0	0	0	0	0	0	0	0	0	0	0	0	0
3384	ICAM2	0	0	0	0	0	0	0	0	0	0	0	0	0	0	0	0	0	0	0	0	0	0	0	0	0	0	0	0	0	0	0	0	0	0	0	0	0	0	0	0	0	0	0	0	0	0	0	0
3385	ICAM3	0	0	0	0	0	0	0	0	0	0	0	0	0	0	0	0	0	0	0	0	0	0	0	0.938	0	0	0	0	0	0	0	0	3.211	0	0	0	0	0	0	0	0	0	0	0.667	0	0	0	0
3416	IDE	0	0	0	0	0	0	0	0	0	4.838	0	6.306	23.101	0	6.855	0	0	0	0	0	0	0	0	0.667	0	0	9.981	0	0	0	0	9.394	5.574	0	0.596	0	0	0	0	4.143	0	0	0	0	0	0	0	0
3417	IDH1	16.632	38.992	0	43.43	6.86	9.435	4.842	11.798	21.599	36.311	40.743	25.113	64.206	17.246	17.612	8.536	62.999	41.839	15.826	0	11.358	17.54	6.382	7.808	17.331	23.048	22.058	18.126	7.225	44.382	25.897	15.029	27.199	31.452	62.562	17.145	25.207	39.59	15.714	54.198	9.693	13.468	31.905	0.365	44.167	49.931	8.371	20.458
3418	IDH2	154.689	8.081	0	64.915	6.896	9.747	8.886	2.823	3.055	17.478	6.457	2.458	24.124	10.374	3.877	31.729	10.156	20.121	3.999	0	20.69	109.746	0.66	11.383	15.349	30.481	0	18.645	3.505	21.927	4.26	21.996	24.192	2.652	44.906	21.11	0	0	33.499	12.307	7.616	0	3.604	33.158	7.008	5.855	2.171	36.534
3419	IDH3A	0	0	0	1.416	0	0	0	0.779	0	0	0	0	0	0	0	0	0	0.265	0	0	0	0.91	0	0.444	0	0	0	0	0	0	0	0	0	0	0	0	0	0	0	0	0.805	0	0	1.69	0	0	0	0
3420	IDH3B	0	0	0	0	0	0	0	0	0	0	0	0	0	0	0	0	0	0	0	0	0	0	0	0	0	0	0	0	0	0	0	0	0	0	0	0	0	0	0	0	0	0	0	0.214	0	0	0	0
3421	IDH3G	0	0	0	0	0	0	0	0	0	0	0	0	0	0	0	0	0	0	0	0	0	0	0	0	0	0	0	0	0	0	0	0	0	0	0	0	0	0	0	0	0	0	0	0.25	0	0	0	0
3422	IDI1	0	0	0	0	0	0	0	0	0	0	0	0	0	0	0	0	0	0	0	0	0	0	0	0	0	0	0	0	0	0	0	0	0	0	0	0	0	0	0	0	0	0	0	0.27	0	0	0	0
3425	IDUA	0.071	0.99	0	0	0	0	0	0	0	0	0	0	0.5	0	0	0	0	0	0	0	0	0	0	0	0	0	0	0	0	0.708	0	0	0	0	0	0	0	0	0	0	0	0	0	0	0	0	0	0
3426	CFI	0	29.798	0	3.267	1.028	17.509	1.389	1.131	12.687	3.164	1.521	0.945	10.203	0.431	9.579	13.381	0.832	5.554	3.508	0	7.094	4.611	0.318	0.806	0.741	6.762	0	3.656	0	20.501	11.076	5.141	0	0	3.174	12.29	3.08	6.558	1.104	0	0.063	0	0	0	1.517	0	0.619	15.764
3428	IFI16	0	0	0	0	0	0	0	0	0	0	0	0	0	0	0	0	0	0	0	0	0	0	0	0	0	0	0	0	0	0	0	0	0	0	0	0	0	0	0	0	0	0	0	0	0	0	0	0
3482	IGF2R	0	0	0	0	0	0	0	0	0	0	0	0	0	0	0	0	0	0	0	0	0	0	0	0	0	0	0	0	0	0	0	0	0	0	0	0	0	0	0	0	0	0	0	0	0	0	0	0
3483	IGFALS	0.811	3.735	0	2.5	2.399	10.747	4.728	0	3.327	0	8.686	0	6.57	6.759	2.577	2.097	2.76	3.29	0	0	0.965	5.268	0.257	0	0	18.987	0	24.86	1.339	3.103	0	45.001	0	0	2.818	7.544	1.223	0	0	8.931	0.947	2.196	0.299	0	4.298	0	0	1.267
3484	IGFBP1	0	0	0	0	0	0	0	0	0	0	0	0	0	0	0	0	0	0	0	0	0	0	0	0	0	0	0	0	0	0	0	0	0	0	0	0	0	0	0	0	0	0	0	0	0	0	0	0
3485	IGFBP2	1.507	0	0	0	0	0	0	0	11.539	0	0	0	2.075	0	0	7.524	0	3.224	6.326	0	7.734	0	0.285	0	0	19.743	0	0	0	39.178	0	0	0	0	11.737	0	0	0	0	0	0	0	0	0	0	0	2.867	28.123
3486	IGFBP3	0	0	0	0	0	0	0	0	0	0	0	0	121.678	0	0	0	0	0	0	0	0	0	0	0	0	0	0	0	0	1.035	0	0	0	0	0	0	0.683	0	0	0	0	0	0	0	0	0	0	2.639
3488	IGFBP5	0	0	0	0	0	0	0	0	0	0	0	0	0	0	0	0	0	0	0	0	0	0	0	0	0	0	0	0	0	0	0	0	0	0	0	0	0	0	0	0	0	0	0	0	0	0	0	5.706
3489	IGFBP6	0	0	0	0	0	1.067	0	0	3.979	0	0	0	0	0	0	1.941	0	0	0	0	0.307	0	0	0	0	0	0	0	0	5.643	0	0	0	0	0	0	0	0	0	0	0	0	0	0	0	0	0	5.235
3490	IGFBP7	0.695	5.024	0	1.595	0.562	60.505	0	0	171.615	0	0	0	121.622	5.5	18.541	170.632	0	21.89	3.081	0	42.927	2.922	1.709	0	0	22.606	0	0	0	156.095	86.716	3.924	0	31.331	5.184	7.581	24.429	242.468	0	0	0.854	0	0	0	0	0	0	147.95
3512	IGJ	4.805	7.001	0	15.376	4.627	5.329	26.207	0	35.865	10.33	0	21.207	22.592	8.889	5.084	0	5.535	4.805	0	0	7.142	15.201	1.54	2.892	47.117	17.541	73.361	1.945	8.36	39.647	11.552	9.402	16.07	0	8.838	19.068	16.127	41.247	9.407	8.269	3.412	0	0	3.558	34.576	0	2.846	56.949
3543	IGLL1	0	3.373	0	4.326	0	0	0	0	0	0	0	0	0	0	0	6.297	0	0	0	0	0	0	0	0	0	0	0	0	0	0.643	14.271	0	50.377	0	0	3.278	8.429	0	0	4.776	0	0	0	0	1.07	0	0	0.793
3551	IKBKB	0	0	0	0	0	0	0	0	0	0	0	0	0	0	0	0	0	0	0	0	0	0	0	0	0	0	0	0	0	0	0	0	0	0	0	0	0	0	0	0	0	0	0	2.063	0	0	0	0
3556	IL1RAP	0	0	0	0	0	0	0	0	0	0	0	0	0	0	0	0	0	0	0	0	0	0	0	0	0	0	0	0	0	0	0	0	0	0	0	0	0	0	0	0	0	0	0	0	0	0	0	0
3557	IL1RN	0	0	0	0	0	0	0	0	0	0	0	0	0.923	0	0	0	0	0	0	0	0	0	0	0.853	0	0	0	0	0	0	0	0	0	0	0	0	0	0	0	0	0	0	0	1.592	0	0	7.578	0
3572	IL6ST	0	0	0	0	0	0	0	0	0	0	0	0	0	0	0	0	0	0	0	0	0	0	0	0	0	0	0	0	0	0	0	0	0	0	0	0	0	0	0	0	0	0	0	0	0	0	0	0
3577	CXCR1	0	0	0	0	0	0	0	0	0	0	0	0	0	0	0	0	0	0	0	0	0	0	0	0	0	0	0	0	0	0	0	0	0	0	0	0	0	0	0	0	0	0	0	0	0	0	0	0
3588	IL10RB	0	0	0	0	0	0	0	0	0	0	0	0	0	0	0	0	0	0	0	0	0	0	0	0	0	0	0	0	0	0	0	0	0	0	0	0	0	0	0	0	0	0	0	0	0	0	0	0
3603	IL16	0	0	0	0	0	0	0	0	0	0	0	0	0	0	0	0	0	0	0	0	0	0	0	0	0	0	0	0	0	0	0	0	0	0	0	0	0	0	0	0	0	0	0	0	0	0	0	0
3606	IL18	0	0	0	0	0	0	0	0	0	0	0	0	1.755	0	0	0	0	0	0	0	0	0	0	0	0	0	0	0	0	0	0	0	0	0	0	0	0	0	0	0	0	0	0	14.427	0	0	0	0
3608	ILF2	0	0	0	0	0	0	0	0	0	0	0	0	0	0	0	0	0	0	0	0	0	0.514	0	0	0	0	0	0	0	0	0	0	0	0	0	0	0	0	0	0	0	0	0	3.416	0	0	0	0
3609	ILF3	0	0	0	0	0	0	0	0	0	0	0	0	0	0	0	0	0	0	0	0	0	0	0	0	0	0	0	0	0	0	0	0	0	0	0	0	0	0	0	0	0	0	0	0	0	0	0	0
3611	ILK	0	0	0	0	0	0	0	0	0	0	0	0	0	0	0	0	0	0	0	0	0	0	0	0	0	0	0	0	0	0	0	0	0	0	0	0	0	0	0.079	0	0	0	0	0	0	0	0	0
3613	IMPA2	0	11.449	0	0	0	0	0	0	0	0.906	0	0	0	0	0	0.26	0	0	0	0	1.515	1.575	0	0	0	0	0	0	0	0	0	0	0	0	0	0	0	0	0	0	0	0	0	0	0	0	0	4.633
3615	IMPDH2	0	0	0	0	0	0	0	0	0	0	0	0	0	0	0	0	0	0	0	0	0	0	0	0	0	0	0	0	0	0	0	0	0	0	0	0	0	0	0	0	0	0	0	0	0	0	0	0
3626	INHBC	0	0	0	0	0	0	0	0	0	0	0	0	0	0	0	0	0	0	0	0	0.312	0	0	0	0	0	0	0	0	0	0	0	0	0	0	0	0	0	0	0	0	0	0	0	0	0	0	0
3628	INPP1	0	0	0	0	0	0	0	0	0	0	0	0	0	0	0	0	0	0	0	0	0	0	0	0	0	0	0	0	0	0	0	0	0	0	0	0	0	0	0	0	0	0	0	0	0	0	0	0
3635	INPP5D	0	0	0	0	0	0	0	0	0	0	0	0	0	0	0	0	0	0	0	0	0	0	0	0	0	0	0	0	0	0	0	0	0	0	0	0	0	0	0	0	0	0	0	0	0	0	0	0
3646	EIF3E	0	0	0	0	0	0	0	0	0	0	0	0	0	0	0	0	0	0	0	0	0	0.172	0	0	0	0	0	0	0	0	0	0	0	0	0	0	0	0	0	0	0	0	0	0.67	0	0	0	0
3671	ISLR	40.73	26.972	14.553	33.902	38.24	63.409	3.143	0	24.562	29.535	13.564	26.161	66.989	40.207	26.222	21.034	20.548	23.621	3.577	0	30.032	0	0.227	1.48	18.123	9.512	6.424	19.599	31.508	8.499	66.948	52.072	28.667	15.292	43.518	86.453	47.237	50.668	29.286	46.198	0	14.177	0	0	6.195	11.044	3.933	19.637
3673	ITGA2	0	0	0	0	0	0	0	0	0	0	0	0	0	0	0	0	0	0	0	0	0	0	0	0	0	0	0	0	0	0	0	0	0	0	0	0	0	0	0	0	0	0	0	0.043	0	0	0	0
3675	ITGA3	0.538	0	0	0	0.799	0	0	0	0	0.881	0	0	0	0	0	0	0	0	0	0	0	0	0	0	0	0	0	0	0	0	0	0	0	0	0	0	0.366	0	0	0	0	0	0	0	0	0	0	0
3684	ITGAM	0	0	0	0	0	0	0.436	0	0	0	0	0	0	0	0	0	0	0	0	0	0.037	0	0	7.523	3.337	0	2.643	0	0	0	0	0	7.889	0	0	0	0	0	10.245	0	0	0	0	3.739	0	0.718	0	0
3685	ITGAV	4.472	3.249	0	1.986	0.124	0	0	0	0	0	0	0.642	0	0	0	0	0	8.297	0	0	0	0	0	0	0	0	0	1.225	0.84	0	0	0	0	0	0.817	0	3.952	0	0	0	0	0	0	0	0	0	0	0
3687	ITGAX	0	0	0	0	0	0	0	0	0	0	0	0	0	0	0	0	0	0	0	0	0	0	0	0	0	0	0	0	0	0	0	0	0	0	0	0	0	0	0	0	0	0	0	0	0	0	0	0
3688	ITGB1	0.702	0	0	0.657	0.909	0	0	0	0	1.345	0	0	0	0.243	0	0	0	0	1.721	0	0	0	0	0	0	0	0	0.708	0	0	0	0	0	0	0	0	2.011	3.293	0	0	0	0	0	0	0	0	0	0.163
3689	ITGB2	0	0	0	0	0	0	0	0	0	0	0	0	0	0	0	0	0	0	0	0	0	0	0	1.395	7.023	0	5.902	0	0	0	0	0	21.319	0	0	0	0	0	11.306	0	0	0	0	6.281	0	0	0	0
3690	ITGB3	0	0	0	0	0	0	0	0	0	0	0	0	0	0	0	0	0	0	0	0	0	0	0	0	0	0	0	0	0	0	0	0	0	0	0	0	0	0	0	0	0	0	0	0	0	0	0	0
3692	EIF6	7.081	21.743	0	4.152	0	5.834	0	0	0	0	0	0	0	8.55	8.691	0	0	0	0	0	2.641	0	0	0	0	21.721	0	7.636	0	8.798	0	2.703	9.874	0	8.073	5.548	0	0	0	26.555	0	0	0	0	0	0	0	2.277
3697	ITIH1	0	0.133	47.44	0	0.035	52.772	0	0	0	89.299	0	0	0.197	0	100.411	20.92	0	9.598	0.711	0	0	19.886	0	0	0	7.437	13.495	0	0	0	0	12.117	1.712	0	0.555	0.068	0	0	0	0.312	0	0	0	0	0	0	0	55.01
3698	ITIH2	0	4.018	7.053	0	1.549	5.834	0	0	0.287	43.207	0	0	6.793	0	11.025	6.7	0	11.072	3.575	0	0.694	36.714	0	0	0	16.015	9.607	0	0	0	0	8.492	5.691	0	6.008	0	0	0	0	0	0	0	1.013	0	0	0	0	1.899
3699	ITIH3	0	0	0	17.291	0	0	0	0	0	0	0	0	0	0	0	0	0	0	0	0	0	0	0	0	0	0	0	0	0	0	0	1.504	0	0	0.243	0	0	0	0	0	0	0	0	0	0	0	0	0
3700	ITIH4	45.834	751.872	52.949	62.598	81.165	820.403	21.087	12.981	896.161	180.343	198.822	112.016	537.847	55.01	703.497	314.946	159.978	58.674	65.601	0	594.993	22.333	15.146	33.666	135.878	99.71	232.269	218.761	254.717	543.018	1688.87	166.715	129.199	114.224	229.532	518.337	179.496	378.447	71.352	136.419	6.591	37.429	24.139	0.838	107.756	164.585	17.788	723.958
3703	STT3A	0	0	0	0	0	0	0	0	0	0	0	0	0	0	0	0	0	0	0	0	0	0	0	0	0	0	0	0	0	0	0	0	0	0	0	0	0	0	0.169	0	0	0	0	0.675	0	0	0	0
3709	ITPR2	0	0	0	0	0	0	0	0	0	0	0	0	0	0	0	0	0	0	0	0	0	0	0	0	0	0	0	0	0	0	0	0	0	0	0	0	0	0	0	0	0	0	0	0	0	0	0	0
3712	IVD	0	0	0	3.136	0	0	0	0	0	0	0	0	0	0	0	0	0	0	0	0	0	0	0	0	0	0	0	0	0	0	0	0	0	0	0	0	0	0	0	0	0	0	0	0	0	0	0	0
3713	IVL	0	0	0	0	0	0	0	0	0	0	0	0	4.809	7.914	0	0	0	0	0	0	0	0	0	0.222	3.607	10.119	0	0.216	0	0	0	0.26	0	0	0	0	0	0	4.28	0	0	0	0	1.764	0	0	0	0
3728	JUP	0.129	0.839	0	1.469	0.212	17.132	6.015	36.818	0	2.563	0	3.632	25.739	9.979	1.336	18.373	14.683	0	0	14.823	26.769	4.194	0.257	32.422	16.575	59.9	8.331	13.279	1.117	1.241	0	7.464	4.621	17.637	17.19	3.891	3.843	0	3.534	20.546	21.498	3.56	0.65	19.917	8.866	30.262	21.387	2.446
3732	CD82	2.777	4.367	0	10.675	3.457	2.354	4.123	0	0	0	0	0	10.404	1.593	0	0	0	8.153	0	0	0	0.729	0	2.853	0	6.275	0	0	0	0.559	0	0.868	0	0	2.714	1.504	0	0	2.652	1.961	3.879	0	0	3.123	0	0	0	0
3735	KARS	0	0	0	0	0	0	0	0	0	0	0	0	0	0	0	0	0	0	0	0	0	0	0	0	0	0	0	0	0	0	0	0	0	0	0	0	0	0	0	0	0	0	0	0.13	0	0	0	0
3744	KCNA10	0	0	0	0	0	0	0	0	0	0	0	0	0	0	0	0	0	0	0	0	0	0	0	0	0	0	0	0	0	0	0	0	0	0	0	0	0	0	0	0	0	0	0	0	0	0	0	0
3758	KCNJ1	0	0	0	0	0	0	0	0	0	0	0	0	0	0	0	0	0	0	0	0	0	3.873	0	0	0	0	0	0	0	0	0	0	0	0	0	0	0	0	0	0	0	0	0	0	0	0	0	0
3772	KCNJ15	0	0	0	0.615	0	0	0	0	0	0	0	0	0	0	0	0	0	0	0	0	0	0	0	0	0	0	0	0	0	0	0	0	0	0	0	0	0	0	0	0	0	0	0	0	0	0	0	0
3795	KHK	12.626	57.877	0	20.723	1.875	11.743	5.698	0.647	23.076	14.7	6.193	4.488	14.35	26.951	19.667	24.465	4.453	40.601	0	0	4.35	53.257	0	0	0	46.797	0	21.644	10.485	26.911	16.598	48.733	8.425	3.626	34.969	4.186	7.199	0	1.551	22.925	3.321	0	6.629	0	11.625	0	0	11.853
3798	KIF5A	0	0	0	0	0	0	0	0	0	0	0	0	0	0	0	0	0	0	0	0	0	0	0	0	0	0	0	0	0	0	0	0	0	0	0	0	0	0	0	0	0	0	0	0	0	0	0	0
3799	KIF5B	0	0	0	3.924	0	0	0	0	0	0	0	0	0	0	0	0	0	0	0	0	0	0	0	0	0	0	0	0	0	0	0	0	0	0	0	0	0	0	0	0	0	0	0	0	0	0	0	0
3800	KIF5C	0	0	0	0	0	0	0	0	0	0	0	0	0	0	0	0	0	0	0	0	0	0	0	0	0	0	0	0	0	0	0	0	0	0	0	0	0	0	0	0	0	0	0	0	0	0	0	0
3816	KLK1	18.576	23.111	0	55.328	26.699	30.513	0	27.477	21.588	53.32	44.122	29.932	38.262	0	26.591	13.308	63.225	21.156	16.267	0	21.228	43.065	4.587	0	11.25	64.512	16.997	22.411	54.715	32.368	58.706	24.826	12.091	89.566	7.45	3.415	128.285	67.56	7.998	15.223	30.459	0	0	0	46.969	0	30.656	56.361
3817	KLK2	0	0	0	0	0	0	0	0	0	0	0	0	0	0	0	0	0	0	0	0	0	0	0	0	0	0	0	0	0	0	0	0	0	0	0	0	0	0	0	0	0	0	0	0	0	0	0	1.805
3818	KLKB1	0	0	0	0	0	0	0	0	0	0	0	0	0	0	0	0	0	0	0	0	0	0	0	0	0	0	0	0	0	0	0	0	0	0	0	0	0	0	0	0	0	0	0	0	0	0	0	0
3827	KNG1	51.534	165.121	42.095	188.724	91.052	739.132	69.815	17.828	232.779	146.864	367.518	83.533	252.711	324.413	444.016	992.93	127.502	286.669	224.102	156.017	268.105	463.903	69.885	38.955	94.727	898.488	485.745	541.864	259.706	633.848	516.391	338.872	262.418	446.822	175.141	398.828	589.608	1197.1	166.347	366.735	34.041	152.136	61.671	0.825	298.742	113.93	183.362	475.194
3837	KPNB1	0.334	0.653	0	0.102	0.286	0.365	0.147	0.055	0	0.227	0	0	1.079	0.085	0.056	0.607	0.268	0.844	0	0	0.065	1.998	0	0.889	1.219	2.067	0	0.905	0	0	0	0.478	1.112	0	0.856	0	0	0	0.782	1.766	1.735	0	0	3.719	0	0	0	0
3839	KPNA3	0	0	0	0	0	0	0	0	0	0	0	0	0	0	0	0	0	0	0	0	0	0	0	0	0	0	0	0	0	0	0	0	0	0	0	0	0	0	0	0	0	0	0	0	0	0	0	0
3842	TNPO1	0	0	0	0	0	0	0	0	0	0	0	0	0	0	0	0	0	0	0	0	0	0	0	0	0	0	0	0	0	0	0	0	0	0	0	0	0	0	0	0	0	0	0	0	0	0	0	0
3843	IPO5	0	0	0	0	0	0	0	0	0	0	0	0	0	0	0	0	0	0	0	0	0	0.143	0	0	0	0	0	0	0	0	0	0	0	0	0	0	0	0	0	0	0	0	0	0	0	0	0	0
3845	KRAS	0.998	0	0	3.006	0	0	0	0	0	0	0	0	0	0	0	0	0	1.107	0	0	0	3.839	0	0.751	0	15.57	0	7.849	0	1.114	0	0	0	0	0.648	0	6.692	0	5.157	0	0.395	0	0	0.709	0	0	0	0
3848	KRT1	17.229	133.44	239.003	79.626	27.292	174.883	117.678	549.389	6.198	406.05	5.989	575.936	2451.9	158.545	153.474	414.346	357.259	36.368	175.503	968	202.334	156.523	98.092	174.585	477.475	2101.59	1889.29	333.102	509.402	102.359	257.177	737.719	548.486	3996.97	1943.78	275.714	1829.17	1200.04	363.08	914.92	221.904	458.805	188.461	471.879	601.178	2136.57	317.562	115.74
3849	KRT2	35.481	15.781	38.687	12.396	2.722	17.481	33.1	178.091	0.905	43.513	1.288	26.202	336.159	27.252	42.438	33.006	72.552	3.413	35.025	200.763	93.372	48.326	13.169	96.433	101.028	306.517	449.53	98.922	246.299	91.191	23.767	91.496	81.323	771.378	339.846	90.593	719.854	69.225	48.299	132.474	82.89	48.239	28.789	68.41	284.217	367.84	67.075	24.799
3850	KRT3	2.102	4.26	8.946	13.133	3.054	20.419	31.896	236.659	1.119	10.556	1.214	12.146	46.383	45.737	18.652	43.689	29.874	3.524	8.422	12.742	44.492	11.592	1.843	107.921	92.123	156.948	79.608	74.45	13.263	1.871	7.646	25.89	52.13	101.91	63.953	39.233	25.315	47.334	39.863	101.748	61.131	12.284	4.185	54.651	31.937	52.825	21.552	8.54
3851	KRT4	85.405	97.161	156.426	595.21	89.651	504.562	1048.37	5368.06	49.189	128.011	65.691	218.333	459.366	2143.29	176.557	1311.49	1550.69	102.102	450.126	3054.79	951.465	163.345	59.205	3286.21	1255.17	3996.07	1999.66	2907.79	247.362	28.641	63.201	608.402	610.378	873.894	803.778	1041.97	142.414	751.343	702.509	2098.07	769.028	693.016	126.075	488.194	1852.27	3690.09	2675.91	230.399
3852	KRT5	4.359	21.946	32.728	68.405	7.801	86.087	186.066	312.25	1.983	41.675	1.832	39.183	392.952	93.835	46.687	324.584	179.861	14.384	55.534	427.904	105.546	90.044	11.741	319.499	257.215	821.279	317.525	193.591	55.9	11.498	34.171	144.743	320.485	526.193	212.641	93.452	64.808	214.437	123.147	272.932	184.601	41.555	55.122	235.676	171.058	246.122	115.853	20.941
3853	KRT6A	6.873	30.914	45.521	73.846	10.455	71.236	170.741	290.51	2.94	42.717	5.42	74.9	442.007	118.522	39.227	188.725	134.169	15.655	76.928	533.757	101.017	58.76	11.935	481.789	464.584	669.645	284.535	205.176	49.554	8.321	47.066	113.191	259.964	475.169	176.287	98.381	56.161	364.05	119.423	372.976	147.767	48.628	37.671	310.314	187.495	352.909	178.567	32.183
3854	KRT6B	7.18	30.126	30.209	49.216	8.055	51.608	107.856	235.638	2.623	47.412	5.008	57.46	287.588	86.044	31.748	127.838	128.803	11.269	62.11	405.436	74.384	45.672	7.844	359.827	342.993	520.506	204.515	164.695	54.477	6.677	44.116	106.252	196.196	577.641	290.989	91.905	174.984	243.668	96.92	292.785	122.812	58.862	26.14	251.573	132.055	292.732	156.495	25.583
3855	KRT7	93.851	67.881	0	69.552	18.162	77.92	16.649	215.303	4.538	3.092	1.514	14.303	306.299	110.705	18.955	33.998	247.521	144.974	15.233	0	89.731	42.467	0	269.857	96.323	427.54	109.605	158.419	40.725	51.482	0	125.994	133.603	237.39	274.67	119.625	181.268	52.673	143.205	255.96	133.554	6.518	8.204	77.085	108.694	163.862	69.879	90.523
3856	KRT8	73.712	78.312	6.64	64.344	24.406	84.742	30.959	145.654	18.683	34.472	16.69	20.236	267.75	35.84	28.12	80.992	30.625	217.871	7.587	33.035	91.641	45.055	3.564	119.646	92.564	432.679	102.75	445.857	70.97	171.903	21.787	124.486	123.913	316.133	486.018	161.64	146.88	78.116	131.916	707.375	159.945	15.11	17.166	102.312	87.589	89.57	24.464	244.158
3857	KRT9	11.271	6.913	87.223	18.094	3.306	29.065	22.622	109.603	27.383	83.616	0.992	67.934	89.061	2.145	23.743	28.994	91.949	2.712	36.277	34.733	17.886	68.835	12.43	31.098	89.144	450.614	270.691	57.571	44.761	29.855	47.497	37.931	20.697	636.78	244.699	153.486	481.183	237.942	40.921	80.991	11.979	6.892	41.54	6.071	158.052	131.161	32.283	16.395
3858	KRT10	22.233	89.516	98.935	118.944	33.014	153.081	133.569	1168.54	5.596	359.927	2.636	464.707	3352.97	291.45	127.034	393.489	420.929	38.03	193.948	1040.58	347.807	97.49	61.687	679.598	433.254	933.554	1524.78	256.437	580.9	138.217	138.824	474.61	439.91	2172.27	1100.55	214.011	1503.79	317.24	250.312	445.309	332.115	153.16	225.408	326.566	641.916	1772.66	425.91	163.167
3859	KRT12	4.065	0	0	10.659	4.608	41.073	61.383	96.556	1.21	9.136	0	12.06	44.996	29.754	10.449	47.486	31.987	6.607	6.899	87.923	43.748	8.97	1.352	179.193	26.279	75.841	26.159	37.581	9.525	0	0	13.595	16.259	30.62	25.191	17.309	0	0	12.542	18.623	43.004	13.276	7.401	96.336	43.85	92.853	34.356	8.332
3860	KRT13	90.785	211.918	207.328	646.585	78.812	1029.2	1207.26	4828.87	38.823	198.811	31.068	338.645	905.589	1733.9	367.927	1913.91	1481.68	145.906	526	3254.3	1135.05	357.233	96.286	6743.46	1828.18	4223.85	1685.58	2303.1	284.075	61.885	133.575	541.341	789.031	1742.24	845.254	908.526	111.626	735.161	1136.25	2529.72	1257.13	574.577	191.995	3429.69	1998.48	2446.93	2645.97	204.205
3861	KRT14	2.873	11.669	30.484	75.923	7.875	99.929	164.766	354.375	1.987	34.447	5.408	45.105	389.433	141.2	25.443	216.569	132.847	14.005	24.86	194.624	113.625	23.688	8.494	474.741	261.236	577.788	162.433	225.771	47.713	6.486	18.206	80.399	181.059	389.59	270.255	113.554	64.248	136.526	103.549	301.252	114.772	42.958	37.672	188.695	276.523	461.084	327.62	31.576
3866	KRT15	17.458	48.025	70.877	146.876	28.301	226.559	276.147	921.817	8.444	64.542	11.787	74.186	234.013	336.381	84.991	554.761	390.251	37.069	123.639	1218.63	239.941	81.005	25.463	1548.7	452.829	1149.11	325.393	683.937	47.186	4.048	30.253	166.12	258.6	499.006	206.898	238.626	20.251	163.175	313.763	594.303	256.08	75.145	81.635	678.636	603.069	827.568	590.691	82.162
3868	KRT16	2.882	12.167	30.484	55.763	7.875	89.595	159.674	341.046	1.879	41.682	5.408	33.352	430.316	140.591	30.175	213.505	142.052	13.685	23.943	191.831	104.487	21.362	8.179	472.011	248.751	546.595	156.288	222.335	42.585	5.671	17.319	74.704	134.223	317.473	275.386	106.347	60.639	116.997	97.141	303.319	105.289	42.223	31.903	186.025	265.448	467.011	324.124	49.602
3872	KRT17	3.738	7.951	13.309	37.188	4.043	27.547	23.524	162.138	2.155	14.969	1.744	17.8	158.799	26.224	13.676	40.374	45.698	10.402	8.76	0	90.937	12.59	3.961	107.891	67.733	193.004	53.417	55.382	19.118	2.813	6.134	33.556	71.529	109.747	168.378	45.184	21.555	35.51	108.066	164.76	27.012	14.223	17.41	42.336	41.139	121.259	45.777	37.019
3875	KRT18	1329.06	708.715	0	414.022	1374.34	1776.12	0	242.912	85.338	443.084	160.514	167.733	691.79	773.343	504.103	399.802	117.871	934.9	73.464	109.142	1145.43	509.232	0	293.509	8.159	86.748	0	26.116	13.522	1363.95	0	75.502	41.864	54.131	156.404	68.737	14.759	0	91.622	142.563	908.77	0	121.058	112.699	75.535	0	63.103	1239.23
3880	KRT19	43.614	76.524	25.148	93.636	12.443	257.225	74.352	395.078	12.666	23.937	9.137	59.432	307.2	143.611	37.338	266.817	95.166	118.884	11.295	105.577	180.452	47.23	4.379	584.612	41.044	239.106	77.472	80.972	27.074	26.028	7.997	92.943	86.902	152.218	174.044	103.111	21.353	47.038	150.656	160.247	148.461	27.534	16.901	558.824	148.326	194.383	104.916	64.827
3881	KRT31	0	0	0	0	0	0	0	701.572	0	0	0	0	0	0	21.581	27.203	0	0	0	0	0	5.99	0	0	0	0	0	0	0	0	201.721	14.615	0	0	0	0	0	0	0	0	51.742	0	0	2.635	0	0	0	0
3882	KRT32	0	0	0	0	0	0	0	150.229	0	0	0	0	0	0	9.125	0	0	0	0	0	0	1.515	0	0	0	0	0	0	0	0	69.775	10.2	0	0	0	0	0	0	0	0	9.852	0	0	0	0	0	0	0
3883	KRT33A	0	0	0	0	0	0	0	576.037	0	0	0	0	0	0	16.766	0	0	0	0	0	0	1.804	0	0	0	0	0	0	0	0	131.858	4.315	0	0	0	0	0	0	0	0	33.452	0	0	0.822	0	0	0	0
3884	KRT33B	0	0	0	0	0	0	0	459.617	0	0	0	0	0	0	19.154	25.987	0	0	0	0	0	2.916	0	0	0	0	0	0	0	0	157.175	11.382	0	0	0	0	0	0	0	0	40.603	0	0	2.541	0	0	0	0
3885	KRT34	0	0	0	0	0	0	0	254.902	0	0	0	0	0	0	14.953	0	0	0	0	0	0	0.562	0	0	0	0	0	0	0	0	101.71	3.69	0	0	0	0	0	0	0	0	22.748	0	0	0	0	0	0	0
3886	KRT35	0	0	0	0	0	0	0	101.508	0	0	0	0	0	0	16.682	0	0	0	0	0	0	0	0	0	0	0	0	0	0	0	51.362	10.015	0	0	0	0	0	0	0	0	11.06	0	0	1.954	0	0	0	0
3887	KRT81	0	0	0	0	0	0	0	377.498	0	0	0	0	0	0	16.024	0	0	0	0	0	0	20.383	0	0	0	0	0	0	0	0	138.972	3.06	0	0	0	0	0	0	0	0	31.443	0	0	0	0	0	0	0
3888	KRT82	0	0	0	0	0	0	0	365.1	0	0	0	0	0	0	9.347	0	0	0	0	0	0	3.049	0	0	0	0	0	0	0	0	53.007	5.521	0	0	0	0	0	0	0	0	25.224	0	0	0	0	0	0	0
3889	KRT83	0	0	0	0	0	0	0	420.656	0	0	0	0	0	0	27.612	0	0	0	0	0	0	19.768	0	0	0	0	0	0	0	0	150.73	3.082	0	0	0	0	0	0	0	0	35.918	0	0	0	0	0	0	0
3890	KRT84	0	0	0	0	0	1.52	5.538	46.857	0	0	0	0	2.172	0	2.02	0	0	1.951	0	0	0	1.768	0	0	2.467	19.129	0	6.431	0	0	0	0.393	0	0	2.53	1.038	0	0	21.279	0	0	0	0	3.934	6.499	0	0	1.504
3891	KRT85	1.24	2.117	0	1.336	1.027	1.629	0	493.817	0	0	0	0	0	0.41	22.322	1.454	0	7.79	0	0	4.015	16.793	0	0	0	0	0	2.165	0	0	156.683	3.678	1.402	0	5.619	2.05	0	0	0	3.304	32.13	0	0	0	0	0	0	2.372
3892	KRT86	0	0	0	0	0	0	0	353.904	0	0	0	0	0	0	16.239	0	0	0	0	0	0	19.109	0	0	0	0	0	0	0	0	160.61	3.008	0	0	0	0	0	0	0	0	34.897	0	0	0	0	0	0	0
3895	KTN1	0	0	0	0	0	0	0	0	0	0	0	0	0	0	0	0	0	0	0	0	0	0	0	0	0	0	0	0	0	0	0	0	0	0	0	0	0	0	0	0	0	0	0	0	0	0	0	0
3897	L1CAM	0	0	0	0	0	0	0	0	0	0	0	0	0	0	0	0	0	0	0	0	0	0	0	0	0	0	0	0	0	0	0	0	0	0	0	0	0	0	0	0	0	0	0	0	0	0	0	0.21
3903	LAIR1	0	0	0	0	0	0	0	0	0	0	0	0	0	0	0	0	0	0	0	0	0	0	0	0	0	0	0	0	0	0	0	0	0	0	0	0	0	0	0	0	0	0	0	0	0	0	0	0
3911	LAMA5	0	1.462	0	0	0	0	0	0	0	0	0	0	0	0	0	0	0	0	0	0	0	0	0	0	0	0	0	0	0	0	0	0	0	0	0	0	0	0	0	0	0	0	0	0	0	0	0	0.071
3912	LAMB1	0	0.381	0	0	0	0	0	0	0	0	0	0	0	0	0	0.287	0	0	0	0	0	0	0	0	0	0	0	0	0	0	0	0	0	0	0	0	0	0	0	0	0	0	0	0	0	0	0	0
3913	LAMB2	0	0	0	0	0	0	0	0	0	0	0	0	0	0	0	0	0	0	0	0	0	0	0	0	0	0	0	0	0	0	0	0	0	0	0	0	0	0	0	0	0	0	0	0	0	0	0	0.039
3915	LAMC1	0	0.325	0	0	0	0.271	0	0	1.014	0	0	0	0	0	0	0	0	0	0	0	0	0	0	0	0	0	0	0	0	0	0	0	0	0	0	0	0	0	0	0	0	0	0	0	0	0	0	0
3916	LAMP1	5.03	13.676	0	118.838	9.146	0	8.012	9.237	2.999	19.574	0	11.328	5.098	0	0	0.995	22.042	2.795	0	7.568	2.898	10.337	0	5.117	0	24.422	2.286	12.633	15.472	5.74	0	12.874	17.137	7.626	8.53	9.021	0	0	10.952	18.747	5.729	5.434	6.606	2.798	0	19.976	0	6.559
3920	LAMP2	12.466	10.811	9.873	319.166	17.589	9.379	10.075	14.377	4.354	0.638	13.191	4.535	11.921	1.752	5.276	0	30.778	2.383	0.868	0	5.713	32.107	0	5.713	0	21.24	0	20.038	0	19.479	0	15.645	27.996	0	11.152	10.873	44.791	0	3.664	25.577	1.815	0	10.387	5.167	1.587	38.048	1.059	0
3921	RPSA	0	0	0	0	0	0	0	25.557	0	0	0	0	5.416	17.965	0	12.33	0	0	0	0	0	13.253	0	0	0	6.518	0	2.59	0	0	0	0	0	0	1.422	0	0	0	0	1.791	0.141	0	0	3.126	15.476	0	20.628	0
3927	LASP1	1.13	1.979	0	0	0	0	0	0.852	0	0	0	0	0	0	0	0	0	0	0	0	0	10.065	0	0	0	10.018	0	0.934	0	1.592	0	0	0	0	0	0	0	0	0	0	0.813	0	0	0.837	0	0	0	9.698
3929	LBP	0.724	4.437	0	10.349	11.264	7.725	0	0	15.125	8.497	0	1.617	0	0	0	0.291	9.904	1.625	0	0	3.233	21.902	0	0	0	0	0	6.072	0	7.65	0	14.759	11.603	0	1.387	10.01	0	0	0	10.269	0	0	0	0	0	0	0	5.431
3930	LBR	0	0	0	0	0	0	0	0	0	0	0	0	0	0	0	0	0	0	0	0	0	0	0	0.849	0	0	0	0	0	0	0	0	0	0	0	0	0	0	0	0	0	0	0	0.22	0	0	0	0
3931	LCAT	0	7.786	0	5.193	0	0.829	0	0	1.581	0.677	0.516	0.931	1.561	2.942	0	0.577	0	0	0	0	0.219	0	0	0	0	0	0	1.558	0	0.59	8.757	0	5.991	0	0.515	0.222	1.826	29.934	0.789	0	0	0	0	0	0	0	0	0
3933	LCN1	0	0	0	0	0	0	0	0	0	0	0	0	0	0	0	0	0	0	0	0	0	0	0	0	0	0	0	0	0	0	2.155	0	0	0	0	0	2.571	0	0	0	0	0	0	0	0	0	0	0
3934	LCN2	0	2.938	0	0	0	0	3.232	0	0.633	2.374	0	0.988	0	0	1.046	3.668	0	0	0	0	2.147	0	0	3.04	70.092	5.466	83.156	0	0	0	0	7.481	73.387	0	8.405	2.464	0	0	63.843	4.64	0.842	0	0	57.723	0	0	0	2.235
3936	LCP1	0	0.741	0.485	2.483	0	0.368	20.106	0	0	1.013	0	0	0	0	0.497	1.135	0	0	0	0	0.94	0	0	11.182	11.778	2.259	33.159	6.935	0	0.397	0	0.563	42.854	0	1.205	0	0	0	16.773	0	0	0	0	13.937	0	0	0	0
3937	LCP2	0	0	0	0	0	0	0	0	0	0	0	0	0	0	0	0	0	0	0	0	0	0	0	0	0	0	0	0	0	0	0	0	0	0	0	0	0	0	0	0	0	0	0	0	0	0	0	0
3939	LDHA	18.655	80.099	0	34.812	18.812	36.597	34.372	6.736	13.909	54.989	21.028	24.793	77.718	58.249	24.575	20.006	25.39	38.292	7.019	0	19.326	122.866	3.532	35.019	80.672	104.592	103.927	57.09	4.346	44.516	15.663	53.489	136.527	0	62.343	14.89	18.587	14.074	105.627	39.532	7.855	5.477	8.526	22.023	27.806	0	32.855	16.876
3945	LDHB	107.033	280.561	31.621	118.094	54.638	93.7	28.475	37.312	58.617	221.83	93.838	102.216	112.468	120.462	266.068	56.503	72.214	167.714	60.2	0	63.923	708.99	16.538	18.305	44.004	202.202	34.312	100.258	83.069	136.462	43.364	155.886	74.575	81.288	178.383	75.225	97.537	89.996	45.016	176.707	7.578	56.888	28.645	6.466	141.801	45.783	38.532	96.056
3952	LEP	0	0	0	0	0	0	0	0	0	0	0	0	0	0	0	0	0	0	0	0	0	0	0	0	0	0	0	0	0	0	0	0	0	0	0	0	0	0	0	0	0	0	0	0	0	0	0	0
3954	LETM1	0	0	0	0	0	0	0	0	0	0	0	0	0	0	0	0	0	0	0	0	0	0	0	0	0	0	0	0	0	0	0	0	0	0	0	0	0	0	0	0	0	0	0	0.305	0	0	0	0
3955	LFNG	0	0	0	0	0	0	0	0	0	0	0	0	0	0	0	0	0	0	0	0	0	0	0	0	0	0	0	0	0	0	0	0	0	0	0	0	0	0	0	0	0	0	0	0	0	0	0	0
3956	LGALS1	0	3.295	0	0	0	0	0	0	0	0	0	0	0	0	0	0	0	0	0	0	0	0	0	0	0	0	0	0	0	0	0	0	0	0	0	0	0	0	0	0	0	0	0	0	0	0	0	0
3958	LGALS3	8.435	6.401	0	37.141	16.566	16.647	21.125	8.003	2.381	11.85	0	37.039	20.077	11.378	24.043	17.506	34.009	6.825	0	0	14.697	13.493	5.419	19.534	13.946	41.032	25.742	25.794	0	0	0	8.59	28.345	0	4.337	0	0	0	19.597	10.201	24.151	0	0	6.084	83.305	0	12.51	1.356
3959	LGALS3BP	106.205	152.268	170.416	146.828	108.073	188.862	103.014	108.424	231.032	193.394	194.032	183.353	215.608	160.093	135.089	200.322	125.013	131.252	102.787	129.275	157.159	443.051	28.561	40.719	125.601	372.569	120.007	537.788	176.563	309.129	314.637	110.125	363.311	301.407	250.155	391.761	312.376	676.267	173.874	265.927	58.181	151.38	53.106	3.954	98.867	134.492	50.332	444.158
3963	LGALS7	0	0	0	0	0	3.202	0.589	7.286	0	6.539	0	7.662	142.917	5.125	0	37.757	16.393	0	0	26.982	2.664	0	0	17.985	10.036	41.78	11.372	7.296	0	0	0	10.071	0	0	3.357	0	0	0	2.972	9.117	16.457	28.528	0	3.28	28.494	0	38.316	0
3965	LGALS9	0	35.177	0	0	0	0.395	0	0	0.655	0	0	0	0	0	0	0	0	0	0	0	0	0	0	0	0	1.282	0	2.184	0	0	5.155	0	0	0	0	0	0	0	0	0	0	0	0.144	0	0	0	0	0
3983	ABLIM1	0	0	0	0	0	0	0	0	0	0	0	0	0	0	0	0	0	0	0	0	0	0	0	0	0	0	0	0	0	0	0	0	0	0	0	0	0	0	0	0	0	0	0	0	0	0	0	0
3987	LIMS1	0	0	0	0	0	0	0	0	0	0	0	0	0	0	0	0	0	0	0	0	0	0	0	0	0	0	0	0	0	0	0	0	0	0	0	0	0	0	0	0	0	0	0	0.899	0	0	0	0
3988	LIPA	0.195	0	0	0	0	0.862	0	0	0.619	0	0	0	0	0	0	0	0	0	0	0	0.381	0	0	0	0	0	0	0	0	0	0	0	0	0	0	0	0	0	0	0	0	0	0	0	0	0	0	0
3993	LLGL2	0	0	0	0	0	0	0	0	0	0	0	0	0	0	0	0	0	0	0	0	0	0	0	0	0	0	0	0	0	0	0	0	0	0	0	0	0	0	0	0	0	0	0	0.215	0	0	0	0
3998	LMAN1	0	0	0	0	0	3.985	0	0	0	0	0	0	0	0	0	0	0	0	0	0	0	0	0	0	0	2.241	0	0	0	0	0	0	0	0	1.376	0	0	0	0	0	0	0	0	0	0	0	0	0
4000	LMNA	0.828	0	0	65.876	0	7.88	0	20.759	0	0	0	0	26.476	2.737	4.846	14.426	0	7.396	0	0	6.162	8.122	0	1.422	2.496	72.269	0	5.789	0	0.677	0	3.479	0.745	0	2.886	1.637	0	0	0.559	11.349	58.217	0	0	0.311	1.386	0	1.711	5.336
4001	LMNB1	0	0	0	0	0	0	0	0	0	0	0	0	0	0	0	0	0	0	0	0	0	0	0	0	0	0	0	0	0	0	0	0	0	0	0	0	0	0	0	0	0	0	0	0	0	0	0	0
4008	LMO7	0	0	0	0	0	0	0	0	0	0	0	0	0	0	0	0	0	0	0	0	0	0	0	0	0	0	0	0	0	0	0	0	0	0	0	0	0	0	0	0	0	0	0	0	0	0	0	0
4014	LOR	0	0	0	0	0	0	0	0	0	0	0	0	0	0	0	0	0	0	0	0	0	0	0	0	0	0	0	0	0	0	0	0	0	0	0	0	0	0	0	0	0	0	0	0	0	0	0	0
4018	LPA	0	0	0	0	0	0	0	0	0	0	0	0	0	0	0	0	0	0	0	0	0	0	0	0	0	0	0	0	0	0	0	0	0	0	0	0	0	0	0	0	0	0	0	0	0	0	0	0
4023	LPL	0.639	12.679	0	7.17	1.906	1.121	0	0	0.223	0	4.231	0	3.281	0	1.54	0	0	5.155	0	0	0.176	0	0	0	0	0	0	0	0	1.536	0	2.567	0	0	0.602	0	3.419	0	0	0	0	0	0	0	0	0	0	1.742
4036	LRP2	9.039	29.499	5.908	49.398	16.594	17.648	13.83	5.861	13.007	25.894	14.257	22.616	18.851	19.412	12.843	7.95	12.296	18.858	21.89	0	11.406	45.077	1.714	3.832	17.013	24.136	18.709	25.88	27.201	21.269	29.159	11.186	29.583	35.191	19.819	20.045	45.417	91.487	13.052	26.857	2.933	10.262	9.527	0.269	31.331	7.715	4.789	10.074
4046	LSP1	0	0	0	0	0	0	0	0	0	0	0	0	0	0	0	0	0	0	0	0	0	0	0	0	0	0	0	0	0	0	0	0	0	0	0	0	0	0	0	0	0	0	0	0	0	0	0	0
4047	LSS	0	0	0	0	0	0	0	0	0	0	0	0	0	0	0	0	0	0	0	0	0	0	0	0	0	0	0	0	0	0	0	0	0	0	0	0	0	0	0	0	0	0	0	0.212	0	0	0	0
4048	LTA4H	0.306	0.631	0	2.377	0	0.42	0.315	0	0	2.25	0	0	2.489	2.395	1.498	69.127	0	1.262	0	0	1.756	5.575	0	15.183	15.429	21.425	26.755	8.361	0	5.495	0	13.545	61.407	0	7.615	0.963	0	0	23.413	3.934	0.457	0	0	24.862	0.462	2.934	0	3.898
4051	CYP4F3	0	0	0	0	0	0	0	0	0	0	0	0	0	0	0	0	0	0	0	0	0	0	0	0	0	0	0	0	0	0	0	0	0	0	0	0	0	0	1.521	0	0	0	0	1.651	0	0	0	0
4053	LTBP2	0	0	0	0	0	0	0	0	0	0	0	0	0.381	0	0	0.234	0	0.81	0	0	0	0	0.052	0	0	0	0	0	0	0.33	0	0	0	0	0	0	0.933	0	0	0	0	0	0	0	0	0	0	0.713
4057	LTF	5.981	48.561	25.38	18.246	33.959	24.905	41.748	0	34.112	47.105	4.856	43.882	35.631	0	11.319	53.362	13.876	33.532	3.748	30.781	24.507	49.741	5.678	213.969	102.373	43.97	164.113	47.771	0	61.199	663.698	30.077	266.825	15.346	149.64	76.707	0.299	0	111.257	63.148	20.559	1.344	0	306.888	0.75	53.058	0	52.341
4059	BCAM	3.851	5.318	0	0.944	2.378	5.853	0.526	0	3.34	3.435	3.292	3.856	1.31	1.914	0.219	6.23	0.285	1.571	0	0	1.71	0	0	0	0	7.197	0	4.713	2.003	6.425	26.502	1.521	0	0	4.926	1.516	20.842	15.838	0	8.089	0.277	0	0.679	0	2.101	0	0	10.032
4060	LUM	0	37.125	0	0	0.151	21.6	0	0	8.218	3.316	0	2.355	0	0	37.802	7.245	22.931	0	0	0	0	0	0	0	2.718	0	6.248	3.822	2.035	3.76	11.755	7.51	0	0	4.985	19.501	0	0	1.013	25.313	0	0	0	0	0	0	0	5.788
4067	LYN	0	0	0	0.703	0	0	0	0	0	0	0	0	0	0	0	0	0	0	0	0	0	0	0	0.333	0	0	0	0	0	0	0	0	0	0	0	0	0	0	0	0	0	0	0	1.411	0	0	0	0
4069	LYZ	0	0	0	0	0	0	0	0	0	0	0	0	0	0	0	6.924	0	0	0	0	2.808	0	0	0	37.275	0	137.455	0	0	0	0	5.531	1.839	0	0	0	0	0	6.563	0	2.179	0	0	32.059	0	0	0	45.157
4070	TACSTD2	0	0	0	0	0	0	0	8.391	0	0	0	0	0	0	0	0	0.838	0	0	0	0	0	0	0	0	1.722	0	0	0	0	0	0	0	0	0	0	0	0	0	0	0	0	0	8.109	0	0	0	0
4072	EPCAM	0	0	0	0	0	0	0	0	0	0	0	0	0	0	0	0	0	0	0	0	0	0	0	0	0	0	0	0	0	0	0	0	0	0	0	0	0	0	0	0	0	0	0	0	0	0	0	0
4082	MARCKS	0	0	0	0	0	0	0	0	0	0	0	0	0	0	0	0	0	0	0	0	0	0	0	0	0	0	0	0	0	0	0	0	0	0	0	0	0	0	0	0	0	0	0	0	0	0	0	0
4121	MAN1A1	44.865	82.981	3.955	115.461	52.376	55.018	22.539	46.789	44.357	62.193	172.327	19.095	145.307	102.321	70.384	74.659	41.524	125.737	83.68	0	41.936	152.07	3.632	6.696	4.092	160.016	23.703	100.849	30.708	75.563	92.335	73.664	80.923	92.176	77.435	57.256	100.148	183.338	24.952	89.447	30.249	9.695	14.697	0	102.618	16.315	31.477	115.14
4122	MAN2A2	0	0	0	0	0	0.73	0	0	0	0	0	0	0	0	0	1.914	0	0.953	0	0	0	0.633	0	0	0	0	0	0	0	0	0	0	0	0	0	0	0	0	0	0	0	0	0	0	0	0	0	0
4124	MAN2A1	18.575	13.583	0	3.818	2.076	6.395	0.409	0.155	2.563	2.737	3.156	1.106	3.508	3.362	3.97	0.636	3.098	7.88	0.093	0	22.45	19.383	0.104	0.236	0	16.267	0	12.24	0	46.54	1.916	6.464	0	0	10.481	20.361	5.484	0.767	1.582	3.289	0.417	0	1.644	0	6.429	0	0	12.94
4125	MAN2B1	4.695	20.294	0	0	0.308	10.112	0	0	17.279	0.985	0	0.446	1.21	0.335	2.883	0.256	0.183	0	0	0	0.97	0.477	0	0	0	0	0	14.008	1.982	1.385	0	0.375	0	0	3.212	7.047	0.23	0	0	15.614	0	0	0	0	0.283	0	0	0
4126	MANBA	0	0	0	0	0	0	0	0	0	0	0	0	0	0	0	0	0	0	0	0	0	0	0	0	0	0	0	0	0	0	0	0	0	0	0	0	0	0	0	0	0	0	0	0	0	0	0	0
4128	MAOA	0	0	0	1.608	0	0	0	0	0	0	0	0	0	0	0	0	0	0	0	0	0	0	0	0	0	0	0	0	0	0	0	0	0	0	1.426	0	0	0	0	0	6.342	0	0	51.819	0	0	0	0
4129	MAOB	0.26	0	0	5.561	0	0	0	0	0	0	0.599	0	0.79	1	0	0	0	0	0	0	0	2.804	0	0	0	0	0	0	0	0	0	0	0	0	0	0	0	0	0	0	1.091	0	0	0	0	0	0	3.342
4141	MARS	0	0	0	0	0	0	0	0	0	0	0	0	0	0	0	0	0	0	0	0	0	0.126	0	0	0	0	0	0	0	0	0	0	0	0	0	0	0	0	0	0	0	0	0	0	0	0	0	0
4144	MAT2A	0.423	3.932	0	0.645	0	0	0	0	0	2.213	1.296	0	0.152	0.544	0.708	0.598	0	1.263	0	0	0.176	2.682	0	0	0	2.972	3.132	0.951	2.694	0	0	0.908	1.609	5.793	1.33	0	0	0	0	2.247	0	0	0	0	1.533	0	0	0
4147	MATN2	0	0	0	0	0	0	0	0	0	0	0	0	0	0	0	0	0	0	0	0	0	0	0	0	0	0	0	0	0	0	0	0	0	0	0	0	0	0	0	0	0	0	0	0	0	0	0	0
4151	MB	0	0.437	0	0	0	0	0	0	0	0	0	0	0	0	0	0	8.4	0	0	0	0	0	0	0	0	0	0	0	0	0	0	0	0	0	0	0	0	0	0	0	0	0	0	0	0	0	0	0
4162	MCAM	0	2.172	0	0	0	0.509	0	0	1.051	0	0	0	0	0	0	0.941	0	0	0	0	0.215	0	0	0	0	0	0	0	0	0	0.66	0	0	0	0	0.235	0	0	0	0	0	0	0	0	0	0	0	0
4190	MDH1	13.357	56.76	0	35.208	6.359	12.622	4.609	1.297	11.751	33.322	18.446	14.677	14.601	32.271	17.731	18.163	11.676	36.451	11.798	0	9.304	95.906	1.288	3.763	0	37.096	0	23.234	11.802	34.302	7.984	23.152	8.268	0	28.871	10.336	7.317	0	2.99	23.179	2.138	7.32	12.939	0	27.611	4.747	11.964	24.602
4191	MDH2	0.56	0	0	0.373	0	0.481	0	4.626	0	0	0	0	1.919	2.179	0	0.907	0	0.882	0	0	0.655	8	0	0.442	1.852	18.073	0	1.632	0	2.617	0	0.881	0	0	16.575	1.582	0	0	6.881	0	2.309	0	0	17.579	0.12	0	0.499	4.709
4199	ME1	0	0	0	0	0	0	0	0	0	0	0	0	0	0	0	0	0	0	0	0	0	0	0	0	0	0	0	0	0	0	0	0	0	0	0	0	0	0	0	0	0	0	0	0	0	0	0	0
4218	RAB8A	0.261	40.304	0	6.405	3.072	0	0	0	0	0.754	0	0	1.302	4.49	0.687	0	0	2.691	0	0	0	15.982	0	0.491	0	5.692	0	0	0	6.293	0	11.984	3.577	0	1.042	0	10.576	0	0.388	34.845	0	0	0	0	0.675	0	0	9.62
4239	MFAP4	0.178	6.66	0	0	0.293	2.564	0	0	0	0	0	0	0	0	0	0	0	0	0	0	0	0	0	0	0	0	0	0	0	0	0	0	0	0	0	0	0	0	0	0	0	0	0	0	0	0	0	0
4240	MFGE8	0	0	0	2.522	1.093	0	0	0	0	0	0	0	1.257	0	0	0	0	0	0	0	0	61.696	0	0	0	0	0	0	0	0	0	0	0	0	0	0	6.215	0	0	0	0	0	0	0	0	0	0	0
4241	MFI2	6.921	8.416	0	0	12.09	8.999	0	0	7.095	0	7.736	0	9.323	25.244	7.693	4.418	0	12.807	0	0	5.495	32.276	0	0	0	13.975	0	9.639	0	14.955	0	7.071	0	0	8.148	5.049	8.766	4.72	0	4.117	0	0	0	0	9.839	0	0	21.031
4245	MGAT1	0	0.824	0	0.224	0	0.245	0	0	0	0	0	0	0.228	0	0	0	0	0.66	0	0	0	0.796	0	0	0	0	0	0	0	0	0	0	0	0	0	0	0	0	0	0	0	0	0	0	0	0	0	0
4249	MGAT5	0.157	1.223	0	0.109	0.081	0.46	0	0	0.437	0	0	0	0.575	0.708	0.565	0.796	0	0.974	0	0	0.149	5.028	0	0	0	1.835	0	0.871	0	0.873	0	1.852	0	0	0	0.332	0	0	0	0	0.085	0	0	0	1.12	0	0	0.452
4256	MGP	0	3.066	0	0	0	0	0	0	2.536	0	0	0	0	0	0	2.203	0	0	0	0	0	0	0	0	0	0	0	0	0	0	0	0	0	0	0	0	0	0	0	0	0	0	0	0	0	0	0	10.937
4257	MGST1	0	0	0	0	0	0	0	0	0	0	0	0	0	0	0	0	0	0	0	0	0	0	0	0	0	0	0	0	0	0	0	0	0	0	0	0	0	0	0	0	0	0	0	1.02	0	0	0	0
4258	MGST2	0	0	0	0	0	0	0	0	0	0	0	0	0	0	0	0	0	0	0	0	0	0	0	5.45	0	0	0	0	0	0	0	0	0	0	0	0	0	0	0	0	0	0	0	15.136	0	0	0	0
4259	MGST3	0.512	1.098	0	10.469	1.326	0	0	0.683	0	0	0	0	1.051	0	0	0	0	0	0	0	0	0.7	0	0	0	0	0	0	0	0.899	0	0	0	0	0	0	0	0	1.353	0	0	0	0	3.609	0	0	0	0
4282	MIF	20.395	41.08	0	146.063	0	0	0	0	27.752	54.616	53.561	59.805	0	40.822	30.622	11.161	123.051	47.164	0	0	21.04	35.736	15.432	54.597	46.228	50.147	73.226	53.664	0	0	0	0	0	76.128	8.119	12.824	46.87	95.386	18.827	9.676	0	0	47.237	0	89.436	0	58.321	14.024
4301	MLLT4	0	0	0	0	0	0	0	0	0	0	0	0	0	0	0	0	0	0	0	0	0	0	0	0.054	0	0	0	0	0	0	0	0	0	0	0	0	0	0	0	0	0	0	0	0.058	0	0	0	0
4311	MME	108.089	277.094	185.493	925.831	184.494	129.303	72.188	102.094	39.887	211.131	121.11	125.907	186.664	108.701	62.653	26.391	171.746	183.578	80.995	99.195	35.466	249.592	21.037	9.806	61.311	159.471	48.596	192.112	136.147	167.297	127.871	186.239	167.718	166.538	162.69	94.769	343.467	158.237	109.61	186.655	19.24	34.514	57.313	2.7	118.144	28.102	54.388	70.833
4313	MMP2	0	0	0	0	0	0	0	0	0	0	0	0	0	0	0	0	0	0	0	0	0	0	0	0	0	0	0	0	0	0	0	0	0	0	0	0	0	0	0	0	0	0	0	0	0	0	0	0
4314	MMP3	0	0	0	0	0	0	0	0	0	0	0	0	0	0	0	0	0	0	0	0	0	0	0	0	0	0	0	0	0	0	0	0	0	0	0	0	0	0	0	0	0	0	0	0	0	0	0	0
4316	MMP7	0	3.215	0	0	0	54.684	0	0	9.168	6.425	0	0	0	0	0	12.325	0	0	0	0	17.998	28.906	0	17.98	0	17.834	0	0	0	0	3.628	4.336	0	0	0	0	0	0	0	0	0	0	0	0	0	0	0	10.167
4317	MMP8	0	0	0	0	0	0	0	0	0	0	0	0	0	0	0	0	0	0	0	0	0	0	0	0	1.882	0	0	0	0	0	0	0	3.647	0	0	0	0	0	1.864	0	0	0	0	1.953	0	0	0	0
4318	MMP9	0	0	0	0	0	0	0	0	0	0	0	0	0	0	0	4.671	0	0	0	0	2.142	0	0	1.309	19.476	0	8.043	0	0	0	0	0.263	11.692	0	0	0	0	0	6.597	0	0	0	0	2.085	0	0.578	0	0
4329	ALDH6A1	292.289	3.357	0	268.536	115.807	106.89	0	1.858	213.305	7.244	414.925	0	7.926	30.348	53.72	82.938	165.705	53.606	0	0	72.706	164.753	0	7.637	0	14.728	0	26.19	2.438	169.422	1.245	3.738	0	0	19.859	3.703	0	0	3.158	9.836	27.196	0	5.652	0	240.609	0	0.758	27.423
4332	MNDA	0	0	0	0	0	0	0	0	0	0	0	0	0	0	0	0	0	0	0	0	0	0	0	5.031	7.579	0	0	4.112	0	0	0	1.014	43.152	0	0	0	0	0	19.435	0	0	0	0	13.47	0	8.272	0	0
4351	MPI	0	0.183	0	0	0	0	0	0	0	0	0	0	0	0	0	0	0	0	0	0	0	0.153	0	0	0	0	0	0	0	0	0	0	0	0	0	0	0	0	0	0	0	0	0	0	0	0	0	0
4353	MPO	0.171	1.741	111.949	23.649	0	22.964	24.924	0	0.147	3.481	0	0	12.361	5.737	13.988	35.554	0.213	0.656	0	44.516	10.525	3.84	5.447	60.301	188.32	18.021	214.971	34.388	0	1.302	16.51	22.002	282.387	73.188	7.158	8.458	0	0	281.217	4.451	6.364	0	2.727	222.109	4.167	89.56	0	1.581
4354	MPP1	0	0	0	0	0	0	0	0	0	0	0	0.5	0	0	0	0	0	0	0	0	0	0	0	0	0	0	0	0	0	0	0	0	0	0	0	0	0	0	0	0	0	0	0	0	0	0	0	0
4357	MPST	9.596	101.881	0	10.037	11.207	16.119	0	0.519	8.609	8.731	42.776	7.013	44.731	31.597	51.729	30.941	320.447	22.107	3.654	0	7.743	1.313	0	0	0	7.274	1.102	9.666	9.896	22.439	12.684	18.018	1.537	0	19.571	25.548	7.627	50.369	1.518	29.713	1.97	4.017	12.801	0	1.528	0.855	1.324	22.234
4430	MYO1B	1.534	0.198	0	0	0	0	0	0	0	0	0	0.053	0	0	0	0	0	4.677	0	0	0	0	0	0	0	0	0	0	0	0	0	0	0	0	0	0	0	0	0	0	0	0	0	0	0	0	0	0
4478	MSN	15.787	51.59	8.228	82.006	19.985	35.71	38.033	84.194	28.578	39.754	30.705	15.158	59.242	59.48	19.311	23.002	22.994	45.508	9.846	0	21.212	201.274	4.658	71.394	47.904	147.948	28.712	88.793	1.968	24.246	16.467	33.751	82.927	9.478	67.886	31.978	28.923	7.361	54.329	22.355	36.985	2.089	12.152	81.417	46.253	16.918	10.305	43.686
4482	MSRA	3.137	0	0	0	0	0	0	0	0.316	0	0	0	0	0	0	0	0	2.041	0	0	0	8.207	0	0	0	0	0	0	0	0	0	0.969	0	0	0	0	0	0	0	0	0	0	0	0	0	0	0	1.576
4485	MST1	0	0	0	0	0	0	0	0	0	0	0	0	0	0	0	0	0	0	0	0	0	0	0	0	0	0	0	0	0	0	0	0	0	0	0	0	0	0	0	0	0	0	0	0	0	0	0	0
4507	MTAP	0	0	0	0	0	0	0	0	0	0	0	0	0	0	0	0	0	0	0	0	0	0	0	0	0	0	0	0	0	0	0	0	0	0	0	0	0	0	0	0	0	0	0	0	0	0	0	0
4508	ATP6	2.98	0	0	8.096	0	0	0	0	0	0	0	0	0	0	0	0	0	0	0	0	0	0	0	0	0	0	0	0	0	1.638	0	0	0	0	0	0	0	0	0	0	0	0	0	2.866	0	0	0	0
4513	COX2	3.44	0	0	20.293	8.913	0	11.857	13.761	0	12.26	0	0	0	4.486	0	0	0	0	0	0	0	9.139	0	0	8.678	16.466	0	14.186	9.465	9.647	10.582	7.54	16.601	0	25.563	6.602	0	0	4.383	11.223	3.023	0	0	0	4.655	0	0	8.691
4521	NUDT1	0	4.794	0	0	0	0	0	0	0	0	0	0	0	0	0	0	0	0	0	0	0	0	0	0	0	0	0	0	0	0	3.123	0	2.71	0	0	0	0	0	0	0	0	0	0	0	0	0	0	0
4522	MTHFD1	7.896	35.171	0	8.122	0.675	5.189	0.314	0.557	1.426	2.142	14.987	2.812	7.784	4.037	1.776	4.097	12.116	11.617	0	0	1.687	27.927	0	0	0	4.77	0	1.656	3.218	8.235	0	4.912	0	0	27.059	0.254	1.896	0	0.419	30.476	0.897	0	6.32	1.022	6.307	0	0.308	6.186
4542	MYO1F	0	0	0	0	0	0	0	0	0	0	0	0	0	0	0	0	0	0	0	0	0	0	0	0.232	0	0	0	0	0	0	0	0	0.753	0	0	0	0	0	5.966	0	0	0	0	0.463	0	0	0	0
4582	MUC1	67.692	146.889	122.763	402.325	161.568	41.759	228.378	106.845	35.577	427.238	173.721	240.19	271.524	175.198	63.696	26.211	260.905	119.617	63.939	189.937	30.755	354.882	31.127	69.924	132.427	681.339	146.556	266.498	201.621	95.387	195.197	103.163	267.661	962.763	145.596	81.958	497.067	1128.13	114.109	169.073	53.214	54.652	53.323	15.449	172.154	59.457	93.216	88.441
4585	MUC4	0	0	0	0	0	0	0	0	0	0	0	1.493	0	0	0	0.122	0	0	0	0	0	0	0	1.706	0.216	0.355	0	0	0	0	0	0	0	0	0.134	0	0	0	0	0	0	0	0	0.264	0	0	0	0.426
4586	MUC5AC	0	0	0	0	0	0	0	0	0	0	0	1.881	0	0	0	0	0	0	0	0	0	0	0	0	0	0	0	0	0	0	0	0	5.277	0	0	0	0	0	0	0	0	0	0	0	0	0	0	0
4588	MUC6	0	0	0	0	0	0	0	0	0	0	0	0	0	0	0	0	0	0	0	0	0	0	0	0	0	0	0	0	0	0	0	0	0	0	0	0	0	0	0	0	0	0	0	0	0	0	0	0
4589	MUC7	0	0	0	0	0	0	0	0	0	0	0	0	0	0	0	0	0	0	0	0	0	0	0	0	0	0	0	0	0	0	0	0	0	0	0	0	0	0	0	0	0	0	0	0	0	0	0	0
4594	MUT	0	0	0	0	0	0	0	0	0	0	0	0	0	0	0	0	0	0	0	0	0	0	0	0	0	0	0	0	0	0	0	0	0	0	0	0	0	0	0	0	0.57	0	0	0	0	0	0	0.108
4598	MVK	0	0	0	0	0	0	0	0	0	0	0	0	0	0	0	0	0	0	0	0	0	0	0	0	0	0	0	0	0	0	0	0	0	0	0	0	0	0	0	0	0	0	0	0.044	0	0	0	0
4599	MX1	0	0	0	0	0	0	0	0	0	0	0	0	0	0	0	0	0	0	0	0	0	0	0	0	0	0	0	0	0	0	0	0	0	0	0	0	0	0	0	0	0	0	0	0.476	0	0	0	0
4600	MX2	0	0	0	0	0	0	0	0	0	0	0	0	0	0	0	0	0	0	0	0	0	0	0	0	0	0	0	0	0	0	0	0	0	0	0	0	0	0	0	0	0	0	0	0	0	0	0	0
4615	MYD88	0	0	0	0	0	0	0	0	0	0	0	0	0	0	0	0	0	0	0	0	0	0	0	0	0	0	0	0	0	0	0	0	0	0	0	0	0	0	0	0	0	0	0	3.641	0	0	0	0
4620	MYH2	0	0	0	0	0	0	0	0	0	0	0	0	0	0	0	0	0	0	0	0	0	0	0	0	0	0	0	0	0	0	0	0	0	0	0	0	0	0	0	0	0	0	0	0	0	0	0	0
4627	MYH9	13.522	15.196	0	32.044	3.995	3.249	10.281	25.501	0.528	5.831	0.141	0.176	27.208	21.478	1.141	73.57	60.123	32.125	0	2.799	3.129	27.057	2.369	28.183	51.928	42.614	23.173	20.962	1.187	34.302	0.208	4.8	95.424	1.764	57.883	106.796	1.014	0	58.168	106.257	15.68	0	1.748	9.691	6.108	2.983	0.78	15.784
4628	MYH10	0.632	0.202	0	0.593	0.82	0.126	0.685	0.542	0.045	0.714	0	0	5.017	0.224	0	0.441	1.589	0.458	0	0	0.522	17.382	0	1.515	0.763	2.092	3.006	1.738	0	0.329	0	0.446	2.273	0	0.419	0	0	0	1.29	1.246	0.771	0	0	0.686	0.114	0	0	2.264
4629	MYH11	0.302	0	0	0.198	0.112	0.188	0	0.83	0	0	0	0	0.667	0	0	0	0.093	0.095	0	0	0.129	0.841	0	0.579	0.528	1.188	0.357	1.816	0	0.217	0	0.481	0.652	0	1.21	0	0	0	1.046	0.831	0.211	0	0	0.924	0	0	0	0.182
4637	MYL6	0	12.543	0	4.505	0	0	0	6.686	3.145	0	0	0	15.374	8.377	0	10.533	0	0	0	0	3.777	8.552	0	11.419	8.549	10.419	3.643	7.137	0	4.556	0	2.053	4.035	0	0	1.855	0	0	4.81	0	7.898	0	0	10.978	3.698	0	4.772	8.003
4641	MYO1C	2.291	4.826	0	6.207	2.608	0.216	0	0.941	0	2.857	2.039	0.995	11.146	2.146	0.158	3.912	0.346	5.501	0	0	0	5.323	0	3.467	0	5.469	0	4.066	0	1.932	0	0.287	3.074	0	3.665	1.621	12.314	4.815	1.509	1.593	1.783	0	0.264	0.687	3.227	0	1.457	0.33
4642	MYO1D	1.163	0.904	0	0.819	0.827	0.211	0.411	0	0	0.185	0	0.097	1.05	1.09	0	0	0	2.411	0	0	0	0.244	0	0.665	0	0	0	0.474	0	17.282	0	0	0	0	1.605	0	1.079	0	0	0	1.385	0	0	0.17	1.373	0	0	0
4643	MYO1E	0	0	0	0	0	0	0	0	0	0	0	0	0	0	0	0	0	0	0	0	0	0	0	0	0	0	0	0	0	0	0	0	0	0	0	0	0	0	0	0	0	0	0	0	0	0	0	0
4645	MYO5B	0	0	0	0	0	0	0	0	0	0	0	0	0	0	0	0	0	0	0	0	0	0	0	0.173	0	0	0	0	0	0	0	0	0	0	0	0	0	0	0	0	0	0	0	1.8	0	0	0	0
4646	MYO6	5.392	13.081	0	20.829	25.963	5.452	0.719	0.17	1.722	1.925	0.909	6.487	0.976	12.135	3.896	0.205	0	8.956	0	0	14.266	19.156	0	1.807	0	4.381	0	2.899	0	0.932	0	14.712	0.972	0	3.293	1.956	3.434	0	1.905	6.867	2.307	0	0.094	0	22.396	0	0.344	1.635
4648	MYO7B	0	0	0	0	0	0	0	0	0	0	0	0	0	0	0	0	0	0	0	0	0	0.024	0	0	0	0	0	0	0	0	0	0	0	0	0	0	0	0	0	0	0	0	0	0	0	0	0	0
4650	MYO9B	0	0	0	0	0	0	0	0	0	0	0	0	0	0	0	0	0	0	0	0	0	0	0	0	0	0	0	0	0	0	0	0	0	0	0	0	0	0	0	0	0	0	0	0	0	0	0	0
4653	MYOC	3.959	42.452	0	16.886	8.439	0.233	0	0	3.002	17.789	20.866	0	0	0	0	0	40.613	0	0	0	5.178	0	0	0	0	0	0	0	0	0	4.35	19.025	0	0	10.781	13.435	0.541	0	0	11.836	0	16.007	0	0	0	0	0	1.015
4666	NACA	0	0	0	0	0	0	0	0	0	0	0	0	0	0	0	0	0	0	0	0	0	0	0	0	0	0	0	0	0	0	0	0	0	0	0	0	0	0	0	0	0	0	0	0	0	0	0	0
4668	NAGA	1.683	23.803	0	25.52	8.989	0	0	4.056	12.957	0	0	4.62	1.702	0	0	0	0	0	0	0	0	14.984	0	0	0	0	0	6.698	6.828	4.078	12.453	0	0	0	0	1.914	0	20.954	0	9.329	0	0	0	0	12.24	0	0	0
4669	NAGLU	32.186	227.452	37.837	117.162	25.305	139.131	12.95	37.743	33.196	49.883	45.206	37.175	152.278	68.879	60.637	19.439	69.294	11.834	24.401	0	20.658	24.07	1.167	13.443	39.945	19.447	12.219	198.123	72.912	96.77	233.301	21.541	85.026	28.351	79.829	93.76	71.772	403.535	26.128	246.344	5.04	21.555	6.849	0.194	77.874	113.713	10.747	29.109
4670	HNRNPM	1.457	0	0	0	0	0	0	0.553	0	0	0	0	0	0.157	0	1.073	0	0	0	0	0	0	0	0	0.46	1.156	0	0	0	0	0	0	0	0	0	0	0	0	0	0	0.177	0	0	0	0	0	0	0
4673	NAP1L1	0	0	0	0	0	0	0	0	0	0	0	0	0	0	0	0	0	0	0	0	0	0	0	0	0	0	0	0	0	0	0	0	0	0	0	0	0	0	0	0	0	0	0	0	0	0	0	0
4676	NAP1L4	0	0	0	0	0	0	0	0	0	0	0	0	0	0	0	0	0	0	0	0	0	0.253	0	0	0	0	0	0	0	0	0	0	0	0	0	0	0	0	0	0	0	0	0	0	0	0	0	0
4677	NARS	0.145	1	0	2.822	0	0.257	0	0.721	0	0	1.008	0	2.148	11.224	8.187	1.282	0	2.105	0	0	0.172	1.798	0	0	0.69	105.961	0	1.371	0	11.997	0	1.657	0	0	1.834	0	0	0	0.436	2.101	0.29	0	0	2.082	0.816	0	0	0
4680	CEACAM6	0	0	0	0	0	0	0	0	0	0	0	0	0	0	0	0	0	0	0	0	0	0	0	0	23.993	0	0	0	0	0	0	0	5.636	0	0	0	0	0	19.03	5.799	0	0	0	19.075	0	0	0	1.089
4684	NCAM1	0	0	0	0	0	0	0	0	0	0	0	0	0	0	0	0	0	0	0	0	0	0	0	0	0	0	0	0	0	0	0	0	0	0	0	0	0	0	0	0	0	0	0	0	0	0	0	0
4688	NCF2	0	0	0	0	0	0	0	0	0	0	0	0	0	0	0	0	0	0	0	0	0	0	0	7.114	0	0	0	0	0	0	0	0	1.98	0	0	0	0	0	4.751	0	0	0	0	58.979	0	0	0	0
4689	NCF4	0	0	0	0	0	0	0	0	0	0	0	0	0	0	0	0	0	0	0	0	0	0	0	1.76	0	0	0	0	0	0	0	0	0	0	0	0	0	0	0	0	0	0	0	7.188	0	0	0	0
4691	NCL	0	0	0	0	0	0	0	0	0	0	0	0	0	0	0	0	0	0	0	0	0	0	0	0	0.997	0	0	0	0	0	0	0	0	0	0	0	0	0	0	0	0	0	0	0.023	0	0	0	0
4697	NDUFA4	0	0	0	6.079	0	0	0	0	0	0	0	0	0	0	0	0	0	0	0	0	0	0	0	0	0	0	0	0	0	0	0	0	0	0	0	0	0	0	0	0	0	0	0	0	0	0	0	0
4698	NDUFA5	0	0	0	0	0	0	0	0	0	0	0	0	0	0	0	0	0	0	0	0	0	0.855	0	0	0	0	0	0	0	0	0	0	0	0	0	0	0	0	0	0	0.962	0	0	0	0	0	0	0
4704	NDUFA9	0	0	0	0.44	0	0	0	0	0	0	0.126	0	0	0	0	0	0	0	0	0	0	1.357	0	1.573	0	0	0	0	0	0	0	0.404	0	0	1.418	0	0	0	0	0	0	0	0	1.466	0	0	0	0.827
4705	NDUFA10	0	0	0	0.292	0.526	0	0	0	0	0	0	0	0	0	0	0	0	0.118	0	0	0	7.219	0	0.103	0	0	0	0	0	0	0	13.208	0	0	0.722	0	0	0	0	0	0.253	0	0	2.179	0	0	0	0
4709	NDUFB3	0	0	0	0	0	0	0	0	0	0	0	0	0	0	0	0	0	0	0	0	0	0	0	0	0	0	0	0	0	0	0	0	0	0	0	0	0	0	0	0	0	0	0	0	0	0	0	0
4710	NDUFB4	0	0	0	0	0	0	0	0	0	0	0	0	0	0	0	0	0	0	0	0	0	0	0	0	0	0	0	0	0	0	0	0	0	0	0	0	0	0	0	0	0	0	0	0	0	0	0	0
4714	NDUFB8	0	0	0	0	0	0	0	0	0	0	0	0	0	0	0	0	0	0	0	0	0	0	0	0	0	0	0	0	0	0	0	0	0	0	0	0	0	0	0	0	0	0	0	0.276	0	0	0	0
4715	NDUFB9	0	0	0	0	0	0	0	0	0	0	0	0	0	0	0	0	0	0	0	0	0	0	0	0	0	0	0	0	0	0	0	0	0	0	0	0	0	0	0	0	0	0	0	0	0	0	0	0
4719	NDUFS1	0	0	0	3.431	0	0.07	0	0	0	0	0	0	0	0	0	0.475	0	0.627	0	0	0	6.469	0	0.576	0	0	0	0	0	0	0	1.684	0	0	1.784	0	0	0	0	0	1.762	0	0	2.836	0	0	0	6.07
4720	NDUFS2	0	0	0	32.804	0	0	0	0	0	0	0	0	0	0	0	0	0	0	0	0	0	17.283	0	0.386	0	0	0	0	0	0	0	0	0	0	0	0	0	0	0	0	2.003	0	0	0.959	0	0	0	0
4722	NDUFS3	0	0	0	1.562	0	0	0	0	0	0	0	0	0	0	0	0	0	0	0	0	0	2.816	0	0	0	2.496	0	0	0	0.337	0	0	0	0	1.474	0	0	0	0	0	0.772	0	0	15.909	0	0	0	0
4723	NDUFV1	0	0	0	1.915	0	0	0	0.261	0	0	0	0	0	0	0	0	0	0	0	0	0	0	0	0	0	0	0	0	0	0	0	0	0	0	0	0	0	0	1.343	0	0.555	0	0	0.542	0	0	0	2.037
4728	NDUFS8	0	0	0	0	0	0	0	0	0	0	0	0	0	0	0	0	0	0	0	0	0.038	3.854	0	0	0	0	0	0	0	0	0	0	0	0	0	0	0	0	0	0	2.625	0	0	0	0	0	0	0
4729	NDUFV2	0	0	0	0	0	0	0	0	0	0	0	0	0	0	0	0	0	0	0	0	0	0.075	0	0	0	0	0	0	0	0	0	0	0	0	0	0	0	0	0	0	0	0	0	1	0	0	0	0
4734	NEDD4	0	0	0	0.902	0	0	0	0	0	0	0	0	0	0	0	0	0	0	0	0	0	0	0	0	0	0	0	0	0	0	0	0	0	0	0	0	0	0	0	0	0	0	0	0	0	0	0	0
4735	SEPT2	0	0	0	0	0	0	0	0	0	0	0	0	2.203	0	0	0	0	0	0	0	0	0.814	0	0	0	2.979	0	0.708	0	0	0	0	0	0	0	0	0	0	0	0	0	0	0	0	0	0	0	0
4736	RPL10A	0	0	0	1.501	0	0	0	0	0	0	0	0	3.209	0	0	0	0	0	0	0	0	0	0	0	0	9.764	0	0	0	0	0	0	0	0	0	0	0	0	0	0	0	0	0	0	0	0	0	0
4756	NEO1	0	0	0	0	0	0	0	0	0	0	0	0	0	0	0	0	0	0	0	0	0	0	0	0	0	0	0	0	0	0	0	0	0	0	0	0	0	0	0	0	0	0	0	0	0	0	0	0
4758	NEU1	0	10.737	0	2.176	1.401	5.265	1.31	0	5.476	0	0	3.8	5.153	3.426	3.416	2.644	0	0	0	0	1.221	0.516	0	0	0	1.39	0	2.423	0	0	6.792	0	3.524	0	0	4.628	2.695	0	0	15.138	0	0	0	0	0	0	0	0
4811	NID1	2.778	33.194	0	2.85	1.724	4.054	0	0	2.235	2.888	6.803	1.118	12.984	5.195	3.849	4.933	1.823	2.08	0	0	5.993	0	0	0.239	1.88	3.758	3.356	11.856	2.529	5.149	5.37	4.158	3.058	0	2.77	8.814	6.508	24.609	0.746	11.048	0	0	0.529	0	3.121	4.498	1.672	16.477
4817	NIT1	0	0	0	0	0	0	0	0	0	0	0	0	0	0	1.598	0	0	0	0	0	0	2.296	0	0	0	0	0	0	0	0	0	0.27	0	0	0	0	0	0	0	0	0	0	0	0	0	0	0	0
4830	NME1	0	0	0	0	0	8.079	0	0	0	0	0	0	5.285	0	0	4.344	0	0	0	0	0	2.742	0	5.422	0	0	0	0	0	2.22	0	0	0	0	0	0	0	0	0	0	0	0	0	1.087	0	0	0	0
4831	NME2	8.939	36.553	0	36.159	0	0	0	0	24.141	0	0	0	8.017	0	0	10.835	0	0	0	0	12.727	3.359	0	5.603	0	0	0	0	0	2.868	0	0	6.657	0	0	0	0	0	0	0	0	0	0	3.165	0	0	0	0
4835	NQO2	0	26.696	0	3.201	0	4.706	0	0	0	0	0	0	5.969	0	0	0	0	0	0	0	0	0	0	0	0	2.939	0	0	0	0	0	0	0	0	1.398	0	0	0	0	0	0	0	0	0	2.733	0	0	1.872
4841	NONO	0	0	0	0	0	0	0	0	0	0	0	0	0	0	0	0	0	0	0	0	0	0	0	0	0	0	0	0	0	0	0	0.24	0	0	0	0	0	0	0.818	0	0	0	0	1.033	0	0	0	0
4860	PNP	6.72	126.766	0	21.165	11.007	7.117	0	4.533	39.149	46.29	0	0.121	19.352	63.13	20.321	23.498	3.015	7.948	0	0	6.565	50.369	0	14.33	16.074	40.605	25.534	12.351	0	32.915	52.546	19.884	39.608	0	26.08	4.085	24.2	21.539	17.648	16.35	0	0	2.241	2.521	6.836	0	0	2.098
4864	NPC1	0	0	0	0	0	0	0	0	0	0	0	0	0	0	0	0	0	0	0	0	0	0	0	0	0	0	0	0	0	0	0	0	0	0	0	0	0	0	0	0	0	0	0	0	0	0	0	0
4869	NPM1	0	0	0	0	0.965	0	0	0	0	0	0	0	0	0	0	0	0	0	0	0	0	0	0	0	66.216	7.436	0	0	0	0	0	0	0	0	0	0	0	0	0	0	0	0	0	0	0	0	0	2.305
4881	NPR1	0	0	0	0	0	0	0	0	0	0	0	0	0	0	0	0	0	0	0	0	0	0	0	0	0	0	0	0	0	0	0	0	0	0	0	0	0	0	0	0	0	0	0	0	0	0	0	0
4883	NPR3	0.139	0.642	0	0	0	3.45	0	0	0	0	0	0	0	0	0	0.48	0	0.622	0	0	0	0	0	0	0	0.733	0	0	0	1.353	0	0	0	0	0	0	0	0	0	0	0	0	0	0	0	0	0	2.68
4891	SLC11A2	0	0	0	0	0	0	0	0	0	0	0	0	0	0	0	0	0	0	0	0	0	0	0	0	0	0	0	0	0	0	0	0	0	0	0	0	0.828	0	0	0	0	0	0	0	0	0	0	0
4893	NRAS	0	0.937	0	0	0	0	0	0	0	0	0	0	0	0	0	0	0	0	0	0	0	0	0	0	0	5.141	0	0	0	2.402	0	0	0	0	1.643	0	0	0	0	0	0	0	0	0	0	0	0	0
4905	NSF	0	6.777	0	1.419	0	0	0	0	0	0	0	0	0.472	0	0	0	0	0.897	0	0	0.314	0.038	0	0	0	1.014	0	0	0	0	0	0	1.029	0	0.071	0	0	0	0.487	0.318	0.143	0	0	1.96	0	0	0	0
4907	NT5E	0	0	0	0	0	0	0	0	0	0	0	0	0	0	0	0	0	0	0	0	0	0	0	0	0	0	0	0	0	0	0	0	0	0	0	0	0	0	0	0	0	0	0	0	0	0	0	0
4919	ROR1	0	0	0	0	0	0	0	0	0	0	0	0	0	0	0	0	0	0	0	0	0	0	0	0	0	0	0	0	0	0	0	0	0	0	0	0	0	0	0	0	0	0	0	0	0	0	0	0
4920	ROR2	0	0	0	0	0	0	0	0	0	0	0	0	0	0	0	0	0	0	0	0	0	0	0	0	0	0	0	0	0	0	0	0	0	0	0	0	0	0	0	0	0	0	0	0	0	0	0	0
4921	DDR2	0	0.865	0	0	0	0	0	0	0.118	0	0	0	0	0	0	0	0	0	0	0	0	0	0	0	0	0	0	0	0	0.313	0	0	0	0	0	0	0	0	0	0	0	0	0	0	0	0	0	0.586
4924	NUCB1	0	3.701	0	1.956	0	0.9	0	0	5.832	0	0	0	0.273	1.618	0.091	9.851	0	2.62	0	0	6.557	13.032	0	0	0	25.579	0	1.532	0	9.781	0	2.123	0	0	0	0	0	0	0	0	0	0	0	0.142	0.139	0	0	23.466
4925	NUCB2	0	0	0	0	0	0	0	0	0	0	0	0	0	0	0	0	0	0	0	0	0	0	0	0	0	0	0	0	0	0	0	0	0	0	0	0	0	0	0	0	0	0	0	0	0	0	0	0
4926	NUMA1	0	0	0	0	0	0	0	0	0	0	0	0	0	0	0	0	0	0	0	0	0	0	0	0	0	0	0	0	0	0	0	0	0	0	0	0	0	0	0	0	0	0	0	0	0	0	0	0
4940	OAS3	0	0	0	0	0	0	0	0	0	0	0	0	0	0	0	0	0	0	0	0	0	0	0	0	0	0	0	0	0	0	0	0	0	0	0	0	0	0	0	0	0	0	0	0.352	0	0	0	0
4957	ODF2	0	0	0	0	0	0	0	0	0	0	0	0	0	0	0	0	0	0	0	0	0	0	0	0	0	0	0	0	0	0	0	0	0	0	0	0	0	0	0	0	0	0	0	0	0	0	0	0
4958	OMD	0	0	0	0	0	0.863	0	0	0	0	0	0	0	0	8.853	0.54	0	0	0	0	0	0	0	0	0	0	0	0	0	0	0	0	0	0	0	2.864	0	0	0	0	0	0	0	0	0	0	0	0
4967	OGDH	0.604	0	0	2.776	0.106	0.272	0	0.739	0	0	0.426	0	3.254	0	0	0	0	0.887	0	0	0.036	5.226	0	1.968	0	0	0	4.73	0	4.773	0	0	0	0	6.851	0	0	0	10.813	0	5.592	0	0	2.228	0	0	0	1.088
4969	OGN	0	0	0	0	0	0	0	0	0	0	0	0	0	0	0	0	12.285	0	0	0	0	0	0	0	0	0	0	0	0	0	0	0	0	0	0	0	0	0	0	0	0	0	0	0	0	0	0	0
4973	OLR1	0	0	0	0	0	3.55	0	0	10.618	0	0	0	0	0	0.609	0	0	0	0	0	4.653	0	0	0	0	7.058	0	0	0	0	0	2.88	0	0	0	3.228	0	0	0	0	0	0	0	0	0	0	0	5.859
4978	OPCML	0	0	0	0	0	0	0	0	0	0	0	0	0	0	0	0	0	0	0	0	0	0	0	0	0	0	0	0	0	0	0	0	0	0	0	0	0	0	0	0	0	0	0	0	0	0	0	0
5004	ORM1	0.593	85.509	202.387	31.042	7.287	4.497	3.943	22.633	120.235	48.105	12.77	70.794	5.081	11.949	14.575	7.991	112.837	11.937	11.797	15.532	95.648	31.578	0.926	173.991	35.235	6.719	86.774	15.045	0	4.096	205.528	40.736	80.246	0	18.515	100.014	24.117	163.883	5.866	198.264	23.502	76.028	7.888	20.341	0	0	5.484	9.019
5005	ORM2	0.593	10.596	0	4.007	1.76	0	0	5.168	45.578	2.05	0	3.27	0	0	3.54	0	28.88	5.596	0	0	37.732	24.559	0.459	0	14.051	0	39.143	0	0	0	51.159	13.286	21.706	0	0	36.43	8.112	85.645	2.982	68.918	4.952	5.887	0	0	0	0	0	0
5007	OSBP	0	0	0	0	0	0	0	0	0	0	0	0	0	0	0	0	0	0	0	0	0	7.247	0	0	0	0	0	0	0	0	0	0	0	0	0.337	0	0	0	0	0	0	0	0	0	0	0	0	0
5019	OXCT1	0	0	0	0	0	0	0	0	0	0	0	0	0	0	0	0	0	0	0	0	0	3.257	0	0	0	0	0	0	0	0	0	0	0	0	0.134	0	0	0	0	0	1.41	0	0	0.217	0	0	0	0
5025	P2RX4	0.078	0	0	15.941	1.539	0	0	0	0	0	0	0	0	0	0	0	1.257	0	0	0	0	2.415	0	0	0	0	0	0	0	0	0	0.69	0	0	0	0	0	0	0	0	0	0	0	0	0	0	0	0
5034	P4HB	1.102	5.117	0	2.13	0.054	13.936	30.741	31.654	0.57	0	0	0	17.548	62.717	0.862	18.6	0.576	1.193	0	0	6.291	1.994	0	6.023	11.337	15.573	2.812	5.524	0	2.126	0	6.397	9.561	0	6.987	2.212	0	0	12.968	0.705	11.165	0	0	18.067	38.65	0	53.243	5.896
5036	PA2G4	0	0	0	0	0	0	0	0	0	0	0	0	0	0	0	0	0	0	0	0	0	0	0	0	0	0	0	0	0	0	0	0	0	0	0	0	0	0	0	0	0	0	0	1.222	0	0	0	0
5037	PEBP1	27.995	31.12	0	89.283	24.002	9.48	8.507	3.787	7.63	11.78	6.223	15.82	7.941	33.242	3.928	2.117	6.873	3.273	1.965	0	4.776	34.183	4.752	8.536	14.277	43.042	14.504	34.595	23.044	16.168	50.165	2.075	13.231	32.35	23.133	6.488	39.425	40.312	16.389	11.663	0	0	0	0	14.974	0	3.241	20.756
5042	PABPC3	0	0	0	0	0	0	0	0	0	0	0	0	0	0	0	0	0	0	0	0	0	0	0	0	0	0	0	0	0	0	0	0	0	0	0	0	0	0	0	0	0	0	0	0	0	0	0	0
5045	FURIN	0	0	0	0	0	0	0	0	0	0	0	0	0	0	0	0	0	0.546	0	0	0	0	0	0	0	0	0	0	0	0	0	0	0	0	0	0	0	0	0	0	0	0	0	0	0	0	0	0
5047	PAEP	0	0	0	0	0	0	0	0	0	0	0	0	0	0	0	0	0	0	0	0	0	0	0	0	0	0	0	0	0	0	0	0	0	0	0	0	0	0	0	0	0	0	0	0	0	0	0	0
5048	PAFAH1B1	0	0	0	0	0	0	0	0	0	0	0	0	7.351	0	0	0	0	17.201	0	0	0	10.595	0	0	0	0	0	0	0	0	0	0	0	0	10.976	0	0	0	0	4.188	0.559	0	0	0	6.213	0	0	0
5049	PAFAH1B2	0	0	0	0	0	0	0	0	0	0	0	0	0	0	0	0	0	0	0	0	0	0	0	0	0	0	0	0	0	0	0	0	0	0	0	0	0	0	0	0	0	0	0	0	0	0	0	1.975
5050	PAFAH1B3	0	0	0	0	0	0	0	0	0	0	0	0	0	0	0	0	0	0	0	0	0	0	0	0	0	0	0	0	0	0	0	0	0	0	0	0	0	0	0	0	0	0	0	0	0	0	0	0
5052	PRDX1	11.408	60.32	0	43.22	12.067	32.242	30.089	38.15	15.78	36.262	9.643	18.58	29.612	26.057	25.87	52.273	32.514	16.912	5.037	11.554	13.239	55.295	3.286	13.818	16.428	48.217	25.779	28.358	0	21.692	16.599	28.861	30.502	21.012	33.701	17.878	26.642	23.691	13.266	37.95	12.603	10.493	15.513	5.982	26.364	24.168	42.459	27.458
5053	PAH	0	5.336	0	1.337	0	0	0	0	0.514	0	0	0	0	0	2.392	0.131	0	1.457	0	0	0	6.388	0	0	0	0	0	0	6.542	2.81	0	4.709	0	0	0.71	0	0	0	0	13.258	0	0	0	0	0	0	0	0
5055	SERPINB2	0	0	0	0	0	0.848	0	1.741	0	0	0	0	0	0	0	0.284	0	0	0	0	0	0	0	2.368	2.583	3.662	0	1.005	0	0	0	0	0.509	0	0	0	0	0	1.061	0	0	0	0	0.221	0	0	0	0
5062	PAK2	0	0	0	0	0	0	0	0	0	0	0	0	0	0	0	0	0	0	0	0	0	0	0	0	0	0	0	0	0	0	0	0	0	0	0	0	0	0	0	0	0	0	0	0	0	0	0	0
5066	PAM	0	0.86	0	0	0	0.639	0	0	0.968	0	0	0	0	0	0.216	0.739	0	0.616	0	0	0.501	0	0	0	0	0	0	0	0	2.678	0	1.903	0	0	0.765	1.025	0	0	0	0	0	0	0	0	0	0	0	2.702
5068	REG3A	0	0	0	0	0	0	0	0	0	0	0	0	0	0	0	0	0	0	0	0	0	0	0	0	0	0	0	0	0	0	0	0	0	0	0	0	0	0	0	0	0	0	0	0	0	0	0	0
5091	PC	0	0	0	2.467	0	0	0	0	0.328	0	8.188	0	0	0	0	0.204	0	0	0	0	0	0	0	0	0	0	0	0	0	0	0	0	0	0	0	0	0	0	0	0	9.332	0	0	0	0	0	0	3.562
5092	PCBD1	0	0	0	0	0	0	0	0	0	0	0	0	0	0	0	0	0	0	0	0	0	0	0	0	0	0	0	0	0	0	0	0	0	0	0	0	0	0	0	0	0	0	0	0	0	0	0	0
5093	PCBP1	0.106	0	0	1.886	0	0	0	2.17	0	0	0	0	1.404	0.318	0	0	0	0	0	0	0.081	2.582	0	1.974	0	10.158	0	1.844	0	1.098	0	2.623	0	0	0.931	0	0	0	0.546	2.322	1.288	0	0	5.405	0	0	0.42	0
5094	PCBP2	0	0	0	0	0	0	0	0	0	0	0	0	0	0	0	0	0	0	0	0	0	0	0	0	0	5.25	0	0	0	0	0	0	0	0	0	0	0	0	0	0	0	0	0	0.282	0	0	0	0
5095	PCCA	2.992	0	0	0.521	0	0	0	0	0	0	0	0	0	2.099	0	0	0	0	0	0	0	6.678	0	0	0	0	0	0	0	0.343	0	0	0	0	1.202	0	0	0	0	0	1.098	0	0	0	0	0	0	0.745
5096	PCCB	0	0	0	0.569	0	0	0	0	0	0	0	0	0	0	0	0	0	0	0	0	0	1.551	0	0	0	0	0	0	0	0.308	0	0	0	0	0.798	0	0	0	0	0	0.594	0	0	0	0	0	0	1.171
5097	PCDH1	0	0	0	0	0	0	0	0	0.521	0	0	0	0	0	0	46.955	0	0	0	0	0	0	0	0	0	0	0	0	0	0	0	0	0	0	0	0	0	2.859	0	0	0	0	0	0	0	0	0	0
5098	PCDHGC3	0.116	1.468	0	0	0	1.018	0	0	1.116	0	0	0	0.983	0	0.44	0.014	0	0.702	0	0	0	1.716	0	0	0.575	0	0	1.721	0	0.723	4.614	1.061	1.666	0	0.781	1.815	0	13.059	0.337	2.371	0	0	0	0	0	0	0	0.634
5104	SERPINA5	675.995	228.312	34.341	298.708	228.809	692.274	249.346	1.194	710.835	110.289	374.406	293.989	2223.72	100.768	1104.62	866.633	141.706	875.594	282.717	0	307.094	173.811	87.767	50.498	36.981	493.322	250.261	183.739	538.489	2088.82	1982.86	401.46	564.103	559.837	333.021	755.214	1703.64	1547.14	47.93	86.353	15.769	273.326	83.46	0	221.606	140.145	93.599	2799
5105	PCK1	5.602	17.157	0	17.874	4.174	4.767	0.575	2.472	15.617	2.855	10.606	1.285	2.924	12.623	6.419	15.507	6.123	11.343	0.227	0	4.31	130.518	0	0.113	0	28.363	0	5.236	16.051	4.558	86.943	37.813	2.815	0	18.317	3.167	4.897	0	4.054	119.899	1.714	0	2.656	0	0.672	0	0	6.484
5106	PCK2	4.131	2.704	0	18.775	1.618	30.38	0	9.416	4.429	0	46.671	0	3.04	5.457	2.292	2.315	9.319	3.19	0	0	0.198	6.052	0	0.113	0	7.143	0	17.132	8.476	3.886	0	1.983	2.577	0	3.104	1.693	5.986	0	3.519	9.424	14.632	0	2.77	0	0.874	0	0	11.891
5110	PCMT1	0	0	0	0	0	0	0	0	0	0	0	0	0	0	0	1.268	0	11.805	0	0	0	0	0	0	0	0	0	0	0	0	0	0	0	0	0	0	0	0	0	0	0	0	0	0	0	0	0	0
5118	PCOLCE	0	1.668	0	0	0	0	0	0	0.797	0	0	0	0	0	0	1.154	13.614	0	0	0	0	0	0	0	0	0	0	0	0	0	7.618	0	0	0	0	0.758	0	0	0	0	0	0	0	0	24.29	0	0	0
5119	CHMP1A	2.273	0	0	2.701	11.579	0	12.675	0	0	0	0	0	0	14.868	0	0	0	2.033	0	0	0	3.538	0	0	0	6.135	0	5.328	0	0	0	0	0	0	0	0	0	0	0	18.738	0	0	0	0	0	0	0	0
5159	PDGFRB	0	0	0	0	0	0	0	0	0	0	0	0	0	0	0	0	0	0	0	0	0	0	0	0	0	0	0	0	0	0	0	0	0	0	0	0	0	0	0	0	0	0	0	0	0	0	0	0
5160	PDHA1	0	0	0	5.941	15.537	0	0	0	0	0	0.581	0	1.984	0	0	0	0	39.216	0	0	0	64.661	0	0.416	0	0	0	0.559	0	0	0	0	0	0	0.605	0.457	0	0	2.522	0	0.588	0	0	4.013	0	0	0	0
5162	PDHB	0	0	0	5.101	0	0	0	0	0	0	0	0	0	0	0	0.753	0	0.918	0	0	0.416	15.213	0	0.258	0	3.324	0	4.882	0	1.075	0	0.698	0	0	9.588	0	0	0	4.65	0	0.721	0	0	2.387	0	0	0	3.612
5168	ENPP2	0.173	1.671	0	0	0	0.843	0	0	0	0	0	0	0.833	0	2.097	0	0	0.34	0	0	0	2.33	0	0	0	12.636	0	0.202	0	0.747	0	8.015	0	0	0	0	0	0	0	0	0	0	0	0	0	0	0	0.166
5169	ENPP3	0.08	0	0	0.162	0	0.026	0	0	0	0	0	0	0	0	0	0	0	0	0	0	0	0.627	0	0	0	0	0	0	0	0	0	0.15	0	0	0	0	0	0	0	0	0	0	0	0	0	0	0	0
5172	SLC26A4	0	0	0	0	0	0	0	1.887	0	0	0	24.99	0	0	0	0	0	0	0	0	0	0	0	0	0	3.673	0	2.424	0	0	0	0	0	0	0	0	0	21.017	0	0	0	0	0	0	0	0	0	0
5174	PDZK1	9.131	16.452	0	71.398	13.039	0.375	0	0.885	32.4	40.526	11.031	0.571	20.184	2.21	29.484	15.887	13.67	81.89	1.661	0	4.051	356.1	2.191	7.147	0	22.13	0	42.389	2.089	4.991	0.457	64.696	0.899	0	72.332	15.197	2.503	0	19.192	23.658	8.81	0	3.933	0	2.026	0	0	28.904
5176	SERPINF1	13.114	52.694	35.075	63.821	19.302	6.452	15.674	2.134	13.914	55.024	27.712	12.67	19.681	8.958	15.319	49.371	71.148	20.599	3.953	0	22.413	62.477	0.184	23.081	28.799	212.142	187.601	43.282	26.526	59.571	44.467	104.531	113.345	382.614	64.068	15.567	235.941	114.069	5.395	172.113	14.835	48.368	6.836	0	11.19	3.225	0	53.811
5184	PEPD	6.983	13.218	0	5.926	0.715	7.245	0	0	12.916	5.32	2.508	4.903	4.127	12.477	3.216	4.037	23.5	7.777	3.244	0	1.368	21.676	0	0	0.313	29.674	0	15.909	0	10.77	0	10.58	5.244	0	9.688	3.321	0	0	0	21.65	0	0	0	0	15.074	0	0	10.125
5208	PFKFB2	0	0	0	0	0	0	0	0	0	0	0	0	0	0	0	0	0	0	0	0	0	0	0	0	0	0	0	0	0	0	0	0	0	0	0	0	0	0	0	0	0	0	0	0	0	0	0	0
5211	PFKL	2.027	11.727	0	12.336	1.863	4.003	2.504	1.901	1.757	10.722	5.693	2.614	9.615	3.622	6.369	1.928	8.702	5.615	1.13	0	3.605	39.067	0	2.121	6.845	10.096	0	3.603	11.359	9.301	0	7.673	8.866	0	16.109	12.02	7.73	0	6.445	32.02	5.234	0	3.778	3.31	5.643	0	2.905	1.127
5213	PFKM	0.35	8.712	0	2.017	0.457	0	0	0	0.647	2.624	2.549	0	2.757	0	5.801	0	2.31	3.276	0	0	1.373	9.985	0	0	1.521	0	0	0	3.949	1.172	0	7.577	0	0	7.311	2.114	0	0	0.568	0	1.059	0	1.639	1.558	3.434	0	0	0
5214	PFKP	0.196	0	0	20.818	0	0.386	5.473	4.482	0.423	2.223	0	0	0	3.258	13.444	0	1.309	6.947	0	0	3.834	5.073	0	2.878	0.299	7.229	0	3.661	0	0.612	0	1.256	0	0	1.468	0.816	0	0	1.098	11.573	2.986	0	0.396	1.608	2.925	0	0.979	0
5216	PFN1	4.612	61.558	0	64.032	11.031	8.507	190.861	12.686	9.102	140.258	9.765	5.067	37.649	25.687	22.239	122.675	2.099	12.249	0	0	6.706	31.611	0.508	529.712	307.978	75.388	167.515	336.5	0	65.598	92.915	59.757	392.811	0	162.802	30.911	28.047	259.455	262.914	336.414	188.348	100.624	3.743	412.375	244.797	15.407	629.625	59.277
5217	PFN2	1.353	2.766	0	5.635	0	0	0	0	0	0	0	0	0	0	0	0	0	1.93	0	0	0	3.212	0	0	0	0	0	23.9	0	2.359	0	0	0	0	24.784	0	0	0	0	5.517	0	0	0	0	0	0	0	0
5222	PGA5	13.681	42.258	0	287.077	27.138	7.202	12.033	0	18.214	0	61.324	0	19.508	0	0	0	0	0	51.234	0	23.294	0	41.38	0	0	0	180.908	26.634	305.983	0	477.72	0	58.151	0	37.24	89.658	76.588	0	0	51.877	0	0	0	0	0	0	0	0
5223	PGAM1	5.341	18.254	0	30.134	3.684	6.703	0	1.684	3.917	0	14.11	0	17.368	18.73	14.477	16.631	14.57	15.11	0	0	7.925	35.856	0.862	10.522	13.445	50.887	13.997	23.961	4.75	9.497	0	39.192	26.623	0	26.165	9.54	6.583	0	17.049	25.311	6.493	3.38	14.455	20.141	21.641	13.511	11.999	17.485
5224	PGAM2	3.326	0	0	0	0	1.566	0	0	0	0	0	0	0	0	7.694	0	0	3.73	0	0	4.853	11.721	0	1.085	0	11.829	0	4.897	0	3.326	0	25.405	0	0	11.076	0	0	0	0	0	0	0	0	0	0	0	0	6.979
5225	PGC	0	0	0	11.248	0	0	0	0	0	0	0	0	0	0	0	0	0	0	0	0	0	0	0	0	0	0	0	0	0	0	0	0	0	0	0	0	0	13.3	0	0	0	0	0	0	0	0	0	0
5226	PGD	2.103	9.591	0	7.709	0	5.092	10.501	4.762	0.537	16.42	0.7	3.416	3.095	17.949	3.862	15.549	14.986	8.032	0.558	5.508	8.4	11.643	0	41.675	28.62	96.065	88.019	19.612	3.549	0	0	10.327	74.053	0	5.765	2.995	0.583	6.485	38.923	8.56	1.833	0	0	4.332	12.451	18.904	15.576	2.881
5230	PGK1	38.611	71.179	0	61.85	28.448	31.535	36.759	6.372	22.265	47.823	53.615	36.683	62.323	82.347	58.219	50.509	30.546	91.141	6.918	0	24.305	147.417	3.025	13.268	33.774	135.203	85.063	93.838	38.2	67.014	36.002	83.074	80.344	46.206	82.055	25.885	35.268	52.099	60.718	73.35	22.789	13.755	15.549	1.846	47.475	1.391	28.217	70.537
5232	PGK2	5.829	12.413	0	11.612	5.786	5.163	12.383	0	3.203	12.395	9.752	5.246	14.215	10.793	8.605	9.488	0	17.222	0	0	4.537	20.708	0	4.563	0	0	0	12.461	0	10.418	0	10.424	0	0	13.756	4.974	5.497	0	0	7.176	4.953	0	0	0.534	0	0	0	11.171
5236	PGM1	3.974	34.057	0	2.689	1.696	7.306	3.269	0	17.438	2.379	2.754	4.806	12.134	1.957	5.141	11.108	0	5.23	0	0	0.547	13.537	0	3.758	6.398	13.288	8.724	4.621	0	2.777	0	13.594	12.842	0	5.727	2.934	2.85	0	3.937	3.88	0	0	0	0.213	2.795	0	0	3.59
5238	PGM3	0	0.197	0	13.656	0	0	0	0	0	0	0	0	0	0	0	0	0	0	0	0	0	0	0	0	0	0	0	0	0	0	0	0	0	0	0.719	0	0	0	0	0	0	0	0	0	0	0	0	0
5243	ABCB1	3.669	16.119	0.645	23.019	4.816	1.557	10.205	21.174	2.049	15.018	5.927	7.253	19.173	12.35	5.604	5.574	8.716	13.483	1.375	0	8.205	29.045	1.306	1.161	0.245	15.13	0	15.391	7.593	15.668	3.731	7.039	9.069	7.505	9.839	5.929	21.438	5.098	4.86	17.437	1.369	0.665	6.108	0	5.963	1.803	2.87	8.8
5244	ABCB4	0.482	0.841	0	1.725	0.674	0.266	0.678	18.408	0.186	1.203	1.189	1.984	1.217	0	0.8	0	0	0.859	0	0	0.173	2.061	0	0	0	1.256	0	1.406	0	1.351	0	0.759	0.516	0	1.009	0	2.573	6.855	0.556	2.191	0.197	0	0	0	0.878	0	0	0
5245	PHB	1.765	0	0	27.132	4.341	3.555	9.214	10.42	0	0	3.211	0	6.297	2.215	0	0	1.374	22.098	0	0	1.819	43.468	0	6.545	3.659	14.263	0	4.261	2.022	2.038	0	6.009	11.973	0	3.347	2.766	0	0	9.251	11.532	9.394	0	0	4.042	0	0	0	1.957
5250	SLC25A3	9.278	2.9	0	100.86	66.285	33.679	9.662	662.904	2.368	78.687	9.495	7.814	19.104	5.679	5.057	6.59	22.138	19.689	0	0	2.229	33.229	22.382	520.434	193.941	13.705	0	225.124	0	18.427	0	112.47	145.995	0	106.398	9.373	15.096	0	19.233	27.921	227.419	0	3.648	27.859	6.684	0	0	51.12
5255	PHKA1	0	0	0	0	0	0	0	0	0	0	0	0	0	0	0	0	0	0	0	0	0	0	0	0	0	0	0	0	0	0	0	0	0	0	0	0	0	0	0	0	0	0	0	0	0	0	0	0
5265	SERPINA1	158.456	413.368	1270.73	317.627	211.86	325.635	145.331	77.819	302.413	1501.55	195.37	158.065	265.791	281.596	149.994	288.872	335.639	245.342	397.931	160.7	254.923	494.076	49.22	31.093	251.369	688.588	956.048	262.851	253.378	387.336	455.528	334.561	525.013	751.43	271.246	225.421	154.512	1096.19	118.712	571.323	80.339	122.033	148.52	29.87	316.593	214.667	83.345	545.551
5267	SERPINA4	3.618	36.086	0	61.221	32.381	48.195	2.12	35.732	61.192	67.779	9.647	29.28	34.983	43.251	42.175	7.098	11.75	53.776	3.094	0	9.808	37.87	1.047	0	1.897	43.052	4.706	37.511	6.692	21.392	38.463	42.77	4.704	2.479	6.687	0	4.687	82.58	6.716	12.842	3.116	0	4.184	0	33.747	0	0	27.002
5268	SERPINB5	0	0	0	0.465	0	1.046	0.874	0	0	0	0	2.784	12.419	12.891	0	1.017	2.76	0	0	0	1.017	0	0	9.263	8.284	31.901	0	5.535	0	0	0	2.7	5.218	0	10.159	0.468	0	0	5.843	1.375	1.876	0	0	0.065	0.923	4.126	5.145	0
5269	SERPINB6	24.386	4.825	0	9.531	0	0	0	0	0	0	0.199	0	0	2.982	1.776	0	0	1.295	0	0	0	1.917	0	0	0	0	0	0.872	0	0	0	0	0	0	0	0	0	0	0.648	0.356	0	0	0	0	0.92	0	0	0.211
5271	SERPINB8	0	0	0	0	0	0	0	0	0	0	0	0	0	0	0	0	0	0	0	0	0	0	0	0	0	0	0	0	0	0	0	0	0	0	0	0	0	0	0	0	0	0	0	0	0	0	0	0
5273	SERPINB10	0	0	0	0	0	0	0	0	0	0	0	0	0	0	0	2.049	0	0	0	0	0	0	0	0	0.332	0	0	0	0	0	0	0	4.952	0	0	0	0	0	0.363	0	0	0	0	0	0	0	0	0
5274	SERPINI1	0	3.592	0	0	0	11.991	0	0	7.671	0	0	0	0.355	0.454	0	0	0	9.854	0	0	10.496	16.234	0	0	0	0	0	0	0	6.795	0	0	0	0	0	0	0	0	0	0	0	0	0	0	0	0	0	0.452
5275	SERPINB13	0	0	0	0	0	0	0.341	0	0	0	0	0	0	18.233	0.176	2.385	0	0	0	0	0	0	0	10.566	16.345	11.617	0	4.626	0	0	0	0	1.987	0	4.239	0	0	0	6.162	0	0	0	0	2.304	3.762	0	0.699	0
5284	PIGR	19.427	143.832	142.644	94.89	21.28	73.327	86.308	7.909	51.934	64.98	40.793	143.362	111.067	20.425	45.448	36.67	83.726	60.676	103.731	58.123	58.834	189.504	28.639	33.721	363.567	74.668	123.192	44.128	61.771	279.322	306.923	39.793	219.322	195.874	336.462	189.196	86.271	241.377	81.357	196.086	13.711	89.529	22.994	3.752	103.91	61.45	18.447	120.92
5295	PIK3R1	0	0	0	0	0	0	0	0	0	0	0	0	0	0	0	0	0	0	0	0	0	0	0	0	0	0	0	0	0	0	0	0	0	0	0	0	0	0	0	0	0	0	0	0	0	0	0	0
5304	PIP	0	0	0	0	0	0	0	0	0	0	0	0	24.93	0	0	0	0	0	0	0	0	0	0	0	0	0	0	0	0	0	0	0	0	0	23.705	0	3.116	0	0	46.061	1.569	0	0	0	0	0	0	0
5311	PKD2	0	0	0	0.243	0	0	0	0	0	0	0	0	0	0	0	0	0	0	0	0	0	0	0	0	0	0	0	0	0	0	0	0	0	0	0	0	0	0	0	0	0	0	0	0	0	0	0	0
5313	PKLR	2.47	21.365	0	12.596	0	3.019	0	0	4.095	0	0	1.428	0	4.509	2.696	2.939	0	15.866	0	0	0.926	32.369	0	0	0	12.809	0	3.983	3.142	3.689	0	6.712	0	0	6.446	0	2.094	0	0	13.678	0	0	0	0	3.256	0	0	2.014
5315	PKM	23.637	61.227	1.57	43.374	21.378	46.002	24.039	48.982	24.65	143.107	20.777	24.892	75.025	46.659	31.206	29.444	54.416	52.183	13.703	45.171	32.811	165.457	2.681	44.245	29.752	155.723	81.715	69.531	17.269	42.645	22.273	51.947	96.533	24.014	73.106	25.945	32.967	38.958	72.344	45.342	15.729	18.291	19.747	17.744	55.248	47.624	29.262	36.079
5317	PKP1	0	0	0	0	0	1.895	1.559	8.039	0	3.297	0	0.683	7.906	2.392	0	7.307	2.487	0	0	0.848	2.51	0	0	5.565	5.586	17.999	0	7.289	0	0	0	1.883	0.255	0	5.214	0.526	0	0	1.913	11.277	1.154	0	0	1.734	3.48	9.211	6.469	0
5320	PLA2G2A	0	0	0	0	0	0	0	0	0	0	0	0	0	0	0	0	0	0	0	0	0	0	0	0	0	0	0	0	0	0	0	0	0	0	0	0	0	0	0	0	0	0	0	0	0	0	0	0
5327	PLAT	0	0	0	0	0	0	0	0	0	0	0	0	0	0	0	0	0	0	0	0	0	0	0	0	0	0	0	0	0	0.195	0	0	0	0	10.696	0.472	0	0	0	2.394	0	0	0	0	0	0	0	0.641
5328	PLAU	9.677	136.004	9.629	50.797	39.483	118.901	6.245	18.279	44.566	20.931	5.142	4.879	161.367	35.256	121.009	50.417	0.902	119.779	16.697	0	21.794	64.496	3.891	5.336	6.312	203.66	10.436	67.936	40.425	205.14	121.611	62.721	27.272	49.808	61.708	113.319	45.453	132.756	8.422	37.394	11.692	8.446	0.071	0	18.717	18.187	11.696	99.814
5330	PLCB2	0	0	0	0	0	0	0	0	0	0	0	0	0	0	0	0	0	0	0	0	0	0	0	0	0	0	0	0	0	0	0	0	0	0	0	0	0	0	0	0	0	0	0	0	0	0	0	0
5333	PLCD1	1.286	0.831	0	0	0	0	0	0	0	0	0	0	0	0	0	0.204	0	0.049	0	0	0	0	0	0	0	0	0	0	0	0	0	0	0	0	0	0	0	0	0	0	0	0	0	0	0	0	0	0
5336	PLCG2	0	0	0	0	0	0	0	0	0	0	0	0	0	0	0	0	0	0	0	0	0	0	0	0	0	0	0	0	0	0	0	0	0	0	0	0	0	0	0	0	0	0	0	1.661	0	0	0	0
5337	PLD1	0	0	0	0	0	0	0	0	0	0	0	0	0	0	0	0	0	0	0	0	0	0	0	0	0	0	0	0	0	0	0	0	0	0	0	0	0	0	0	0	0	0	0	0.107	0	0	0	0
5339	PLEC	0	0	0	0	0	0.696	0.051	1.532	0	0	0	0	0.801	0.017	0	1.968	0.148	0	0	0	0.151	0.837	0	2.436	0.29	4.001	0	0.263	0	0	0	0.978	0.099	0	0.205	0	0	0	1.643	0	0.422	0	0	1.371	0.026	0.137	0.518	0
5340	PLG	0.559	94.96	39.709	5.21	6.219	14.46	0	68.752	47.251	28.583	7.031	2.639	13.874	9.483	10.434	19.727	97.926	13.985	5.91	0	34.586	12.916	0.434	0	0	9.3	5.001	5.913	18.408	8.056	67.621	61.031	3.758	4.715	14.702	67.58	5.839	12.198	0.717	122.329	9.128	5.683	2.174	0	8.981	0	4.486	34.002
5341	PLEK	0	0	0	0	0	0	0	0	0	0	0	0	0	0	0	0	0	0	0	0	0	0	0	0	0	0	0	0	0	0	0	0	0	0	0	0	0	0	0	0	0	0	0	0	0	0	0	0
5342	PLGLB2	0	0	0	0	0	0	0	0	0	0	0	0	0	0	0	0	31.085	0	0	0	0	0	0	0	0	0	0	0	0	0	0	0	0	0	0	0	0	0	0	0	0	0	0	0	0	0	0	0
5343	PLGLB1	0	0	0	0	0	0	0	0	0	0	0	0	0	0	0	0	31.085	0	0	0	0	0	0	0	0	0	0	0	0	0	0	0	0	0	0	0	0	0	0	0	0	0	0	0	0	0	0	0
5345	SERPINF2	0	3.635	0	0	0.367	2.783	0	0	3.248	0	0	2.466	3.523	2.788	0	4.476	0	2.745	0	0	0.627	4.579	0	0	0	4.305	0	0	0	1.283	4.205	1.894	0	0	2.276	5.898	0	0	0.344	2.768	0	0	0	0	0	0	0	4.006
5351	PLOD1	0	0	0	0	0	0	0	0	0	0	0	0	0	0	0	0	0	0	0	0	0	7.151	0	0	0	0	0	0	0	0	0	0	0	0	0	0	0	0	0	0	0	0	0	0	0	0	0	0
5352	PLOD2	0	0	0	0	0	0	0	0	0	0	0	0	0	0	0	0	0	0	0	0	0	1.249	0	0	0	0	0	0	0	0	0	0	0	0	0	0	0	0	0	0	0	0	0	0	0	0	0	0
5355	PLP2	0	0	0	0	0	0	0	0	0	0	0	0	0	0	0	5.326	0	0	0	0	0	0	0	0	0	0	0	0	0	0	0	0	0	0	0	0	0	0	0	0	0	0	0	0	0	0	0	0
5357	PLS1	0	0.467	0	0	0	0	0	0	0.249	0	0	0	0	0	0	0	0	0	0	0	0	7.341	0	0	0	0	0	0	0	0.676	0	0.697	0	0	1.588	0	0	0	0	0	0	0	0	0	0	0	0	0.569
5358	PLS3	4.137	6.588	0	5.168	0.606	1.847	21.372	1.34	0.249	81.398	0	0	10.637	46.732	1.2	4.273	0	10.112	0	0	2.984	2.19	0	7.812	9.122	26.562	0	24.927	0	2.464	0	1.728	9.934	0	6.13	2.439	0	0	8.816	2.389	10.27	0	0	6.354	10.891	0	19.155	1.706
5359	PLSCR1	0	0	0	7.039	0	0	0	0	0	0	0	3.007	0	0	0	0	0	0	0	0	0	0	1.215	0	0	0	0	0	0	0	0	0	0	0	0	0	0	0	0	0	0	0	0	0	0	0	0	0
5360	PLTP	0	0	0	0	0	0	0	0	0	0	0	0	0	0	0	0	0	0	0	0	0	0	0	0	0	0	0	0	0	0	0	0	0	0	0	0	0	0	0	0	0	0	0	0	0	0	0	0
5371	PML	0	0	0	0	0	0	0	0	0	0	0	0	0	0	0	0	0	0	0	0	0	0	0	0	0	0	0	0	0	0	0	0	0	0	0	0	0	0	0	0	0	0	0	0	0	0	0	0
5373	PMM2	0	0	0	0	0	0	0	0	0	0	0	0	0	0	0	0	0	0	0	0	0	0	0	0	0	0	0	0	0	0	0	0	0	0	0	0	0	0	0	0	0	0	0	0	0	0	0	0
5412	UBL3	0	0	0	0	0	0	0	0	0	0	0	0	0	0	0	0	0	0	0	0	0	0	0	0	0	0	0	0	0	0	0	0	0	0	0	0	0	0	0	0	0	0	0	0	0	0	0	0
5420	PODXL	24.985	54.844	7.549	13.42	54.736	3.896	1.883	16.939	15.969	43.686	24.293	77.141	0	31.725	2.848	17.076	50.264	35.937	20.102	0	2.751	18.608	9.33	4.751	29.703	44.893	14.926	105.808	70.237	10.358	40.008	11.508	87.617	176.69	39.923	8.349	277.166	186.236	19.59	39.698	10.391	0	27.407	0	43.496	0	0	19.944
5444	PON1	0	0	0	0	0	0.631	0	0	0	4.524	0	0	0	0	0	0	0	0	0	0	0	0.617	0	0	0	0	11.424	0	0	0	0	8.061	0	0	0	0	0	0	0	0	0	0	0	0	0	0	0	0
5446	PON3	0	0	0	0	0	0	0	0	0	3.371	0	0	0	0	0	0	0	0	0	0	0	0	0	0	0	0	0	0	0	0	0	0	0	0	0	0	0	0	0	0	0	0	0	0	0	0	0	0
5447	POR	0	0	0	0	0	0	0	0	0	0	0	0	0	0	0	0	0	0	0	0	0	0	0	0	0	0	0	0	0	0	0	0	0	0	0	0	0	0	0	0	0	0	0	0.182	0	0	0	0
5464	PPA1	0.575	0.978	0	0	0	0	0	0	2.072	0	0	0	0.319	0	0	0	0	0.4	0	0	0	1.665	0	1.363	0	9.888	0	0	0	0	0	0	0	0	3.451	0	0	0	0	0	0	0	0	1.757	0	0	0	1.744
5476	CTSA	8.714	45.255	11.568	18.147	14.036	43.254	4.224	23.831	33.314	8.251	1.935	19.748	16.823	20.749	7.693	3.198	15.549	23.98	14.394	0	17.464	22.653	0	1.698	5.602	13.239	0	38.079	7.169	29.864	8.615	8.902	11.081	8.964	18.152	32.913	9.205	18.621	2.009	57.712	4.395	5.276	1.416	0	21.282	26.054	0	5.317
5478	PPIA	104.208	260.023	0	93.053	48.203	20.598	225.621	200.327	17.166	100.482	36.598	29.265	113.667	80.188	32.713	86.339	138.841	99.036	6.023	0	70.103	159.546	9.32	6.932	37.432	193.926	70.048	100.914	87.272	140.238	67.581	54.021	96.677	128.522	99.095	76.239	53.748	96.349	32.433	69.484	37.328	13.564	112.194	31.658	56.049	38.794	77.755	49.908
5479	PPIB	198.682	25.141	0	37.077	17.535	25.552	7.947	14.011	68.06	133.319	9.261	1.684	37.601	27.822	62.603	12.131	2.889	35.274	0	0	11.886	101.469	5.992	5.862	7.64	271.285	0	270.396	0	154.372	4.928	28.921	160.614	11.368	157.94	25.206	4.355	13.709	57.201	1.726	95.738	0	1.252	7.548	20.89	0	0	163.954
5480	PPIC	2.153	5.437	0	3.114	0.532	5.375	2.101	0	0.765	3.467	2.558	0	0	6.476	5.491	3.726	0	10.032	0	0	0.649	9.795	0	0.254	0	21.016	0	6.887	0	0	0	6.046	2.962	0	0.626	1.212	0	12.008	0	2.473	0.276	0	0	0	1.93	0	0	2.966
5493	PPL	0.886	0.328	0	4.485	0.076	5.8	7.849	28.637	0	0	0	0	18.172	11.934	3.868	24.884	12.167	0.551	0.57	5.811	27.116	5.154	0	20.167	27.838	118.077	15.528	21.524	0	1.722	0	17.22	6.676	1.13	25.069	15.367	0	1.362	10.244	32.487	13.535	2.202	0.121	10.526	11.056	18.985	25.175	2.574
5499	PPP1CA	0	0	0	0	0	0	0	0	0	0	0	0	5.187	0	0	0	0	0	0	0	0	0	0	0	0	0	0	0	0	0	0	0.828	0	0	0	0	0	0	0	0	0	0	0	0.658	0	0	0	0
5500	PPP1CB	0	0	0	0	0	0	0	0	0	0	0	0	0	0	0	0	0	0	0	0	0	0	0	0.19	1.23	4.503	0	0	0	0	0	0.632	1.544	0	0.264	0	0	0	1.841	0.185	0	0	0	0.985	0	0	0	0
5501	PPP1CC	0	0	0	0	0	0	0	0	0	0	0	0	0	0	0	0	0	0	0	0	0	0	0	0	0	0	0	0	0	0	0	0	0	0	0	0	0	0	0	0	0	0	0	0.662	0	0	0	0
5510	PPP1R7	0	0	0	0	0	0	0	0	0	0	0	0	0	0	0	0	0	0	0	0	0	0.194	0	0	0	0	0	0	0	0	0	0	0	0	0	0	0	0	0	0	0	0	0	0	0	0	0	0
5515	PPP2CA	0	1.211	0	0	0	0	0	0	0	0	0	0	0	0	0	0	0	0.521	0	0	0.353	1.981	0	1.739	0	7.07	0	0.636	0	0	0	1.496	0	0	0.992	0	0	0	0	0	0	0	0	0.522	0	0	0	0
5516	PPP2CB	0	1.211	0	0	0	0	0	0	0	0	0	0	0	0	0	0	0	0.521	0	0	0.353	1.981	0	1.739	0	7.07	0	0.636	0	0	0	1.496	0	0	0.992	0	0	0	0	0	0	0	0	0.522	0	0	0	0
5518	PPP2R1A	3.032	23.498	0	9.335	0	3.881	0	2.936	2.361	0.338	0	0	13.451	1.549	11.106	2.701	13.218	5.072	0	0	5.847	10.013	0	4.546	1.375	23.786	0	2.881	0	1.707	0	5.469	3.587	0	17.291	0.695	0	0	3.317	20.471	11.512	0	0	4.044	2.416	0	1.341	4.143
5519	PPP2R1B	0	0	0	0	0	0	0	0	0	0	0	0	0	0	0	0	0	0	0	0	0	0	0	0	0	0	0	0	0	0	0	0	0	0	0	0	0	0	0	0	0	0	0	0	0	0	0	0
5520	PPP2R2A	0	0	0	0	0	0	0	0	0	0	0	0	0	0	0	0	0	0	0	0	0	0	0	0	0	0	0	0	0	0	0	1.75	0	0	0	0	0	0	0	0	0	0	0	3.062	0	0	0	0
5524	PPP2R4	0	0	0	3.177	0	0	0	0	0	0	0	0	0	0	0	0	0	0	0	0	0	0	0	0	0	4.733	0	0	0	0	0	1.388	0	0	0	0	0	0	0	2.519	0	0	0	0	0	0	0	0
5525	PPP2R5A	0	0	0	0	0	0	0	0	0	0	0	0	0	0	0	0	0	0	0	0	0	0	0	0	0	0	0	0	0	0	0	0	0	0	0	0	0	0	0	0	0	0	0	0	0	0	0	0
5530	PPP3CA	0	0	0	0	0	0	0	0	0	0	0	0	0	0	0	0	0	0	0	0	0	0	0	0	0	0	0	0	0	0	0	0	0	0	0	0	0	0	0	0	0	0	0	0	0	0	0	0
5537	PPP6C	0	0	0	0	0	0	0	0	0	0	0	0	0	0	0	0	0	0	0	0	0	0	0	0	0	0	0	0	0	0	0	0	0	0	0	0	0	0	0	0	0	0	0	0	0	0	0	0
5538	PPT1	0	0	0	0	0	3.136	0	0	4.361	0	0	0	5.478	0	0.796	0	0	0	0	0	0	15.02	0	0	0	1.359	0	0	0	2.581	0	0	0	0	0	0	0.895	3.905	0	0	0	0	0	0	0	0	0	1.61
5547	PRCP	7.445	15.889	0	9.624	11.014	22.256	1.901	7.412	10.718	32.011	5.901	0	24.036	1.757	8.212	10.642	8.744	10.723	2.199	0	7.12	34.449	1.043	0.622	8.864	4.443	0	29.083	39.84	8.727	9.612	18.365	9.183	0	32.149	46.925	47.303	137.502	3.705	69.499	1.191	0	0	0	6.316	7.156	0	30.406
5550	PREP	0	0	0	0	0	0	0	0	0	0	0	0	0	0	0	0	0	0	0	0	0	0.203	0	0	0	0	0	0	0	0	0	0.086	0	0	0	0	0	0	0	0	0	0	0	0	0	0	0	0
5553	PRG2	1.39	0.548	0	12.052	0	0	0	0	0	0	0	0	0	0	0	0	0	0	0	0	0	0	0	0	0	0	0	0	0	3.298	15.872	0	0	0	0	4.283	0	0	0	0	0	0	0	0	0	0	0	0
5563	PRKAA2	0	0	0	0	0	0	0	0	0	0	0	0	0	0	0	0	0	0	0	0	0	0.284	0	0	0	0	0	0	0	0	0	0	0	0	0	0	0	0	0	0	0	0	0	0	0	0	0	0
5566	PRKACA	0	0	0	1.61	0	0	0	0	0	0	0	0	0	0	0	0	0	0	0	0	0	6.584	0	0	0	0	0	0	0	0	0	0	0	0	0	0	0	0	0	0	0	0	0	1.002	0	0	0	0
5567	PRKACB	0	0	0	1.655	0	0	0	0	0	0	0	0	0	0	0	0	0	0	0	0	0	6.71	0	0	0	0	0	0	0	0	0	0	0	0	0	0	0	0	0	0	0	0	0	0	0	0	0	0
5571	PRKAG1	0	11.418	0	35.343	0	0	0	0	0	2.052	0	0	0	0	0	0	0	4.922	0	0	0	2.524	0	0.109	0	0	0	0	0	0	0	0	0	0	40.813	0	0	0	0	13.163	0	0	0	0	0	0	0	0
5573	PRKAR1A	0	0	0	0	0	0	0	0	0	0	0	0	0	0	0	0	0	0	0	0	0	0	0	0	0	0	0	0	0	0	0	0	0	0	0	0	0	0	0	0	0	0	0	0	0	0	0	0
5576	PRKAR2A	0	0.355	0	0.533	0	0	0	0	0	0	0	0	0	0	0	0	0	0	0	0	0	2.507	0	0	0	0	0	0	0	0	0	0	0	0	0.533	0	0	0	0	0	0	0	0	0	0	0	0	0
5578	PRKCA	0	0	0	0	0	0	0	0	0	0	0	0	0	0	0	0	0	3.161	0	0	0	8.108	0	0	0	0	0	0	0	0	0	0	0	0	0	0	0	0	0	0	0	0	0	0	0	0	0	0
5579	PRKCB	0	0	0	0	0	0	0	0	0	0	0	0	0	0	0	0	0	0	0	0	0	0	0	0	0	0	0	0	0	0	0	0	0	0	0	0	0	0	0	0	0	0	0	0.194	0	0	0	0
5580	PRKCD	0	0	0	9.385	0	0	0	0	0	0	0	0	0	0	0	0	0	3.538	0	0	0	0	0	0.088	0	0.822	0	0	0	0	0	0	0	0	0	0	0	0	4.702	0	0	0	0	0	0	0	0	0
5584	PRKCI	0	0	0	0	0	0	0	0	0	0	0	0	0	0	0	0	0	0	0	0	0	0	0	0	0	0	0	0	0	0	0	0	0	0	0	0	0	0	0	0	0	0	0	0	0	0	0	0
5585	PKN1	0	0	0	0	0	0	0	0	0	0	0	0	0	0	0	0	0	0	0	0	0	0	0	0	0	0	0	0	0	0	0	0	0	0	0	0	0	0	0	0	0	0	0	0	0	0	0	0
5589	PRKCSH	0	0	0	0	0	0	0	0	0	0	0	0	0	0	0	0	0	0	0	0	0	0	0.264	0	0	0	0	0	0	0	0	0	0	0	0	0	0	0	0	20.102	0	0	0	0	0	0	0	0
5591	PRKDC	0	0	0	0	0	0	0	0	0	0	0	0	0	0	0	0	0	0	0	0	0	0	0	0.021	0	0	0	0	0	0	0	0	0	0	0	0	0	0	0	0	0	0	0	0.723	0	0	0	0
5594	MAPK1	0	0	0	0	0	0	0	0	0	0	0	0	0	0	0	0	0	0	0	0	0	0	0	0	0	2.835	0	0	0	0	0	0	0	0	0	0	0	0	0	0	0	0	0	0	0	0	0	0
5595	MAPK3	0	0	0	0	0	0	0	0	0	0	0	0	0	0	0	0	0	0	0	0	0	0	0	0	0	0	0	0	0	0	0	0	0	0	0	0	0	0	0	0	0	0	0	12.884	0	0	0	0
5604	MAP2K1	0	0	0	0	0	0	0	0	0	0	0	0	0	0	0	0	0	0	0	0	0	0	0	0.629	0	0	0	0	0	0	0	0	0	0	0	0	0	0	0	0	0	0	0	2.037	0	0	0	0
5605	MAP2K2	0	0	0	0	0	0	0	0	0	0	0	0	0	0	0	0	0	0	0	0	0	0	0	0	0	0	0	0	0	0	0	0	0	0	0	0	0	0	0	0	0	0	0	0	0	0	0	0
5606	MAP2K3	0	0	0	0	0	0	0	0	0	0	0	0	0	0	0	0	0	0	0	0	0	0	0	0	0	0	0	0	0	0	0	0	0	0	0	0	0	0	0	0	0	0	0	0	0	0	0	0
5610	EIF2AK2	0	0	0	0	0	0	0	0	0	0	0	0	0	0	0	0	0	0	0	0	0	0	0	0	0	0	0	0	0	0	0	0	0	0	0	0	0	0	0	0	0	0	0	0.205	0	0	0	0
5611	DNAJC3	0	0	0	0	0	0	0	0	0	0	0	0	0	0	0	0	0	0	0	0	0	0	0	0	0	0	0	0	0	0	0	0	0	0	0	0	0	0	0	0	0	0	0	0	0	0	0	0
5617	PRL	0	0	0	0	0	0	0	0	0	0	0	0	0	0	0	0	0	0	0	0	0	0	0	0	0	0	0	0	0	0	0	0	0	0	0	0	0	0	0	0	0	0	0	0	0	0	0	0
5621	PRNP	0	0	0	0	0	0	0	0	0	0	0	0	0	0	0	0	0	0	0	0	0	0	0	0	0	0	0	0	0	0	0	0	0	0	0	0	0	0	0	0	0	0	0	0	0	0	0	0
5624	PROC	0	0	0	0	0	0	0	0	0	0	0	0	0	0	0	0	0	0	0	0	0	0	0	0	0	0	0	0	0	0	0	0	0	0	0	0	0	0	0	0	0	0	0	0	0	0	0	0.414
5630	PRPH	0	0	0	0	0	0	0	0	0	0	0	0	0	0	0	0	0	0	0	0	0	0	0	0	0	0	0	0	0	0	0	0.854	0	0	0	0	0	0	3.191	0	0	0	0	0	0	0	0	0.956
5634	PRPS2	0	0	0	0	0	0	0	0	0	0	0	0	0	0	0	0	0	0	0	0	0	0	0	0	0	0	0	0	0	0	0	0	0	0	0	0	0	0	0	0	0	0	0	0	0	0	0	0
5641	LGMN	0	0	0	0	0	0	0	0	0	0	0	0	0	0	0	0	0	0	0	0	0	0	0	0	0	0	0	0	0	0	0	0	0	0	0	0	0	0	0	0	0	0	0	0	0	0	0	0
5644	PRSS1	0	22.527	245.692	0	0	0	0	0	0	0	0	7.884	0	0	11.006	0	34.582	6.774	0	0	0	4.648	0	3.605	23.396	176.241	434.801	17.199	63.487	0	0	19.177	45.776	159.11	9.207	12.314	39.833	206.162	0	20.572	0	0	0	0	0	0	0	0
5645	PRSS2	0	0	0	0	0	0	0	0	0.415	0	0	0	0	0	0	0	0	0	0	0	0	0	0	0	0	0	0	0	0	0	0	0	0	0	0	0	0	0	0	0	0	0	0	0	0	0	0	0
5646	PRSS3	0	0	11.758	2.979	0	0	0	0	0	0	0	0	0	0	0	0	3.071	0	3.773	20.902	0	0	0	0	3.191	3.328	12.297	1.714	8.929	0	4.827	0.781	4.796	25.011	0	0.681	5.418	22.12	1.073	1.961	0	0	0	0	0	0	0	0
5652	PRSS8	4.667	5.941	0	27.965	6.551	15.202	5.657	0	6.902	6.222	42.297	14.329	21.045	22.41	6.971	12.261	3.677	7.365	0.745	0	3.223	4.67	4.639	0	2.967	25.336	0	20.5	47.314	16.949	26.279	7.512	14.447	0	9.646	12.48	65.123	35.315	10.531	6.839	1.09	0	3.318	0	5.86	7.678	2.968	14.571
5654	HTRA1	0.198	1.305	0	1.965	0	0.338	0	0	0.392	0	0	0	0.93	0.652	0.241	0.794	0	0.68	0	0	0.159	0.408	0	0	0	0	0	0	0	2.364	0	1.239	0	0	0	0	0	0	0	0	0	0	0	0	0	0	0	0
5655	KLK10	0	0	0	0	0	0	0	0	0	0	0	0.334	0	0	0	0	0	0	0	0	0	0	0	0	0	0	0	0	0	0	0	0	0	0	0	0	0	0	0	0	0	0	0	0	0	0	0	0
5657	PRTN3	0	1.674	0	0	0	1.987	50.531	0	0	219.741	0	0	0	0.436	54.3	19.511	0	0	0	0	16.42	16.739	0	67.519	341.267	0	293.803	17.523	0	0	0	19.35	286.138	0	3.016	31.759	0	0	135.401	0.76	24.882	0	0	147.416	0	71.277	0	0
5660	PSAP	18.317	35.288	14.148	40.771	28.128	25.519	11.413	20.029	17.843	36.144	6.009	20.37	0.95	32.109	23.522	19.142	40.906	15.716	22.276	37.746	21.334	65.571	15.136	6.079	5.38	32.066	0	34.085	32.091	60.02	33.921	16.71	11.814	0	14.908	31.194	44.88	67.594	11.503	8.287	3.627	12.36	15.452	2.662	50.261	0	25.456	42.293
5682	PSMA1	2.765	4.479	0	1.248	0	0	0.68	2.042	2.454	12.393	0	11.992	6.474	0	0.907	2.035	0	2.135	0	0	0	6.114	0	0	0	0	0	0	0	0	0	0	0	0	1631.81	0	0	0	0	8.25	0	0	0.584	1.763	1.397	0	0	0
5683	PSMA2	0	0	0	0	0	0	0	0	0.407	0	0	0	0	0	0	0	0	0	0	0	0.561	0.968	0	0	0	14.128	0	0.665	0	0	0	1.138	2.853	0	18.605	0	0	0	8.87	4.533	0	0	0	2.594	0	0	0	0
5684	PSMA3	4.818	8.992	0	0	0	0	0	10.194	9.561	2.066	0	0	3.732	0	7.086	0	0	4.357	0	0	3.976	21.933	0	3.538	0	6.686	0	0	0	0	0	3.274	0	0	7.653	0	0	0	2.259	23.255	0	0	0	7.034	0	0	0	0
5685	PSMA4	0.513	0.589	0	0	0	0	0	0	0	2.107	0	0	1.032	0	0.58	0	0	0	0	0	0.486	0	0	0	0	2.502	0	0	0	3.586	0	65.548	0	0	51.744	0	0	0	0	0	0.226	0	0	0	0	0	0	0
5686	PSMA5	0	7.646	0	0	0	0	0	0	0	0	0	0	2.601	0	0	0	0	0	0	0	0.256	3.127	0	1.04	0.532	5.217	0	0	0	0.689	0	1.265	3.842	0	4.296	0	0	0	0.611	6.604	0	0	0	3.103	0	0	0	0
5687	PSMA6	0.427	0.829	0	0	0	0	0	1.025	0.39	2.526	0	0	0.801	0.476	0	0.404	0	0.491	0	0	0.467	4.68	0	1.16	1.324	0.95	0	0	0	0.616	0	3.026	8.033	0	4.873	0	0	0	2.294	3.392	0	0	0	2.439	0	0	0	0.473
5688	PSMA7	0	0	0	0	0	0	0	0	1.575	0	0	0	3.446	0	0	0	0	0	0	0	4.681	0	0	0	12.754	4.812	0	0	0	0	0	1.927	3.396	0	6.551	0	0	0	1.819	3.767	0	0	0	1.963	0	0	0	0
5689	PSMB1	0	7.097	0	0	0	0	0	0	0	11.101	0	0	11.524	2.012	2.357	2.805	0	4.549	0	0	0.674	8.211	0	0	0	92.966	63.655	0	0	0	0	21.888	19.537	0	38.862	0	0	0	0	8.128	0	0	0	4.627	0	0	0	0
5690	PSMB2	0.166	4.041	0	0	0	0	0.757	0	0	6.258	0	0	1.166	0	1.298	0	0	0.862	0	0	0.996	4.993	0	3.684	0	0	0	0	0	0	0	0	0	0	0	0	0	0	0	0	0	0	0	0	0	0	0	0
5691	PSMB3	0	9.653	0	0	0	0	0	0	0	8.444	0	0	0	0.271	0	0	0	0	0	0	0	0	0	0	0	0	0	0	0	0	0	6.473	0	0	2	0	0	0	0	10.106	0	0	0	3.745	0	0	0	0
5692	PSMB4	0	0	0	0	0	3.996	0	0	0	12.532	0	0	1.395	0	0	0	0	0	0	0	0	4.057	0	1.754	0	1.354	7.01	0	0	0	0	1.391	10.241	0	7.566	0	0	0	0	4.369	0	0	0	4.121	1.941	0	0	0
5693	PSMB5	0	2.579	0	0	0	0	0	0	0	5.18	0	0	0	0	1.702	0	0	1.906	0	0	0.837	4.181	0	0	0	0	0	0	0	0	0	0.66	0	0	6.144	0	0	0	0	12.636	0	0	0	2.642	0	0	0	0
5694	PSMB6	0	0	0	0	0	0	0	0	0	0	0	0	0	0	0	0	0	0	0	0	0	0	0	0	0	0	0	0	0	0	0	10.67	0	0	0	0	0	0	0	3.827	0	0	0	0	0	0	0	0
5695	PSMB7	0	0	0	0	0	0	0	0	0	0	0	0	0	0	0	0	0	0	0	0	0	0	0	0	0	0	0	0	0	0	0	0	0	0	0	0	0	0	0	1.044	0	0	0	0	0	0	0	0
5696	PSMB8	0	0	0	0	0	0	0	0	0	0	0	0	0	0	0	0	0	0	0	0	0	0	0	0	0	0	0	0	0	0	0	0	0	0	0	0	0	0	0	0	0	0	0	0.423	0	0	0	0
5698	PSMB9	0	0	0	0	0	0	0	0	0	0	0	0	0	0	0	0	0	0	0	0	0	0	0	0	0	0	0	0	0	0	0	0	0	0	0	0	0	0	0	0	0	0	0	6.988	0	0	0	0
5700	PSMC1	0	4.259	0	0	0	0.124	0	0	0	0	0	0	0	0	0	1.999	0	0.085	0	0	0	0	0	0	0	0	0	0	0	0	0	0	0	0	0	0	0	0	0	0	0	0	0	0	0	0	0	0
5701	PSMC2	0	0	0	0	0	0	0	0	0	0	0	0	0	0	0	0	0	0	0	0	0	0.94	0	0	0	0	0	0	0	0	0	0	0	0	0	0	0	0	0	0	0	0	0	0	0	0	0	0
5702	PSMC3	0	0	0	0	0	0	0	0	0	0	0	0	0	0	0	0	0	0	0	0	0	0.063	0	0	0	0	0	0	0	0.319	0	0.361	0	0	0.793	0	0	0	0.196	0	0	0	0	0	0	0	0	0
5704	PSMC4	0	0	0	0	0	0	0	0	0	0	0	0	0	0	0	0	0	0.35	0	0	0	2.61	0	0	0	0	0	0	0	0	0	0	0	0	0	0	0	0	0	0	0	0	0	0	0	0	0	0
5705	PSMC5	0.263	23.208	0	0	0	0	0	0	0	0	0	0	4.98	0	0	0	0	0.656	0	0	0	0.107	0	0	0	6.75	0	0	0	0	0	0	0	0	0	0	0	0	0	4.518	0.071	0	0	0	0	0	0	0
5706	PSMC6	0.087	1.129	0	0.894	0	0.083	0	0	0	0	0	0	0.501	0	0	0.067	0	0.353	0	0	0.083	0.705	0	0.255	0	0	0	0.348	0	0	0	0.553	0	0	0	0	0	0	0	0	0.336	0	0	0.706	0.082	0	0	0
5707	PSMD1	0	1.63	0	0	0	0	0	0	0	0	0	0	0	0	0	0	0	0	0	0	0	2.766	0	0	0	0	0	0	0	0	0	0	0	0	0	0	0	0	0	0	0	0	0	1.565	0	0	0	0
5708	PSMD2	1.167	2.962	0	0.6	0	0	0	0	0	0	0	0	5.893	0	0	0	0	0.574	0	0	0.371	1.561	0	0	0	0.551	0	0	0	0.237	0	0.286	0	0	0.889	0	0	0	0.203	0.799	0	0	0	2.214	0	0	0	0
5709	PSMD3	0	3.352	0	0	0	0	0	0	0	0	0	0	0.663	0	0	0	0	0.132	0	0	0	0.97	0	0.37	0	0	0	0	0	0	0	0	0	0	84.83	0	0	0	47.326	49.246	0	0	0	0.233	0	0	0	0
5711	PSMD5	0	0	0	0	0	0	0	0	0	0	0	0	0	0	0	4.657	0	0	0	0	0	1.084	0	0	0	0	0	0	0	0	0	0	0	0	3.318	0	0	0	0	0	0	0	0	0.941	0	0	0	0
5713	PSMD7	0	0	0	0	0	0	0	0	0	0	0	0	0	0	0	0	0	0	0	0	0	0	0	0	0	0	0	0	0	0	0	0	0	0	0	0	0	0	0	0	0	0	0	0.532	0	0	0	0
5716	PSMD10	0	0	0	0	0	0	0	0	0	0	0	0	0	0	0	0	0	0	0	0	0	0	0	0	0	0	0	0	0	0	0	0	0	0	0	0	0	0	0	0	0	0	0	0.73	0	0	0	0
5717	PSMD11	0	3.102	0	2.217	0	0	0	1.827	0	0	0	0	5.372	0.166	0.241	3.786	0	0	0	0	1.389	0	0	0.848	0	1.831	0	0	0	0	0	1.564	0	0	4.418	0	0	0	0	4.125	0	0	0	14.861	0	0	0	0
5718	PSMD12	0.201	0	0	0.423	0	0	0	0	0	0	0	0	0.127	0	0	0	0	0.068	0	0	0.039	0.757	0	1.314	0	0	0	0	0	0	0	0	0	0	0	0	0	0	0	0.969	0	0	0	0.471	0	0	0	0
5719	PSMD13	0	2.156	0	13.594	0	0	0	0.166	0	0	0	0	5.706	0	0	0	0	0	0	0	0	2.807	0	0.972	0	0	0	0	0	0.252	0	1.325	0	0	1.682	0	0	0	0	2.243	0	0	0	1.435	0.514	0	0	0
5720	PSME1	0	0.706	0	0	0	0.142	0	0	0	0	0	0	1.537	0	0	0	0	0	0	0	1.727	11.166	0	3.088	2.421	0	0	0	0	0	0	0.512	2.936	0	1.885	0	0	0	1.615	0	0	0	0	0.368	0	0	0	0
5721	PSME2	0	0.721	0	0	0	0	0	0	0	0	0	0	0	0	0	0	0	0	0	0	0	1.489	0	1.378	0	0	0	0	0	0	0	0	0	0	0	0	0	0	0	0	0	0	0	0.695	0	0	0	0
5725	PTBP1	0	0	0	0	0	0	0	6.958	0	0	0	0	0	0	0	0	0	0	0	0	0	0	0	0	0	0	0	0	0	0	0	0	0	0	0	0	0	0	0	0	0	0	0	2.412	0	0	0	0
5730	PTGDS	37.018	716.543	181.211	80.897	42.14	31.755	7.371	10.519	173.971	54.702	138.52	88.054	48.816	80.217	46.989	103.604	281.456	16.791	33.977	0	86.386	12.379	7.9	3.434	74.345	28.054	125.207	23.058	126.486	101.977	1352.86	21.75	198.39	123.297	201.571	309.51	217.536	548.595	44.772	174.458	29.469	22.432	18.45	0	14.444	0	11.478	54.342
5738	PTGFRN	0	0	0	0	0	0	0	0	0	0	0	0	0	0	0	0	0	0	0	0	0	0	0	0	0	0	0	0	0	0	0	0	0	0	0	0	0	0	0	0	0	0	0	0	0	0	0	0
5753	PTK6	0	0	0	0	0	0	0	0	0	0	0	0	0	0	0	0	0	0	0	0	0	0	0	0	0	0	0	0	0	0	0	0	0	0	0	0	0	0	0	0	0	0	0	0.459	0	0	0	0
5754	PTK7	0	0	0	0	0	0	0	0	0	0	0	0	0	0	0	0	0	0	0	0	0	0	0	0	0	0	0	0	0	0	0	0	0	0	0	0	0	0	0	0	0	0	0	0	0	0	0	0
5756	TWF1	0	12.856	0	0	0	2.87	0	0	0	0	0	0	0	0	0	1.538	0	2.758	0	0	0	2.459	0	0	0	7.955	0	0	0	0	0	1.811	0	0	3.762	0	0	0	0	9.44	0	0	0	1.969	0	0	0	0
5757	PTMA	1.744	0	0	0	19.74	0	0	0	0	0	0	0	0	0	0	8.733	9.863	0	0	0	0	0	19.639	0	39.25	0	0	0	0	0	0	0	0	0	0	0	0	0	0	0	0	0	0	0	0	0	0	11.979
5768	QSOX1	4.205	10.786	0.489	0	4.646	15.24	4.908	0	9.347	24.984	2.65	5.878	11.474	0	9.651	49.495	17.242	7.308	1.329	0	5.928	10.536	0	1.294	1.501	10.38	0	2.735	0	25.88	14.395	5.739	3.133	9.204	7.877	10.956	6.807	18.816	0.613	0	0	0	4.407	0	2.536	0	0	25.588
5770	PTPN1	0	0	0	0	0	0	0	0	0	0	0	0	0	0	0	0	0	0	0	0	0	0	0	0	0	0	0	0	0	0	0	0	0	0	0	0	0	0	0	0	0	0	0	8.508	0	0	0	0
5777	PTPN6	0	0	0	0	0	0	0	0	0	0	0	0	0	0	0	0	0	0	0	0	0	0	0	3.013	0	0	0	0	0	0	0	0	0	0	0	0	0	0	11.081	0	0	0	0	3.524	0	0	0	0
5781	PTPN11	0	0	0	0	0	0	0	0	0	0	0	0	0	0	0	0	0	0	0	0	0	0	0	0	0	0	0	0	0	0	0	0	0	0	0	0	0	0	0	0	0	0	0	0	0	0	0	0
5783	PTPN13	0	3.381	0	0	0	0	0	0	0	0	0	0	0	0	0	0	0	0	0	0	0	0.197	0	0	0	0	0	0	0	0	0	0	0	0	0	0	0	0	0	0	0	0	0.046	0	0	0	0	0.106
5788	PTPRC	0	0	0	0	0	0	0	0	0	0	0	0	0	0	0	0	0	0	0	0	0	0	0	0.84	0	0	0	0	0	0	0	0	1.518	0	0	0	0	0	2.426	0	0	0	0	1.085	0	0	0	0
5791	PTPRE	0	0	0	0	0	0	0	0	0	0	0	0	0	0	0	0	0	0	0	0	0	0	0	0	0	0	0	0	0	0	0	0	0	0	0	0	0	0	0	0	0	0	0	0	0	0	0	0
5793	PTPRG	0	3.967	0	0	0	2.306	0	0	3.678	0	0	0	0	0	0.402	2.183	0	0	0	0	1.475	0	0	0	0	0	0	0	0	1.526	4.892	0.744	0	0	1.185	6.411	0	0	0	0.572	0	0	0	0	0	0	0	1.333
5795	PTPRJ	0.084	1.353	0	0.709	0.386	0	0.476	0	0	1.747	0	0	0.293	0.375	0	0	0	0.408	0	0	0	0.351	0	0.295	0	0	0	1.855	0	0	1.062	0	0.895	0	0.51	0	0.123	1.509	0	1.711	0	0	0	0.575	0	0	0	0.062
5796	PTPRK	0	0	0	0	0	0	0	0	0	0	0	0	0	0	0	0	0	0	0	0	0	0	0	0	0	0	0	0	0	0	0	0	0	0	0	0	0	0	0	0	0	0	0	0	0	0	0	0
5800	PTPRO	1.118	3.738	0	0.872	0.828	0.371	0	0	0	0.423	0.906	0.449	3.355	0	0	0	0	0.661	0	0	0	4.336	0	0	0	7.606	0	7.922	0	0.529	3.204	0	0	0	0.386	0	8.282	0	0	1.955	0	0	0.381	0	16.82	0	0	0
5802	PTPRS	1.952	0	0	0	0	0.993	0	0	0.538	0	0	0	0.22	0	0.255	0.748	0	1.681	0	0	0.021	1.439	0	0	0	1.434	0	0.237	0	1.203	0	0.227	0	0	0.071	0.314	0.162	0	0	0	0	0	0	0	0	0	0	1.405
5806	PTX3	0	0	0	0	0	0	0	0	0	0	0	0	0	0	0	0	0	0	0	0	0	0	0	0	0	0	0	0	0	0	0	0	0	0	0	0	0	0	0	0	0	0	0	0	0	0	0	0
5813	PURA	0	0	0	0	0	0	0	0	0	0	0	0	0	0	0	0	0	0	0	0	0	0	0	0	0	0	0	0	0	0	0	0	0	0	0	0	0	0	0	0	0	0	0	0	0	0	0	0
5816	PVALB	0	0	0	0	0	0	0	0	0	0	0	0	0	0	0	0	0	0	0	0	0	0	0	0	0	0	0	0	0	0	0	0	0	0	0	0	0	0	0	0	0	0	0	0	0	0	0	0
5817	PVR	0	0	0	0	0.413	0	0	0	1.224	0	1.811	1.309	0.758	0	0	0	0	0	0	0	0	0	0.623	0	0	0	0	0	0	0	3.86	0	0	0	0	0	2.906	0	0	0	0	0	0	0	0	0	0	1.715
5818	PVRL1	0	0	0	0	0	0	0	0	0	0	0	0	0	0	0	0	0	0	0	0	0	0	0	0	0	0	0	0	0	0	0	0	0	0	0	0	0	0	0	0	0	0	0	0	0	0	0	0
5819	PVRL2	0	0	0	0	0.551	0	0	0	4.162	0	0	0	0	2.325	0.882	2.626	0	0	0	0	2.507	0	0	0	0	0	0	6.77	0	0	3.692	0	0	0	0	7.818	0	0	0	2.037	0	0	0	0	0	0	0	0.537
5825	ABCD3	0	0	0	0	0	0	0	0	0	0	0	0	0	0	0	0	0	0	0	0	0	0	0	0.176	0	0	0	0	0	0	0	0	0	0	0	0	0	0	0	0	0.44	0	0	0.181	0	0	0	0
5832	ALDH18A1	0	0	0	0	0	0	0	0	0	0	0	0	0	0	0	0	0	0	0	0	0	0	0	0	0	0	0	0	0	0	0	0	0	0	0	0	0	0	0	0	0	0	0	0	0	0	0	0
5833	PCYT2	0	0.611	0	0	0	0	0	0	0	0	0	0	0	0	0	0	0	4.035	0	0	0	1.402	0	0	0	0	0	0	0	0	0	0	0	0	0	0	0	0	0	0	0	0	0	0	0	0	0	0
5834	PYGB	0	0.642	0	2.982	0	0.067	0.753	0	0	4.419	0	0	1.15	0	1.915	0	0	1.209	0	0	0.139	3.156	0	1.715	0	2.771	0	1.376	0	0	0	0.548	3.438	0	1.286	0	0	0	2.309	3.576	0	0	0	3.491	0	0	0	0
5836	PYGL	0	0	0	0.244	0	0.085	0	0	0	0	0	0	2.916	0	0	0.566	0	0	0	0	0.317	1.159	0	15.481	2.191	0	11.084	1.157	0	0	0	0.522	28.556	0	0	0	0	0	23.627	0	0	0	0	5.86	0	0	0	0
5837	PYGM	0	0	0	0.365	0	0	0	0	0	0	0	0	0	0	0	0	0	0	0	0	0	1.065	0	1.546	0	0	0	0	0	0	0	0	4.146	0	0	0	0	0	2.664	0	0	0	0	3.718	0	0	0	0
5858	PZP	0	0	25.285	0	0	2.749	0.974	0	0	11.679	0	0	0	0	1.062	0.464	0	0	0	0	0	0	0	0	0	0	33.941	0	0	0	0	0	4.482	0	0	0	0	0	3.861	0	0	0	0	0	0	0	0	0
5859	QARS	0	0	0	0	0	0	0.624	0	0	0	0	0	0	0	0	0	0	0	0	0	0	0	0	0	0	0	0	0	0	0	0	0	0	0	0	0	0	0	0	0	0	0	0	0.456	0	0	0	0
5860	QDPR	1.675	17.222	0	28.424	0	0	0	0	4.045	0	1.607	0	0	16.343	14.44	0	35.66	8.066	0	0	0	32.516	0	0	0	117.295	0	1.455	0	2.053	0	31.883	0	0	75.313	0	0	0	0	49.711	0	0	0	0	30.123	0	0	22.011
5861	RAB1A	2.705	3.341	0	12.174	1.768	1.932	0.698	2.259	0	3.024	0	0	14.245	1.384	0	0	0	4.648	0	0	0	11.707	0	5.522	0	1.466	0	1.933	0	0	0	4.818	0	0	5.627	4.246	0	0	0	5.67	2.23	0	0	4.913	0	0	0	0.857
5862	RAB2A	0.875	4.903	0	17.405	0	2.166	1.902	1.827	0	0	4.132	0	5.292	0	0	0	7.529	0.91	0	0	1.551	3.374	0	7.783	3.426	20.229	0	2.876	0	0	0	2.537	8.436	0	10.758	1.911	0	0	6.557	0	1.002	0	0	5.102	1.192	4.356	0	0
5864	RAB3A	0	0	0	15.824	0	0	0	0	0	0	0	0	0	0	0	0	0	0	0	0	0	0	0	0	0	0	0	0	0	0	0	0	0	0	1.795	0	0	0	0	0	0	0	0	1.247	0	0	0	0
5865	RAB3B	0	1.836	0	18.962	0	0	0	0	0	0	2.105	0	0	0	0	0	0	0	0	0	0	0	0	0	0	0	0	0	0	0	0	0	0	0	2.711	0.727	0	0	0	0	0	0	0	0	0	0	0	0
5868	RAB5A	0.296	0	0	16.318	1.058	3.313	0	0	0	0	0	0	14.423	4.193	0	0	2.913	17.876	0	0	0	23.21	0	1.9	0	10.651	0	5.696	0	0	0	5.287	0	0	0	9.656	94.442	0	0	16.265	0	0	0	2.186	2.954	0	0	0
5869	RAB5B	1.079	4.62	0	8.423	2.326	0	1.092	0	0	0	0	0	6.773	6.099	0	0	2.913	18.429	0	0	0.472	15.305	0	1.413	0	0	0	6.743	0	0	0	3.68	0	0	14.135	6.238	97.333	0	8.401	0	1.384	0	0	0.223	4.468	0	2.169	0.966
5870	RAB6A	0	0	0	0	0	0	0	0	0	0	0	0	0	0	0	0	0	0	0	0	0	0	0	1.925	0	0	0	0	0	0	0	0	0	0	0	0	0	0	0	0	0	0	0	0	0	0	0	0
5872	RAB13	0	0	0	17.977	2.275	0	0	0	0	0	0	2.421	0	4.753	0	0	0	8.663	0	0	0	16.287	0	3.11	0	10.154	0	1.717	0	0	0	3.425	0	0	10.78	0	0	0	3.07	10.275	0	0	0	1.232	0	0	0	0
5873	RAB27A	0	29.261	0	123.107	0	0	0	0	0	0	22.593	0	0	0	0	0	0	0	0	0	0	0	0	35.031	0	0	0	0	0	3.254	0	0	0	0	8.918	0	0	0	10.729	6.369	0	0	0	24.176	0	0	0	0
5874	RAB27B	0	1.715	0	27.012	0	0	1.116	0	0	0	0	0	0	0	0	0	0	0	0	0	0	0	0	1.254	0	0	0	0	0	0	0	0	0	0	3.346	0	0	0	0	0.832	0	0	0	4.849	0	0	0	0
5875	RABGGTA	0	0	0	0	0	0	0	0	0	0	0	0	0	0	0	0	0	0	0	0	0	0	0	0	0	0	0	0	0	0	0	0	0	0	0	0	0	0	0	0	0	0	0	0.584	0	0	0	0
5877	RABIF	0	0	0	0	0	0	0	0	0	0	0	0	0	0	0	0	0	0	0	0	0	0	0	0	0	0	0	0	0	0	0	0	0	0	0	0	0	0	0	0	0	0	0	0	0	0	0	0
5878	RAB5C	2.066	9.903	0	25.543	5.973	1.208	8.773	1.064	1.524	0	18.292	6.97	10.747	13.614	28.026	0.998	6.664	19.872	0	0	0	24.73	0.54	1.739	1.835	12.403	0	8.83	0	0	0	5.698	9.851	0	14.502	7.67	99.505	0	8.735	13.434	2.946	0	1.684	1.351	7.636	0	2.935	1.249
5879	RAC1	4.242	5.284	0	21.43	6.682	0	2.716	9.313	0	6.613	8.615	17.343	0	14.659	0	0	15.675	0	0	0	0	8.204	0	0	3.56	17.111	0	16.865	7.493	0	0	1.608	0	0	4.824	0	23.625	0	3.497	0	0	0	0	4.554	11.349	0	12.416	0
5880	RAC2	0	0	0	0	0	0	0	0	0	0	0	0	0	0	0	2.094	0	0	0	0	0	0	0	0	0	0	9.739	0	0	0	0	0	11.642	0	0	0	0	0	4.543	0	0	0	0	5.873	0	0	0	0
5881	RAC3	0	0	0	0	0	0	0	0	0	0	0	6.448	0	0	0	0	0	0	0	0	0	0	0	0	0	0	0	0	0	0	0	0	0	0	0	0	0	0	0	0	0	0	0	0	0	0	0	0
5887	RAD23B	0	0	0	0	0	0	0	0	0	0	0	0	0	0	0	0	0	0	0	0	0	0	0	0	0	0	0	0	0	0	0	0	0	0	0	0	0	0	0	0	0	0	0	0	0	0	0	0
5898	RALA	1.79	7.421	0	14.441	5.488	0	1.329	4.151	0	36.181	0	0	9.241	5.467	0	0	0	6.064	0	0	2.356	5.39	0	0.179	0	12.543	0	9.394	0	0	0	2.99	0	0	4.64	2.726	9.844	0	0	3.888	1.954	0	0	0	4.97	0	0	0
5899	RALB	7.037	10.994	0	48.516	7.54	17.048	6.556	0	5.159	27.483	49.98	3.549	44.088	11.535	29.403	0	6.61	15.692	1.562	0	13.632	23.449	0	5.548	0	14.828	0	33.65	0	4.089	0	5.693	0	0	35.118	0	8.151	0	10.166	10.312	3.543	0	3.547	5.523	7.717	0	0	7.301
5901	RAN	1.383	1.642	0	2.094	0	1.45	0	0.85	0	1.694	0	0	9.411	4.588	3.346	0	0	0	0	0	2.011	12.506	0	5.303	0	13.824	0	6.131	0	0	0	6.602	0	0	3.672	0	0	0	8.342	3.867	1.625	0	0	0	0	0	0	1.714
5902	RANBP1	0	0	0	0	0	0	0	0	0	0	0	0	0	0	0	0	0	0	0	0	0	0	0	0	0	0	0	0	0	0	0	0	0	0	0	0	0	0	0	0	0	0	0	30.244	0	0	0	0
5905	RANGAP1	0	0	0	0	0	0	0	0	0	0	0	0	0	0	0	0	0	0	0	0	0	0	0	0	0	0	0	0	0	0	0	0	0	0	0	0	0	0	0	0	0	0	0	0	0	0	0	0
5906	RAP1A	5.724	32.929	0	64.256	6.78	5.612	8.305	6.115	1.58	13.737	8.61	9.019	9.051	9.032	4.575	0.183	8.982	14.548	0	0	3.905	10.38	1.801	6.204	0	11.084	0	10.83	0	6.416	0	4.293	0	0	5.939	0	0	0	10.908	7.829	5.176	0	5.394	10.075	10.708	0	5.328	2.452
5908	RAP1B	6.373	36.025	0	68.732	7.606	6.266	9.343	7.2	1.778	12.199	9.687	7.079	10.157	10.535	5.147	0.205	7.687	14.594	0	0	4.381	12.973	2.027	6.353	4.587	15.119	0	11.029	0	8.84	0	6.263	15.386	0	8.319	0	0	0	10.216	8.054	2.753	0	0	10.092	8.867	13.87	0	4.103
5910	RAP1GDS1	0	0	0	0	0	0	0	0	0	0	0	0	0	0	0	0	0	0	0	0	0	0	0	0	0	0	0	0	0	0	0	0	0	0	0	0	0	0	0	0	0	0	0	0	0	0	0	0
5911	RAP2A	0	0.99	0	0	0	0	0	0	0	0	0	0	0	0	0	0	0	0.93	0	0	0	0	0	0	0	0	0	0	0	0	0	0	0	0	0	0	0	0	0	0	0	0	0	0	0	0	0	0
5912	RAP2B	0.421	0	0	0	0	0	3.626	0.678	0	0	0	0	0	0	0	0	0	0	0	0	0	0	0	0.354	0	0	0	0	0	0	0	0	0	0	0	0	0	0	0	0	0	0	0	0	0	0	0	0
5917	RARS	0	0	0	0	0	0	0	0	0	0	0	0	0.325	0	0	0	0	0	0	0	0	15.267	0	0	0	0	0	0	0	0	0	0	0	0	0	0	0	0	0.112	0	0	0	0	0	0	0	0	0
5918	RARRES1	0	0	0	0	0	0	0	0	0	0	0	0.857	0	0	0	0	0	0	0	0	0	0	0	0	0	0	0	0	0	0	0	0	0	0	10.973	0	0	0	0	0	0	0	0	0	0	0	0	5.087
5919	RARRES2	0	0	0	0	0	9.535	0	0	0	0	0	0	0	0	0	6.335	0	0	0	0	1.684	0	0	0	0	0	0	0	0	11.206	0	0	0	0	0	0	0	0	0	0	0	0	0	0	0	0	0	0
5928	RBBP4	0	0	0	0	0	0	0	0	0	0	0	0	0	0	0	0	0	0	0	0	0	0	0	0	0	0	0	0	0	0	0	0	0	0	0	0	0	0	0	0	0	0	0	0	0	0	0	0
5931	RBBP7	0	0	0	0	0	0	0	0	0	0	0	0	0	0	0	0	0	0	0	0	0	0	0	0	0	0	0	0	0	0	0	0	0	0	0	0	0	0	0	0	0	0	0	0	0	0	0	0
5947	RBP1	0	0	0	0	0	0	0	0	0	0	0	0	0	0	0	0	0	0	0	0	0	0	0	0	0	0	0	0	0	0	0	0	0	0	0	0	0	0	0	0	0	0	0	0	0	0	0	0
5948	RBP2	0	0	0	0	0	0	0	0	0	0	0	0	0	0	0	0	0	0	0	0	0	0	0	0	0	0	0	0	0	0	0	0	0	0	0	0	0	0	0	0	0	0	0	0	0	0	0	0
5950	RBP4	22.221	272.665	258.392	225.735	0	0	19.054	22.583	112.963	163.021	80.384	34.479	35.565	17.589	116.076	47.848	1065.54	5.45	13.453	0	8.541	39.561	0	0	1.653	60.374	5.416	16.718	190.067	311.493	22.86	247.132	0	55.727	53.951	0	62.918	0	15.575	146.827	0	120.297	26.405	0	42.563	38.734	10.985	10.938
5954	RCN1	0	0	0	0	0	0	0	0	0	0	0	0	0	0	0	0	0	0	0	0	0	0	0	0	0	0	0	0	0	0	0	0	0	0	0	0	0	0	0	0	0	0	0	0	0	0	0	554.22
5962	RDX	13.39	46.69	0	63.113	15.149	12.453	10.136	18.306	15.669	32.579	20.887	14.795	30.854	24.146	12.309	10.923	17.89	39.405	6.259	0	6.082	147.527	0	6.426	24.674	66.582	10.007	29.993	0	20.118	11.613	19.74	25.264	0	43.186	15.257	21.962	8.443	18.328	18.761	14.221	0	1.776	5.108	11.023	12.382	6.8	26.334
5967	REG1A	0	1.966	0	0	0	7.864	0	0	52.119	0	0	1.075	0	0	13.411	16.138	205.661	0	0	0	0	0.601	0	0	0	0	0	0	0	0	114.638	13.13	0	0	18.255	94.894	0	0	12.778	23.92	1.256	0	3.615	0	0	0	0	0
5968	REG1B	0	0	0	0	0	0	0	0	0	0	0	0	0	0	0	0	131.984	0	0	0	0	0	0	0	0	0	0	0	0	0	0	0	0	0	0	0	0	0	0	0	0	0	0	0	0	0	0	0
5972	REN	0	0	0	0	0	0	0	0	0	0	0	0	0	0	0	0	0	0	0	0	0	0	0	0	0	0	0	0	0	0	0	0	0	0	0	0	0	0	0	0	0	0	0	0	0	0	0	0
5973	RENBP	2.366	2.169	0	7.188	0	1.214	0	0	1.753	0	0	0	0	3.38	5.669	9.526	0	13.961	0	0	0	12.405	0	0	0	1.557	0	1.781	0	1.116	0	8.491	0	0	2.621	0	0	0	0	19.411	0	0	0	0	0	0	0	0.501
6035	RNASE1	0	0	0	0	0	0	0	0	0	0	0	0	0	0	0	0	0	0	0	0	0	0	2.964	0	0	0	0	0	0	0	0	0	0	0	0	0	0	0	0	0	0	12.374	0	0	0	0	0	0
6036	RNASE2	0	24.305	0	44.309	74.714	0	38.959	0	338.303	0	0	11.107	156.92	0	23.153	0	0	0	0	0	21.235	0	0	0	0	0	0	0	0	155.772	187.827	0	0	0	0	0	128.555	0	0	165.663	0	0	4.591	0	0	0	22	28.253
6037	RNASE3	0	0	0	0	0	0	0	0	0	0	0	0	0	0	0	7.58	0	0	0	0	0	0	0	8.201	0	0	0	5.659	0	0	0	0	18.638	0	0	0	0	0	0	0	0	0	0	0	0	0	0	0
6038	RNASE4	1.16	5.074	0	11.092	1.336	2.411	0	0	0.596	2.654	2.981	0	0	0	1.124	0	0	0	0	0	0	0	0	0	0	0	0	0	0	0	0	7.135	0	0	11.611	0	4.396	0	0	1.283	0	0	0	0	0	0	0	0
6050	RNH1	0	0.79	0	1.989	0	0.277	1.375	0	0.219	0	0.87	0	2.579	1.393	0.728	1.53	0	1.124	0	0	0.947	3.345	0	1.726	0.824	5.44	2.477	0.813	0	2.276	0	1.904	2.53	0	3.091	0.695	0	2.973	3.146	2.896	0.374	0.592	0	1.651	1.495	0	0	0
6051	RNPEP	0.362	39.36	0	2.029	0.022	0	0	0	0.06	0.307	0.299	0	0.622	0.194	0.037	1.043	0.516	0.651	0	0	0.804	8.832	0	1.015	0.631	2.52	0	2.445	0	1.048	0	1.358	4.508	0	1.434	0	0.505	0	2.333	0	0.411	0	0.09	3.328	0.676	0	0	0.105
6102	RP2	0	0	0	0	0	0	0	0	0	0	0	0	0	0	0	0	0	0	0	0	0	0	0	0.235	0	0	0	0	0	0	0	0	0	0	0	0	0	0	0	0	0	0	0	1.122	0	0	0	0
6117	RPA1	0	0	0	0	0	0	0	0	0	0	0	0	0	0	0	0	0	0	0	0	0	0	0	0	0	0	0	0	0	0	0	0	0	0	0	0	0	0	0	0	0	0	0	0	0	0	0	0
6122	RPL3	0.459	0	0	0.71	0	0	0	6.684	0	0	0	0	1.866	0	0	0	0	0	0	0	1.297	0	0	2.121	1.623	5.007	0	0	0	0	0	0	0	0	0	0	0	0	0	1.721	0	0	0	1.347	0	0	0	0
6124	RPL4	2.764	0	0	2.114	0	0	0	18.491	0	0	0	0	28.371	8.465	0	3.766	0	0	0	0	2.153	0	0	0.556	0	9.274	0	4.267	0	0	0	0	0	0	0	0	0	0	0	2.246	0.346	0	0	1.14	0	0	3.859	0.645
6125	RPL5	0	0	0	0	0	0	0	9.647	0	0	0	0	4.163	0	0	0	0	0	0	0	0	0	0	0	0	0	0	0	0	0	0	0	0	0	0	0	0	0	0	1.189	0	0	0	0	0	0	0	0
6128	RPL6	0	0	0	0	0	0	0	3.042	0	0	0	0	1.279	0	0	152.286	0	0	0	0	37.128	0	0	0	0	0	0	9.933	0	0	0	0	0	0	0	0	0	0	0	5.454	68.409	0	0	12.85	0	0	0	2.047
6129	RPL7	0	0	0	0	0	0	0	5.971	0	0	0	0	4.01	2.242	0	0	0	0	0	0	0	0	0	0	1.692	14.609	0	5.222	0	0	0	0	3.658	0	1.631	0	0	0	3.119	0.977	0	0	0	4.016	0	0	0	1.713
6130	RPL7A	0	0	0	0	0	0	0	20.208	0	0	0	0	4.319	0	0	31.892	31.019	0	0	0	0	4.67	0	1.115	0	23.636	0	0	0	0	0	0	0	0	0	0	0	0	0	0	0	0	0	0	0	0	0	0
6132	RPL8	0	0	0	0	0	0	0	4.718	0	0	0	0	1.974	0	0	0	0	0	0	0	0	0	0	0	0	0	0	0	0	0	0	0	0	0	0	0	0	0	0	0	0	0	0	0	0	0	0	0
6133	RPL9	0	0	0	0	0	0	0	6.232	0	0	0	0	11.676	0	0	0	0	0	0	0	0	0	0	0	0	0	0	0	0	0	0	0	0	0	0	0	0	0	0	0	0	0	0	0.545	0	0	0	0
6134	RPL10	0	0	0	0	0	0	0	0	0	0	0	0	0.337	0.231	0	0	0	0	0	0	0	0	0	0.305	0	6.635	0	0	0	0	0	0	0	0	0.846	0	0	0	0	2.006	0.213	0	0	0	0	0	0	0
6135	RPL11	0	0	0	0	0	0	0	39.723	0	0	0	0	1.863	0	0	0	0	0	0	0	0	0	0	0	0	8.447	0	5.165	0	0	0	0	0.779	0	0	0	0	0	2.558	7.634	0.303	0	0	0.645	0	0	0.498	0
6136	RPL12	0	0	0	0	0	0	0	3.001	0	0	0	0	0	0	0	0	0	0	0	0	0	0	0	0	2.591	0	0	0	0	0	0	0	1.809	0	0	0	0	0	0	0	0	0	0	1.54	0	0	0	0
6137	RPL13	0	0	0	0	0	0	0	3.825	0	0	0	0	1.711	0	0	1.307	0	0.656	0	0	0	0	0	0	0	4.49	0	0	0	0	0	0	0	0	0	0	0	0	0	0	0	0	0	0	0	0	0	0
6138	RPL15	0	8.862	0	8.577	3.676	0	15.237	5.665	0	0	0	0	18.391	0	0	0	9.284	0	0	0	0.564	0	0	1.933	6.758	35.558	0	9.807	0	0	0	0	0	0	0	0	0	0	2.682	0	2.036	0	0	0	0	0	0	0
6139	RPL17	0	0	0	0	0	0	0	11.941	0	0	0	0	0	0	0	0	0	0	0	0	0	0	0	0	0	0	0	0	0	0	0	0	0	0	0	0	0	0	0	0	0	0	0	0	0	0	0	0
6141	RPL18	4.918	0	0	0	0	0	6.172	11.03	0	0	0	0	8.093	0	0	0	0	0	0	0	1.634	0	0	0	4.951	17.576	0	9.222	0	0	0	3.408	0	0	13.453	2.638	0	0	0	7.861	0	0	0	2.784	0	0	0	3.424
6142	RPL18A	0	0	0	0	0	0	0	9.161	0	0	0	0	0	3.225	0	0	0	0.313	0	0	0	1.337	0	6.249	0	0	0	0	0	0	0	0	0	0	1.18	0	0	0	0	2.482	0.684	0	0	0	0	0	0	0
6143	RPL19	0	0	0	0	0	0	0	4.496	0	0	0	0	2.535	0	0	2.579	0	0	0	0	0	0	0	0	0	0	0	0	0	0	0	0	0	0	0	0	0	0	0	0	0	0	0	0	0	0	0	0
6144	RPL21	0	0	0	0	0	0	0	4.875	0	0	0	0	1.562	0	0	0	0	0	0	0	0	0	0	0	0	0	0	0	0	0	0	0	0	0	0	0	0	0	0	0	0	0	0	0	0	0	0	0
6146	RPL22	0	0	0	0	0	0	0	0	0	0	0	0	12.729	0	0	0	0	0	0	0	0	0	0	13.533	0	39.347	0	0	0	0	0	0	0	0	0	0	0	0	0	6.017	0	0	0	3.408	0	0	0	0
6147	RPL23A	0	0	0	0	0	0	0	8.683	0	0	0	0	5.709	0	0	0	0	0	0	0	0	0	0	0	0	0	0	0	0	0	0	0	0	0	0	0	0	0	0	0	0	0	0	0	0	0	0	0
6152	RPL24	0	0	0	0	0	0	0	4.384	0	0	0	0	5.338	0	0	39.403	0	0	0	0	0	0	0	0	0	0	0	0	0	0	0	0	0	0	0	0	0	0	0	0	0	0	0	0	0	0	0	0
6155	RPL27	0	0	0	0	0	0	0	29.191	0	0	0	0	0	0	0	0	0	0	0	0	0	0	0	0	0	0	0	0	0	0	0	0	0	0	0	0	0	0	0	0	0	0	0	0	0	0	0	0
6156	RPL30	0	0	0	0	0	0	0	0	0	0	0	0	0	0	0	0	0	0	0	0	0	0	0	0	0	0	0	0	0	0	0	0	0	0	0	0	0	0	0	0	0	0	0	0	0	0	0	0
6157	RPL27A	0	0	0	2.582	0	0	0	0	0	0	0	0	0	0	0	0	3.249	0	0	0	0.849	0	0	0	0	0	0	0	0	0	0	0	0	0	0	0	0	0	0	0	1.015	0	0	0	0	0	0	0
6158	RPL28	0	0	0	0	0	0	0	0	0	0	0	0	0	0	0	0	0	0	0	0	0	0	0	0	0	0	0	0	0	0	0	0	0	0	0	0	0	0	0	0	0	0	0	39.73	0	0	0	0
6160	RPL31	0	0	0	0	0	0	0	0	0	0	0	0	0	0	0	6.553	0	0	0	0	0	0	0	0	0	0	0	0	0	0	0	0	0	0	0	0	0	0	0	0	0	0	0	0	0	0	0	0
6161	RPL32	0	0	0	0	0	0	0	0	0	0	0	0	0	0	0	0	0	0	0	0	0	0	0	0	0	0	0	0	0	0	0	0	0	0	0	0	0	0	0	0	0	0	0	0	0	0	0	0
6164	RPL34	0	0	0	0	0	0	0	0	0	0	0	0	0	0	0	25.863	0	0	0	0	0	0	0	0	0	0	0	0	0	0	0	0	0	0	0	0	0	0	0	0	0	0	0	0	0	0	0	0
6165	RPL35A	0	0	0	0	0	0	0	6.648	0	0	0	0	0	0	0	0	0	0	0	0	0	0	0	0	0	0	0	0	0	0	0	0	0	0	0	0	0	0	0	0	0	0	0	0	0	0	0	0
6168	RPL37A	0	0	0	0	0	0	0	0	0	0	0	0	0	0	0	0	0	0	0	0	0	0	0	0	0	0	0	0	0	0	0	0	0	0	0	0	0	0	0	0	0	0	0	0	0	0	0	0
6169	RPL38	0	0	0	0	0	0	0	2.235	0	0	0	0	0	0	0	0	0	0	0	0	0	0	0	0	0	0	0	0	0	0	0	0	0	0	0	0	0	0	0	0	0	0	0	0	0	0	0	0
6175	RPLP0	0	0.896	0	0.859	0.38	2.185	0	7.248	0	0	0	0	4.191	12.157	0	1.01	0	2.063	0	0	10.468	3.846	0	20.983	3.524	18.018	0	2.719	0	0	0	4.376	2.693	0	6.137	0.702	0	0	1.049	4.205	2.594	0	0	49.064	0.443	0	2.911	0.405
6176	RPLP1	0	0	0	0	0	0	0	0	0	0	0	0	0	0	0	0	0	0	0	0	0	0	0	0	0	0	0	0	0	0	0	0	0	0	0	0	0	0	0	0	0	0	0	0	0	0	0	0
6181	RPLP2	0	0	0	0	0	0	0	0	0	0	0	0	11.29	0	0	0	0	0	0	0	0	0	0	0	5.953	0	0	0	0	0	0	0	0	0	0	0	0	0	0	0	0	0	0	1.801	0	0	0	0
6182	MRPL12	0	0	0	0	0	0	0	0	0	0	0	0	0	0	0	0	0	0	0	0	0	0	0	0	0	0	0	0	0	0	0	0	0	0	0	0	0	0	0	0	0	0	0	0	0	0	0	0
6184	RPN1	0	0	0	0	0	0	4.978	0.984	0	0	0	0	0	0	0	3.508	2.051	0	0	0	0.12	0	0	1.154	1.853	15.708	0	4.299	0	0	0	0	4.268	0	6.512	0	0	0	2.25	2.611	0.752	0	0	2.89	0	0	0	1.909
6185	RPN2	0	0	0	0.381	0	0.079	0.429	0.973	0	0	0	0	0	0	0	0	0	0	0	0	0.052	0.051	0	1.455	0	2.456	0	0	0	0	0	0.571	0	0	0	0	0	0	0	0	1.025	0	0	6.372	0	0	0	0
6187	RPS2	0	0	0	1.552	0	0	0	4.077	0	0	0	0	5.547	2.262	0	0	0.152	2.019	0	0	0.546	0	0	1.314	0	10.382	0	1.816	0	0	0	0	0	0	1.986	0	0	0	0	0	7.376	0	0	0	0	0	0	0
6188	RPS3	0.114	0.645	0	2.036	0	0.885	0	12.924	0	0	0	8.763	6.214	6.838	0	0	1.176	3.478	0	0	0.986	7.896	0	2.324	6.304	17.178	0	5.671	0	0	0	2.15	6.905	0	4.482	1.959	0	0	0.692	3.531	2.594	0	0	2.204	1.083	0	9.435	0
6189	RPS3A	0	0	0	0	0	0	0	29.013	0	0	0	23.595	1.097	0	0	0	0	0	0	0	0	0	0	2.875	0	0	0	0	0	0	0	0	0	0	0	0	0	0	0	0	5.155	0	0	2.985	0	0	16.441	0
6191	RPS4X	0	0	0	0	0	0	1.06	13.94	0	0	0	0	2.326	0.878	0	0	0	0.696	0	0	0	0	0	0	0	4.256	0	1.642	0	0	0	0.552	0	0	0.524	0	0	0	0.49	1.592	0.329	0	0	0.225	0	0	0	0
6192	RPS4Y1	0	0	0	0	0	0	0	0	0	0	0	0	0	0	0	0	0	0	0	0	0	0	0	0	0	0	0	0	0	0	0	0	0	0	0	0	0	0	0	0	0	0	0	0	0	0	0	0
6193	RPS5	0	0	0	0	0	0	0	3.593	0	0	0	0	0	0	0	0	0	0	0	0	0	0	0	0	1.443	6.534	0	0	0	0	0	0.653	0	0	0	0	0	0	0	1.87	0	0	0	0	0	0	0	0
6194	RPS6	0	0	0	2.298	0.582	0	0	9.929	0	0	0	0	0	0	0	0	0	0.99	0	0	0	0	0	4.688	0.81	4.515	0	4.02	0	5.212	0	8.62	0	0	0	0	0	0	1.267	15.571	0.708	0	0	15.452	0	0	0	3.789
6195	RPS6KA1	0	0	0	0	0	0	0	0	0	0	0	0	0	0	0	0	0	0	0	0	0	0	0	0	0	0	0	0	0	0	0	0	0	0	0	0	0	0	0	0	0	0	0	0	0	0	0	0
6201	RPS7	0	0	0	0	0	0	0	7.722	0	0	0	0	0	0	0	0	0	0	0	0	45.656	0	0	0	0	0	0	0	0	0	0	0	0	0	0	0	0	0	0	0	0	0	0	0	0	0	0	0
6202	RPS8	24.91	0	0	93.644	4.259	0	0	370.273	0	0	0	0	123.398	207.369	0	2.472	2.216	348.101	0	0	13.279	1.288	0	0.886	3.607	11.344	0	0	0	0	0	0	0	0	0	0	0	0	0	2.267	0.381	0	0	1.653	1.448	0	1.214	0
6203	RPS9	3.053	0	0	5.046	11.552	0	10.485	5.778	0	0	0	15.567	40.416	28.952	26.875	47.033	16.299	17.622	0	0	0	5.872	0	0	0	47.532	0	4.945	0	0	0	8.743	0	0	8.962	0	0	0	13.396	37.627	7.02	0	0	4.532	0	0	0	4.576
6204	RPS10	0	0	0	0	0	0	0	0	0	0	0	0	0	0	0	0	0	0	0	0	0	0	0	0	2.082	0	0	0	0	0	0	0	0	0	0	0	0	0	0	0	0	0	0	0	0	0	0	0
6205	RPS11	0	0	0	0	0	0	0	0	0	0	0	0	0	0	0	0	0	0	0	0	0	0	0	0	0	34.352	0	0	0	0	0	0	0	0	0	0	0	0	0	0	0	0	0	0	0	0	0	0
6206	RPS12	0	0	0	0	0	0	0	0	0	0	0	0	2.766	0	0	0	0	0	0	0	0	0	0	0	0	0	0	0	0	0	0	0	0	0	0	0	0	0	0	0	0	0	0	0	0	0	0	0
6207	RPS13	0	0	0	0	0	0	0	6.073	0	0	0	0	3.978	0	0	0.611	0	1.434	0	0	0.765	0	0	0	0	7.991	0	0	0	0	0	0	0	0	0.611	0	0	0	0	0	0	0	0	0	0	0	0	0
6208	RPS14	0	0	0	0	0	0	0	0	0	0	0	0	0	0	0	0	0	0	0	0	0	0	0	0	0	0	0	0	0	0	0	0	0	0	0	0	0	0	0	0	0	0	0	0	0	0	0	0
6210	RPS15A	0	0	0	0	0	0	0	12.69	0	0	0	0	10.023	0	0	0	5.041	0	0	0	0	189.974	0	0	0	0	0	0	0	0	0	148.339	4.768	0	151.706	0	0	0	206.337	252.592	174.944	0	0	76.386	0	0	0	0
6217	RPS16	0	1.21	0	0	0	0	0	7.463	0	0	0	0	0	0	0	0	0	0	0	0	0	12.919	0	0	0	12.265	0	0	0	1.302	0	0	0	0	0	0	0	0	1.981	0	0	0	0	5.256	0	0	0	0
6218	RPS17	0	0	0	0	0	0	0	0	0	0	0	0	0	0	0	0	0	0	0	0	0	0	0	0	0	0	0	0	0	0	0	0	0	0	0	0	0	0	0	0	0	0	0	0	0	0	0	0
6222	RPS18	0.897	0	0	0	1.179	0	0	39.116	0	0	0	0	11.953	5.422	0	13.214	6.435	0	0	0	0.891	1.114	0	0	0	6.296	0	8.573	0	0	0	2.799	0	0	0	0	0	0	0	17.268	4.903	0	0	6.2	0	0	11.191	0
6223	RPS19	0	0	0	0	0	0	0	0	0	0	0	0	2.575	0	0	0	0	0	0	0	0	0	0	0	0	0	0	0	0	0	0	0	0	0	0	0	0	0	0	0	0	0	0	0	0	0	0	0
6224	RPS20	0	0	0	0	0	0	0	13.567	0	0	0	0	0	0	0	0	0	0	0	0	0	0	0	0	0	0	0	0	0	0	0	0	0	0	0	0	0	0	0	0	0	0	0	0	0	0	0	0
6227	RPS21	0	0	0	0	0	0	0	0	0	0	0	0	0	0	0	0	0	0	0	0	0	0	0	0	2.024	0	0	0	0	0	0	0	0	0	0	0	0	0	0	0	0	0	0	0	0	0	0	0
6228	RPS23	0	0	0	0	0	0	0	2.866	0	0	0	0	3.748	0	0	0	0	0	0	0	0	0	0	0	0	10.161	0	0	0	0	0	0	0	0	0	0	0	0	0	0	0	0	0	0.864	0	0	0	0
6229	RPS24	0	0	0	1.003	0	0	0	7.855	0	0	0	0	0	0	0	0	0	0	0	0	0.485	0	0	0.988	0	11.554	0	0	0	0	0	0	0	0	0	0	0	0	0	0	0	0	0	4.469	0	0	0	0
6230	RPS25	0	0	0	0	0	0	0	0	0	0	0	0	0	0	0	0	0	0	0	0	0	0	0	0	0	0	0	0	0	0	0	0	0	0	0	0	0	0	0	0	0	0	0	3.975	0	0	0	0
6231	RPS26	0	0	0	1.516	0	0	0	6.375	0	0	0	0	0	0	0	0	0	0	0	0	0	0	0	0	0	0	0	0	0	0	0	0	0	0	0	0	0	0	0	0	0	0	0	0	0	0	0	0
6232	RPS27	0	0	0	0	0	0	0	0	0	0	0	0	0	0	0	0	0	0	0	0	0	0	0	0	0	0	0	0	0	0	0	0	0	0	0	0	0	0	0	0	0	0	0	0	0	0	0	0
6233	RPS27A	44.812	258.048	68.13	416.14	104.37	84.808	67.058	128.736	24.782	110.387	164.322	111.253	195.015	138.062	96.228	75.449	133.951	195.223	59.228	0	42.073	316.625	0	107.687	81.311	415.738	197.845	207.364	202.091	109.888	131.131	125.044	179.541	425.632	183.3	142.3	351.179	353.683	140.52	158.342	48.502	26.944	47.144	77.806	138.994	57.02	43.728	48.649
6234	RPS28	0	0	0	0	0	0	0	0	0	0	0	0	4.636	0	0	0	0	0	0	0	0	0	0	0	0	0	0	0	0	0	0	0	0	0	0	0	0	0	0	0	0	0	0	0	0	0	0	0
6237	RRAS	0.438	0	0	0	0	0	0	0	0	0	0	0	0	0	0	0	0	0	0	0	0	0	0	0	0	0	0	0	0	0	0	0	0	0	0.541	0	0	0	0	14.098	0	0	0	0	0	0	0	0
6271	S100A1	0	0	0	0	0	0	0	0	0	0	0	0	0	0	0	0	0	0	0	0	0	0	0	0	0	0	0	0	0	0	0	0	0	0	0	0	0	0	0	0	0	0	0	0	0	0	0	0
6272	SORT1	0	0	0	0	0	0	0	0	0	0	0	0	0	0	0	0	0	0	0	0	0	0	0	0	0	0	0	0	0	0	0	0	0	0	0	0	0	0	0	0	0	0	0	0	0	0	0	0
6273	S100A2	0	0	0	0	0	0	0	0	0	0	0	0	0	0	0	0	0	0	0	0	0	0	0	0	0	0	0	0	0	0	0	0	0	0	0	0	0	0	0	0	0	0	0	21.284	0	0	0	0
6274	S100A3	0	0	0	0	0	0	0	0	0	0	0	0	0	0	0	0	0	0	0	0	0	0	0	0	0	0	0	0	0	0	7.819	0	0	0	0	0	0	0	0	0	0	0	0	0	0	0	0	0
6275	S100A4	0	0	0	0	0	0	0	0	0	0	0	0	0	0	0	0	0	0	0	0	0	0	0	0	0	0	0	0	0	0	0	0	0	0	0	0	0	0	0	0	0	0	0	34.923	0	0	0	0
6277	S100A6	0	0	0	0	9.816	40.037	0	0	41.697	53.601	0	30.788	0	0	0	123.366	0	0	77.021	0	0	0	7.676	0	38.619	49.713	85.612	48.596	0	20.443	0	0	24.584	40.748	0	0	80.453	386.556	18.582	81.795	0	0	0	0	0	0	0	32.678
6278	S100A7	0	0	0	0	0	0	0	0	0	0	0	0	18.035	0	0	0	0	0	0	0	0	0	0	0	3.587	4.422	16.336	0	0	0	0	0	0	0	0	0	0	0	3.015	3.199	0	0	0	3.432	0	0	0.212	0
6279	S100A8	8.594	31.505	121.708	42.047	0	247.825	246.272	652.342	4.024	505.248	6.35	261.353	133.592	617.859	201.219	202.009	85.005	10.748	71.96	3447.34	554.804	181.45	40.047	9900.25	11913.3	1526.78	8783.73	382.881	27.432	19.248	84.457	432.995	3843.32	268.592	176.017	167.745	0	48.028	2606.05	101.136	1242.2	48.145	24.01	14914.5	258.087	553.355	685.784	19.269
6280	S100A9	11.567	48.025	388.319	0	1.383	407.863	409.794	918.022	2.855	875.21	1.613	161.741	176.137	628.242	310.853	544.906	36.974	3.137	0	3160.13	2054.34	163.107	6.703	21176.3	32789.1	3094.78	18661.2	379.381	24.784	34.101	67.322	955.669	10125.2	560.261	233.311	303.883	0	61.923	5041.85	153.535	2093.29	0	14.561	35452.6	61.081	44.558	211.19	64.995
6281	S100A10	0	0	0	10.557	0	3.215	0	35.196	0	0	0	5.64	0	29.734	0	0	0	0	0	0	5.139	0	0	124.255	96.259	161.922	0	75.623	0	0	0	19.266	10.688	0	0	0	0	0	29.994	36.17	22.596	0	0	182.02	0	0	0	0
6282	S100A11	0	0	0	0	0	13.516	26.646	86.535	0	8.817	0	0	0	25.519	0	5.652	0	0	0	0	9.243	0	0	70.014	44.613	152.033	0	55.199	0	0	0	0	0	0	20.821	0	0	25.481	44.197	0	14.174	0	0	157.34	0	64.021	20.669	0
6283	S100A12	0	0	0	0	0	0	0	0	0	0	0	0	0	0	0	0	0	0	0	0	6.475	0	0	3.872	95.134	0	0	0	0	0	0	0	0	0	0	0	0	0	98.412	0	0	0	0	1889.93	0	0	0	0
6286	S100P	0.412	0.591	0	0	0	0	18.04	2.657	0	37.994	0	15.575	11.634	0	0	2.245	0	0.218	0	0	0	0	0	3.038	0	25.123	80.805	3.792	0	2.92	0	20.933	36.35	9.019	28.55	0	0	65.072	32.071	6.737	0.291	0	0	26.548	0	0	0	4.546
6288	SAA1	0	0	0	15.931	0	0	0	0	0	0	0	0	0	0	0	0	0	0	0	0	0	0	0	0	0	0	0	0	0	0	0	0	0	0	0	0	0	0	0	0	0	0	0	0	0	0	0	0
6291	SAA4	0	0	0	0	0	0	0	0	0	0	0	0	0	0	0	0	0	0	0	0	0	0	0	0	0	0	0	0	0	0	0	0	0	0	0	0	0	0	0	0	0	0	0	0	0	0	0	0
6293	VPS52	0	0	0	0	0	0	0	0	0	0	0	0	0	0	0	0	0	0	0	0	0	0	0	0	0	0	0	0	0	0	0	0	0	0	0	0	0	0	0	0	0	0	0	0.11	0	0	0	0
6296	ACSM3	0	0	0	0.545	0	0	0	0	0	0	0	0	0	0	0	0	0	0	0	0	0	0	0	0	0	0	0	0	0	0	0	0	0	0	0	0	0	0	0	0	54.011	0	0	0	0	0	0	0
6301	SARS	0	0	0	0	0	0	0	0	0	0	0	0	45.344	0	0	0	0	0	0	0	0	0	0	0	0	0	0	0	0	0	0	0	0	0	0	0	0	0	0	0	0	0	0	0	0	0	0	0
6317	SERPINB3	1.481	4.505	0	6.627	0.07	9.322	12.62	0	0.259	27.372	0	33.687	67.623	125.852	43.892	111.737	47.209	0	3.431	80.92	31.406	0	0.477	68.678	130.925	119.764	326.241	76.534	0	0	0	15.792	121.271	403.348	106.3	7.028	0	0	45.921	10.208	2.863	16.399	1.232	15.275	33.01	71.316	26.152	4.692
6318	SERPINB4	0.23	1.632	0	3.494	0	5.781	30.492	0	0	31.708	0	8.235	55.733	66.466	49.473	78.897	15.601	0	12.704	52.429	29.152	0	2.023	37.575	96.89	45.136	209.299	35.237	0	0	0	11.203	93.657	416.668	32.613	2.619	0	0	30.405	10.946	2.993	4.936	1.011	11.115	5.773	33.673	17.491	3.794
6326	SCN2A	0	0	0	0	0	0	0	0	0	0	0	0	0	0	0	0	0	0	0	0	0	0	0	0	0	0	0	0	0	0	0	0	0	0	0	0	0	0	0	0	0	0	0	0	0	0	0	0
6340	SCNN1G	0	0	0	0	0	0	0	0	0	0	0	0	0	0	0	0	0	0	0	0	0	0	0	0	0	0	0	0	0	0	0	0	0	0	0	0	0	0	0	0	0	0	0	0	0	0	0	0
6342	SCP2	0	0	0	0	0	0	0	2.44	0	0	0	0	0	0	0	0	0	0	0	0	0	0	0	0.288	0	0	0	0	0	0	0	0	0	0	0	0	0	0	0	0	0	0	0	3.898	0	0	0	0
6382	SDC1	0	0	0	0	0	0	0	0	0	0	0	0	0	0	0	0	0	0	0	0	0	2.569	0	0	0	12.111	0	0	0	0	0	1.047	0	0	0	0	0	0	0	0	0	0	0	0	0	0	0	2.154
6385	SDC4	0	0	0	0	0	0	0	0	6.192	0	0	0	0	0	0	0	0	2.826	0	0	2.187	0	0	0	0	35.636	0	0	0	1.138	0	2.781	0	0	0	0	0	0	0	0	0	0	0	0	0	0	0	0
6386	SDCBP	27.921	96.013	0	140.622	12.577	9.549	27.439	19.367	20.156	109.935	22.296	39.801	90.068	27.426	9.696	12.184	22.389	55.939	55.406	0	9.122	120.987	56.713	14.62	46.011	75.501	0	256.509	123.085	26.246	99.535	63.037	133.489	223.808	55.6	78.278	252.074	471.739	49.957	93.544	15.023	3.523	11.252	1.473	99.857	0	29.005	6.603
6387	CXCL12	4.189	21.162	0	0	18.313	0	0	14.887	33.35	31.962	0	27.446	87.059	0	42.829	79.472	0	29.543	16.375	0	9.662	0	8.509	3.686	4.173	89.429	0	38.542	2.273	73.011	125.853	20.493	0	0	28.417	27.563	0	55.718	11.193	22.835	4.382	0	0	0	23.973	0	23.444	87.499
6389	SDHA	0.699	0	0	9.67	0.128	0	0	1.234	0.053	0	0	0	0	0	0	0.456	0	0.696	0	0	0.199	2.307	0	1.201	0	4.358	0	1.381	0	0	0	0	0	0	1.451	0	0	0	0.28	0	6.992	0	0	0.47	0.106	0	0	0
6390	SDHB	0	0	0	0	0	0	0	0.181	0	0	0	0	0	0	0	0	0	0	0	0	0	9.535	0	0	0	0	0	0	0	0	0	0	0	0	0	0	0	0	0	0	13.876	0	0	0.437	0	0	0	0
6391	SDHC	0	0	0	0	0	0	0	1.594	0	0	0	0	0	0	0	0	0	0	0	0	0	0	0	0	0	0	0	0	0	0	0	0	0	0	0	0	0	0	0	0	0	0	0	0	0	0	0	0
6396	SEC13	0	0	0	0	0	0	0	0	0	0	0	0	0	0	0	0	0	0	0	0	0	0	0	0	0	0	0	0	0	0	0	0	0	0	0	0	0	0	0	0	0	0	0	0	0	0	0	0
6398	SECTM1	69.403	541.364	0	50.294	32.254	260.481	3.414	14.155	321.678	46.745	129.84	37.186	201.348	45.001	239.697	488.802	56.178	48.544	30.88	0	82.87	16.229	3.616	4.582	71.716	88.027	70.446	190.944	139.557	287.829	1688.33	201.345	57.5	90.951	167.102	1014.18	215.738	360.924	75.339	151.205	0	0	2.38	0	20.612	0	0	97.097
6402	SELL	0	0	0	0	0	0	0	0	0	0	0	0	0	0	0	0	0	0	0	0	0	0	0	0	0	0	0	0	0	0	0	0	0	0	0	0	0	0	0	0	0	0	0	0	0	0	0	0
6406	SEMG1	0	0	0	0	0	0	0	0	0	0	0	0	0	0	0	0	0	0	0	0	0	0	0	0	0	0	0	0	0	0	0	0	0	0	0	0	0	0	0	0	0	0	0	0	0	0	0	0
6407	SEMG2	0	0	0	0	0	0	0	0	0	0	0	0	0	0	0	0	0	0	0	0	0	0	0	0	0	0	0	0	0	0	0	0	0	0	0	0	0	0	0	0	0	0	0	0	0	0	0	0
6414	SEPP1	0	0	0	0	0	0	0	0	0	0	0	0	0	0	0	0	0	0	0	0	0	0	0	0	0	0	0	0	0	0	0	1.653	0	0	0	0	0	0	0	0	0	0	0	0	0	0	0	0
6421	SFPQ	0	0	0	9.46	0	0	0	3.577	0	0	0	0	0	0	0	13.172	0	13.306	0	0	0	0	0	0	0	0	0	0	0	0	0	0	0	0	0	0	0	0	0	0	1.422	0	0	0.464	0	0	0	0
6422	SFRP1	0	0	0	4.955	0.474	0	0	0	0.536	0	0	0	0	0	0	1.699	0	2.96	0	0	0	1.578	1.81	0	0	0	0	0	0	18.999	0	0	0	0	0	0	4.475	0	0	0	0	0	0	0	0	0	0	11.638
6426	SRSF1	0	0	0	0	0	0	0	0	0	0	0	0	0	0	0	0	0	0	0	0	0	0	0	0	0	0	0	0	0	0	0	0	0	0	0	0	0	0	0	0	0	0	0	0	0	0	0	0
6427	SRSF2	0	0	0	0	0	0	0	0	0	0	0	0	0	0	0	0	0	0	0	0	0	0	0	0	0	0	0	0	0	0	0	0	0	0	0	0	0	0	0	0	0	0	0	0	0	0	0	0
6448	SGSH	2.646	15.86	0	17.149	1.095	19.83	0	0	11.732	4.287	8.209	2.161	12.288	7.148	6.708	17.528	11.224	2.415	6.461	0	6.607	0	0	0	0	0	0	23.591	0	16.833	27.679	8.086	6.955	0	13.124	23.268	25.741	85.954	0.924	100.92	0	0.521	1.366	0	19.634	4.324	0	3.788
6451	SH3BGRL	0	0	0	0	0	0	0	0	0	0	0	0	0	0	0	0	0	0	0	0	0	0	0	0	0	0	0	0	0	0	0	0	0	0	0	0	0	0	0	0	0	0	0	0	0	0	0	0
6455	SH3GL1	0	0	0	0	0	0	0	0	0	0	0	0	0	0	0	0	0	0	0	0	0	0	0	0	0	0	0	0	0	0	0	0	0	0	0	0	0	0	0	0	0	0	0	0	0	0	0	0
6462	SHBG	0	1.709	0	0	0	0	0	0	0	0	0	0	0	0	0	0	0	0	0	0	0	0	0	0	0	0	0	0	0	0	0	0	0	0	0	0	0	0	0	0	0	0	0	0	0	0	0	0
6470	SHMT1	13.354	35.517	0	18.215	5.638	4.444	12.39	6.506	9.821	23.271	12.346	18.554	21.437	14.529	20.871	5.11	30.293	35.415	16.413	0	6.313	100.192	1.446	1.911	2.406	42.882	3.314	17.983	32.294	17.883	9.441	46.498	9.458	16.19	25.969	8.835	27.082	19.589	8.192	62.874	0	11.002	11.653	0.292	32.289	3.432	17.855	11.353
6472	SHMT2	0	0	0	0	0	0	0	0	0	0	1.002	0	0	0	0	0	0	0	0	0	0	0	0	0	0	0	0	1.542	0	0	0	0	0	0	0	0	0	0	0	0	0	0	0	0.294	0	0	0	0
6476	SI	0	0	0	0	0	0	0	0	0	0	0	0	0	0	0	0	0	0	0	0	0	0	0	0	0	0	0	0	0	0	0	0	0	0	0	0	0	0	0	0	0	0	0	0	0	0	0	0
6480	ST6GAL1	0	0.875	0	0	0	0.437	0	0	0	0	0	0	6.437	0	0	0.516	0	0.425	0	0	0	0	0	0	0	4.874	0	0	0	4.84	0	0	0	0	0	0.669	0	0	0	0	0	0	0	0	0	0	0	4.575
6484	ST3GAL4	0	0	0	0	0	0	0	0	0	0	0	0	0	0	0	0	0	0	0	0	0	0	0	0	0	0	0	0	0	0	0	0	0	0	0	0	0	0	0	0	0	0	0	0.159	0	0	0	0
6505	SLC1A1	0	0.834	0	0	0	0	0	0	0	0	0	0	0	0	0	0	0	0.299	0	0	0	3.015	0	0	0	0	0	0	0	0	0	0	0	0	0	0	0	0	0	0	0	0	0	0	0	0	0	0
6510	SLC1A5	0	0	0	0	0	0	0	0	0	0	0	0	0	0	0	0	0	0	0	0	0	0.509	0	0	0	0	0	0	0	0	0	0	0	0	0	0	0	0	0	0	0	0	0	0	0	0	0	0
6513	SLC2A1	0	0	0	0	0	1.74	18.52	0	0	0	0	23.797	0	0	7.937	2.31	20.093	11.918	0	0	0	0	0	0	0	0	0	0	0	0	0	1.75	0	0	0	0	0	0	0	0	0	0	7.447	0	0	0	0	0
6514	SLC2A2	0	0	0	0	0	0	0	0	0	0	0	0	0	0	0	0	0	0.885	0	0	0	0.756	0	0	0	0	0	0	0	0	0	0	0	0	0	0	0	0	0	0	0	0	0	0	0	0	0	0
6515	SLC2A3	0	0	0	0	0	0	0	0	0	0	0	0	0	0	0	0	0	0	0	0	0	0	0	2.037	0	0	0	0	0	0	0	0	7.845	0	0	0	0	0	18.699	0	0	0	0	5.379	0	0	0	0
6518	SLC2A5	6.263	13.594	0	60.174	8.687	7.178	5.959	5.366	2.221	5.124	9.109	7.04	22.31	8.093	4.403	1.651	12.557	18.143	3.583	0	0.205	36.748	0.279	4.892	2.656	35.871	5.109	26.005	0	13.622	0	8.818	12.943	0	26.088	7.336	75.621	0	16.973	6.223	0	0	4.564	0.886	4.265	0	8.035	8.03
6519	SLC3A1	5.748	14.418	0	63.839	6.951	3.609	0	0.471	1.403	9.727	0.667	1.291	4.833	0.906	1.323	0	6.199	6.069	1.63	0	0.367	11.674	0.358	0	0	5.123	0	4.57	0	26.002	0	14.813	4.766	0	7.67	1.764	17.28	0	3.628	14.377	0.899	0	0.9	0	2.371	0	3.892	0.422
6520	SLC3A2	17.742	35.191	0	25.439	16.265	11.044	0.541	0	6.142	12.162	21.561	7.231	22.389	6.871	12.424	5.283	17.15	20.476	0	0	1.664	6.569	0	0	5.151	9.819	0	14.834	8.496	7.744	26.402	11.115	8.382	0	17.58	22.926	10.594	46.104	2.202	4.59	0	0	2.765	0	5.206	0	0	9.26
6521	SLC4A1	0	0	0	0	0	10.556	21.301	0	0	4.602	0	1.765	3.236	0.378	9.987	0.965	0	3.27	0	0	0	0	0	0	0	0	0	0	9.104	0	0	12.318	0	0	1.522	0.543	0	0	0	0	0	0	8.533	0	0	0	0	0
6523	SLC5A1	6.417	0	0	0	0	0	0	0	2.154	0	0	0	4.606	0	2.516	0	0	7.107	0	0	0	80.588	0	0	0	2.388	0	2.699	0	0	0	0.703	0	0	17.237	0.453	0	0	0	0	0.759	0	0	0	0	0	0	1.589
6524	SLC5A2	0	0	0	7.196	0	0	0	0	0	0	0	0	1.232	0	0	0	0	1.727	0	0	0	1.755	0	0	0	1.472	0	2.391	0	0	0	1.772	0	0	5.1	0	2.614	0	0	0	0	0	0	0	0	0	0	0
6550	SLC9A3	0	0	0	0	0	0	0	0	0	0	0	0	0	0	0	0	0	0.201	0	0	0	0	0	0	0	0	0	0	0	0	0	0	0	0	0	0	0	0	0	0	0.536	0	0	0	0	0	0	0
6557	SLC12A1	12.975	31.895	14.021	54.416	14.621	15.868	12.493	5.365	2.964	55.204	23.204	24.651	37.226	26.094	9.448	2.608	26.526	77.626	5.34	2.7	31.244	140.056	1.244	4.024	13.119	47.961	6.272	24.029	16.104	26.703	27.463	26.463	17.388	22.985	31.327	14.581	63.016	57.642	19.086	49.472	29.603	1.488	9.666	0.536	13.897	4.848	9.575	49.109
6559	SLC12A3	1.411	9.088	0	16.876	12.917	14.515	11.18	37.68	9	9.294	12.574	13.378	10.815	12.787	2.527	3.027	24.608	34.635	0	2.788	0.431	12.666	1.329	2.494	5.029	17.367	0	5.083	3.022	9.838	14.4	9.576	7.778	10.509	14.257	2.638	62.387	29.864	8.902	7.44	11.146	0	0.476	1.927	5.41	0	3.399	5.333
6564	SLC15A1	0	0	0	2.093	0	0	0	0	0	0	0	0	0	0	0	0	0	0	0	0	0	0	0	0	0	0	0	0	0	0	0	0	0	0	0	0	0	0	0	0	0	0	0	0	0	0	0	0
6565	SLC15A2	0.114	0	0	3.089	0	0	0	0	0	0	0	0	0	0	0	0	0	2.789	0	0	0	0.295	0	0	0	0	0	0	0	0	0	0	9.027	0	4.867	0	0	0	0	0	0	0	0	0	0	0	0	0
6569	SLC34A1	0	0	0	0	0	0	0	0	0	0	0	0	0	0	0	0	0	0	0	0	0	0	0	0	0	0	0	0	0	0	0	0	0	0	0	0	0	0	0	0	0	0	0	0	0	0	0	0
6576	SLC25A1	0.092	0	0	6.005	0	0	0	0	0	0	2.305	0	0	0	0	0	0	0	0	0	0	0	0	0	0	0	0	0	0	0.402	0	0	0	0	0.958	0	0	0	1.077	0	4.222	0	0	2.099	0	0	0	0.361
6582	SLC22A2	0	0	0	0	0	0	0	0	0	0	0	0	0	0	0	0	0	1.15	0	0	0	0	0	0	0	0	0	0	0	0	0	0	0	0	0	0	0	0	0	0	0	0	0	0	0	0	0	0
6583	SLC22A4	0	0	0	0	0	0	0	0	0	0	0	0	0	0	0	0	0	0	0	0	0	0	0	0	0	0	0	0	0	0	0	0	0	0	0	0	0	0	0	0	0	0	0	0	0	0	0	0
6584	SLC22A5	0	0	0	0	0	0	0	0	0	0	0	0	0	0	0	0	0	0	0	0	0	0.581	0	0	0	0	0	0	0	0	0	0	0	0	0	0	0	0	0	0	0	0	0	0	0	0	0	0
6590	SLPI	0	0	0	0	0	0	0	0	0	0	0	0	0	0	0	0	0	0	0	0	0	0	0	0	0	0	0	0	0	0	0	0	0	0	0	0	0	0	0	0	0	0	0	0	0	0	0	0
6596	HLTF	0	0	0	0	0	0	0	0	0	0	0	0	0	0	0	0	0	0	0	0	0	0	0	0	0	0	0	0	0	0	0.694	0.122	0	0	0	0	0	0	0	0	0.427	0	0	0	0	0	0	0
6608	SMO	0	0	0	0	0	0.151	0	0	0	0	0	0.301	0	0	0	0	0	0	0	0	0	0	0	0	0	0	0	0	0	0	0	0	0	0	0	0	0	0	0	0	0	0	0	0	0	0	0	0
6609	SMPD1	0	1.574	0	0	0	0	0	0	1.195	0	0	0.505	0	0.769	0	0	0	0.027	0	0	0.438	0	0	0	0	0	0	0	0	0	0	0	0	0	0.583	0	0	0	0	0	0	0	0	0	0.906	0	0	0.235
6611	SMS	0	0.894	0	3.504	0	0	0	0	0	0	0	0	0	0	0	0	0	0.679	0	0	0	1.007	0	0	0	0	0	0	0	0.669	0	2.462	0	0	1.285	0.694	0	0	0	1.131	0	0	0	0	0	0	0	0
6623	SNCG	0	0	0	0	0	0	0	0	0	0	0	0	0	0	0	0	0	0	0	0	0	0	0	0	0	0	0	0	0	0	0	0	0	0	0	0	0	0	0	0	0	0	0	0	0	0	0	0
6624	FSCN1	0	0	0	0	0	0	0	0	0	0	0	0	0	0	0	0	0	0	0	0	0	0	0	0.846	0	0	0	0	0	0	0	0	0	0	0	0	0	0	0	0	0	0	0	0	0	0	0	0
6634	SNRPD3	0	0	0	0	0	0	0	0	0	0	0	0	0	0	0	0	0	0	0	0	0	0	0	0	0	0	0	0	0	0	0	0	0	0	0	0	0	0	0	0	0	0	0	0	0	0	0	0
6642	SNX1	0	0	0	0	0	0	0	0	0	0	0	0	0	0	0	0	0	0	0	0	0	0	0	0	0	0	0	0	0	0	0	0	0	0	0	0	0	0	0	0	0	0	0	0.667	0	0	0	0
6643	SNX2	0	0	0	0.747	0	0	0	0	0	0	0	0	0	0	0	0	0	0	0	0	0	11.879	0	0	0	3.071	0	0	0	0	0	0	0	0	9.274	0	0	0	0	0	0	0	0	0	0	0	0	0
6647	SOD1	0	0	0	0	0	0	0	0	0	0	0	0	0	0	0	0	0	0	0	0	0	0	0	0	0	0	0	0	0	0	0	0	0	0	0	0	0	0	0	0	0	0	0	0	0	0	0	0
6648	SOD2	0.272	4.801	0	2.856	0	6.001	0	0	2.645	0.906	0	0	2.738	0.729	0	6.092	0	0	0	0	0.326	1.664	0	2.242	0	0	0	0	0	0	0	0	0	0	17.867	0	0	0	2.697	0	0	0	0	3.001	0	0	0	16.328
6649	SOD3	21.852	38.933	0	23.456	23.681	82.331	0	5	70.72	14.241	29.111	4.441	82.282	10.917	68.431	77.467	3.778	19.042	7.257	0	20.366	10.845	31.97	0	0	39.504	0	40.595	12.671	107.499	86.814	19.584	0	23.986	51.1	97.678	42.249	110.001	9.547	3.635	0.546	144.696	2.105	0	9.658	11.109	0	163.342
6652	SORD	10.113	105.488	0	113.012	9.466	8.463	3.317	55.989	33.069	18.951	65.41	19.34	21.862	34.145	32.076	18.171	14.106	41.275	6.178	0	75.253	88.976	0.071	1.334	1.984	39.228	0	23.437	11.982	18.805	11.658	46.49	3.777	0	61.909	11.935	0	0	2.633	58.358	3.048	4.673	8.112	0	55.536	2.723	5.853	9.894
6653	SORL1	0	0	0	0	0	0.05	0	0	0	0	0	0	0	0	0	0	0	0	0	0	0	0	0	0	0	0	0	0.15	0	0	0	0	0	0	0	0	0	0	0	0	0	0	0	0	0	0	0	0.033
6654	SOS1	0	0	0	0	0	0	0	0	0	0	0	0	0	0	0	0	0	0	0	0	0	0	0	0	0	0	0	0	0	0	0	0	0	0	0	0	0	0	0	0	0	0	0	0	0	0	0	0
6675	UAP1	0	0	0	0	0	0	0	0	0	0	0	0	0	0	0	0	0	0	0	0	0	0	0	0	0	0	0	0	0	0	0	0	0	0	0	0	0	0	0	0	0	0	0	0	0	0	0	0
6690	SPINK1	0	0	0	0	0	0	0	0	0	0	0	0	0	0	0	0	0	0	0	0	0	0	0	0	0	0	0	0	0	0	0	0	0	0	0	0	0	0	0	0	0	0	0	0	0	0	0	0
6692	SPINT1	0	0	0	0	0	0	0	0	0	0	0	0	0	0	0	0	0	0	0	0	0	0	0	0	0	0	0	0	0	0	0	0	0	0	0	0	0	0	0	0	0	0	0	0	0	0	0	0
6693	SPN	0	0	0	0	0	0	0	0	0	0	0	0	0	0	0	0	0	0	0	0	0	0	0	0	4.267	0	0	0	0	0	0	0	0	0	0	0	0	0	1.616	0	0	0	0	0	0	0	0	0
6694	SPP2	0	1.022	0	3.026	0.523	0	0	0	0	0	0	0	0	0	0	0	0	0	0	0	0	0	0	0	0	0	0	0	4.139	0	0	0.8	0	0	0	0	0	0	0	0	0	0	0	0	0	0	0	0
6695	SPOCK1	0	0	0	0	0	0	0	0	0	0	0	0	0	0	0	0	0	0	0	0	0	0	0	0	0	0	0	0	0	0	0	0	0	0	0	0	0	0	0	0	0	0	0	0	0	0	0	0
6696	SPP1	39.05	22.025	12.418	0	15219.1	7.883	9.883	89.502	83.457	0	7.261	358.609	48.623	45.688	11.254	1087.23	824.007	165.266	398.155	0	43.002	24.993	8536.39	0	0	61.572	12.609	39.048	887.632	35.474	542.794	17.494	41.032	768.713	202.285	20.927	3227.23	170.864	10.491	8.07	0	0	222.356	0	31.813	0	0	124.737
6697	SPR	0.119	0	0	0	0	0	0	0	0	0	0	0	0	0	0	0	0	0	0	0	0	0	0	0	0	0	0	0	0	0	0	0	0	0	0	0	0	0	0	0	0	0	0	0	0	0	0	0
6698	SPRR1A	0	0	0	0	0	0	0	0	0	0	0	0	0	0	0	0	0	0	0	0	0	0	0	0	0	0	0	0	0	0	0	0	0	0	0	0	0	0	0	0	0	0	0	0	0	0	0	0
6699	SPRR1B	0	0	0	0	0	0	0	0	0	0	0	27.283	0	0	0	0	0	0	0	0	0	0	0	0	0	0	0	0	0	0	0	0	0	0	0	0	0	0	0	0	0	0	0	0	0	0	0	0
6705	SPRR2F	0	0	0	0	0	0	0	0	0	0	0	0	0	0	0	0	0	0	0	0	0	0	0	0	0	0	0	0	0	0	0	0	0	0	0	0	0	0	0	0	0	0	0	0	0	0	0	0
6707	SPRR3	6.156	15.772	0	0	5.805	96.112	123.511	310.261	0	0	0	7.599	52.466	305.169	56.62	93.321	155.283	0	0	274.06	107.62	0	6.524	947.165	274.742	644.223	346.347	596.743	0	0	0	148.686	143.84	0	34.383	42.675	0	76.129	111.171	250.53	104.94	0	0	372.765	172.763	513.416	205.784	20.522
6708	SPTA1	0	0	0	0	0	0.309	0.785	0	0	0	0	0	0	0	0.624	0	0	0	0	0	0	0	0	4.763	0	0	0	0	0	0	0	0	0	0	0	0	0	0	0	0	0	0	0.108	0	0	0	0	0
6709	SPTAN1	0.044	0	0	0.115	0	0.059	0	0	0.093	0	0	0	0.201	0	0.028	0.402	0	0.439	0	0	0.036	6.029	0	0	0	1.546	0	0	0	0.193	0	1.614	0	0	1.589	0	0	0	0	0	0.167	0	0	0	0	0	0	0.53
6710	SPTB	0	0	0	0	0	0.661	0.449	0	0	0	0	0	0	0	3.546	0.073	0	0.029	0	0	0	0.473	0	0	0	0.427	0	0.236	0.859	0.231	0	2.718	0	0	0	0.252	0	0	0	0.201	0	0	0.492	0	0	0	0	0
6711	SPTBN1	0	0	0	0	0	0	0	0	0	0	0	0	0	0	0	0.118	0	2.413	0	0	0	16.116	0	0.733	0	0	0	0	0	0	0	0	0	0	0.219	0	0	0	0.758	0	0.499	0	0	0	0	0	0	0.098
6712	SPTBN2	0	0	0	0	0	0	0	0	0	0	0	0	0	0	0	0	0	0	0	0	0	0.251	0	0	0	0	0	0	0	0	0	0	0	0	0	0	0	0	0	0	0	0	0	0.084	0	0	0	0
6714	SRC	0	0	0	5.421	0	0	0	0	0	0	0	0	0	0	0	0	0	0	0	0	0	1.695	0	0	0	4.38	0	0	0	5.403	0	1.26	0	0	1.805	0.195	0	0	0	1.471	0	0	0	0	0	0	0	0
6717	SRI	0	0	0	0	0	0	0	0	0	0	0	0	0	0	0	0	0	0	0	0	0	0	1.392	0	0	0	0	0	0	0	0	0	0	0	0	0	0	0	0	0	0	0	0	0	0	0	0	0
6727	SRP14	0	0	0	0	0	0	0	0	0	0	0	0	0	0	0	0	0	0	0	0	0	0	0	0	0	0	0	0	0	0	0	0	0	0	0	0	0	0	0	0	0	0	0	0	0	0	0	0
6729	SRP54	0	0	0	0	0	0	0	0	0	0	0	0	0	0	0	0	0	0	0	0	0	0	0	0	0	0	0	0	0	0	0	0	0	0	0	0	0	0	0	0	0	0	0	0	0	0	0	0
6730	SRP68	0	0	0	0	0	0	0	0	0	0	0	0	0	0	0	0	0	0	0	0	0	0	0	0	0	0	0	0	0	0	0	0	0	0	0	0	0	0	0	0	0	0	0	0	0	0	0	0
6732	SRPK1	0	0	0	0	0	0	0	0	0	0	0	0	0	0	0	0	0	0	0	0	0	0	0	0	0	0	0	0	0	0	0	0	0	0	0	0	0	0	0	0	0	0	0	0	0	0	0	0
6734	SRPR	0	0	0	0	0	0	0	0	0	0	0	0	0	0	0	0	0	0	0	0	0	0	0	0	0	0	0	0	0	0	0	0	0	0	0	0	0	0	0	0	0	0	0	0.113	0	0	0	0
6741	SSB	0	0	0	0	0	0	0	0	0	0	0	0	0	0	0	0	0	0	0	0	0	0	0	0	0	0	0	0	0	0	0	0	0	0	0	0	0	0	0	0	0	0	0	0	0	0	0	0
6742	SSBP1	0	0	0	0	0	0	0	0	0	0	0	0	0	0	0	0	0	0	0	0	0	0	0	0	0	0	0	0	0	0	0	0	0	0	0	0	0	0	0	0	0	0	0	0.594	0	0	0	0
6744	SSFA2	0	0	0	0	0	0	0	0	0	0	0	0	0	0	0	0	0	0	0	0	0	0	0	0	0	0	0	0	0	0	0	0	0	0	0	0	0	0	0	0	0	0	0	0	0	0	0	0
6745	SSR1	0	0	0	0	0	0	0	0	0	0	0	0	0	0	0	0	0	0	0	0	0	0	0	0	0	0	0	0	0	0	0	0	0	0	0	0	0	0	0	0	0	0	0	3.555	0	0	0	0
6747	SSR3	0	0	0	0	0	0	0	0	0	0	0	0	0	0	0	0	0	0	0	0	0	0	0	0	0	0	0	0	0	0	0	0	0	0	0	0	0	0	0	0	0	0	0	0	0	0	0	0
6748	SSR4	0	0	0	0	0	0	0	0	0	0	0	0	0	0	0	0	0	0	0	0	0	0	0	0	0	0	0	0	0	0	0	0	0	0	0	0	0	0	0	0	0	0	0	0	0	0	0	0
6767	ST13	1.594	34.592	0	29.457	13.059	0	0	6.916	0	31.739	2.875	1.786	7.708	0	0	16.923	0	12.808	0	0	0	53.791	0.328	5.102	0	0	0	3.983	0	8.874	0	13.384	0	0	10.762	0	3.593	0	0	4.354	0	0	0	0	1.817	0	0	18.05
6772	STAT1	0	0	0	0	0	0	0	0	0	0	0	0	0	0	0	0	0	0	0	0	0	0	0	0	0	0	0	0	0	0	0	0	0	0	1.662	0	0	0	0	0	0	0	0	1.814	0	0	0	0.054
6773	STAT2	0	0	0	0	0	0	0	0	0	0	0	0	0	0	0	0	0	0	0	0	0	0	0	0	0	0	0	0	0	0	0	0	0	0	0	0	0	0	0	0	0	0	0	0.154	0	0	0	0
6774	STAT3	0	0	0	0	0	0	0	0	0	0	0	0	0	0	0	0	0	0	0	0	0	0	0	0	0	0	0	0	0	0	0	0	0	0	0	0	0	0	0	0	0	0	0	1.609	0	0	0	0
6776	STAT5A	0	0	0	0	0	0	0	0	0	0	0	0	0	0	0	0	0	0	0	0	0	0	0	0	0	0	0	0	0	0	0	0	0	0	0	0	0	0	0	0	0	0	0	0	0	0	0	0
6777	STAT5B	0	0	0	0	0	0	0	0	0	0	0	0	0	0	0	0	0	0	0	0	0	0	0	0	0	0	0	0	0	0	0	0	0	0	0	0	0	0	0	0	0	0	0	0.051	0	0	0	0
6781	STC1	0	0.604	0	0	0	0.429	0	0	0.722	0	0	0	0	0	0	0	0	0	0	0	0	0	0	0	0	0	0	0	0	0	0	0	0	0	1.006	0	0	0	0	0	0	0	0	0	0	0	0	1.316
6786	STIM1	0	0	0	0	0	0	0	0	0	0	0	0	0	0	0	0	0	0	0	0	0	0	0	0	0	0	0	0	0	0	0	0	0	0	0	0	0	0	0	0	0	0	0	0	0	0	0	0
6788	STK3	0	0	0	0	0	0	0	0	0	0	0	0	0	0	0	0	0	0	0	0	0	0	0	0	0	0	0	0	0	0	0	0	0	0	0	0	0	0	0	0	0	0	0	0.344	0	0	0	0
6789	STK4	0	0	0	0	0	0	0	0	0	0	0	0	0	0	0	0	0	0	0	0	0	0	0	0	0	0	0	0	0	0	0	0	0	0	0	0	0	0	0	0	0	0	0	0.639	0	0	0	0
6793	STK10	0	0	0	0	0	0	0	0	0	0	0	0	0	0	0	0	0	0	0	0	0	0	0	0	0	0	0	0	0	0	0	0	0	0	0	0	0	0	0	0	0	0	0	0.528	0	0	0	0
6799	SULT1A2	0	1.459	0	0	0	0	0	0	0	0	0	0	27.419	0	0	0	0	3.405	0	0	0	0	0	0	0	0	0	0	0	0	0	0	0	0	0	0	0	0	0	0	0	0	0	0	0	0	0	0
6801	STRN	0	0	0	0	0	0	0	0	0	0	0	0	0	0	0	0	0	0	0	0	0	0	0	0	0	0	0	0	0	0	0	0	0	0	0	0	0	0	0	0	0	0	0	0	0	0	0	0
6809	STX3	2.444	7.977	0	7.534	0	0	0	4.892	0.666	1.929	0	0	2.112	0.99	2.577	0	1.728	10.972	0	0	0.818	14.924	0	0	1.117	1.318	0	1.017	3.748	3.265	0	5.665	0	0	5.17	0	3.026	3.766	0	8.41	0	0	0	0	0	0	0	1.081
6811	STX5	0	0	0	0	0	0	0	0	0	0	0	0	0	0	0	0	0	0	0	0	0	0	0	0	0	0	0	0	0	0	0	0	0	0	0	0	0	0	0	0	0	0	0	0	0	0	0	0
6813	STXBP2	1.276	17.594	0	6.258	0.638	0.677	0	0	0.46	0	0	7.254	2.41	0	1.226	0	0	16.523	0	0	0	8.805	0	0.429	0	4.836	0	2.295	0	1.109	0	19.905	2.71	0	25.685	0.628	3.998	0	0.978	3.683	0.77	0	0	0.223	0	0	0	1.039
6814	STXBP3	0	0	0	0	0	0	0	0	0	0	0	0	0	0	0	0	0	0	0	0	0	0	0	0	0	0	0	0	0	0	0	0	0	0	0	0	0	0	0	0	0	0	0	0	0	0	0	0
6817	SULT1A1	0	1.623	0	0	0	0	0	0	0	0	0	0	33.13	0	0	0	0	5.455	0	0	0	8.033	0	0	0	0	0	0	0	0	0	11.594	0	0	0	0	0	0	0	0	0	0	0	5.962	0	0	0	0
6818	SULT1A3	0	0	0	0	0	0	0	0	0	0	0	0	0	0	0	0	0	0	0	0	0	0	0	0	0	0	0	0	0	0	0	0	0	0	0	0	0	0	0	0	0	0	0	0	0	0	0	0
6819	SULT1C2	2.758	87.054	0	0	0	0.228	0	0	0	0	0	0	0	0	4.687	0	37.31	3.289	0	0	1.083	98.763	0	0	0	0	0	0	0	2.196	0	5.44	0	0	3.94	0	0	0	0	5.435	1.981	0	13.513	0	0	0	0	0.857
6820	SULT2B1	0	0	0	0	0	0	0	2.597	0	0	0	0	6.993	0	0	0.835	0	0	0	0	0	0	0	3.388	0	22.024	0	0	0	0	0	0	0	0	0	0	0	0	0	29.832	0	0	0	8.681	0	0	0	0
6830	SUPT6H	0	0	0	0	0	0	0.317	0	0	0	0	0	0	0	0	0	0	0	0	0	0	0	0	0	0	0	0	0	0	0	0	0.145	0	0	0	0	0	0	0	0	0	0	0	0	0	0	0	0
6836	SURF4	0	0	0	0	0	0	0	0	0	0	0	0	0	0	0	0	0	0	0	0	0	0	0	9.517	0	0	0	0	0	0	0	0	0	0	0	0	0	0	6.113	0	0	0	0	1.997	0	0	0	0
6844	VAMP2	0	0	0	0	0	0	0	0	0	0	0	0	0	0	0	0	0	0	0	0	0	0	0	0	0	0	0	0	0	0	0	0	0	0	0	0	0	0	0	0	0	0	0	0	0	0	0	0
6845	VAMP7	0	0	0	0.908	0	0	0	0	0	0	0	0	0	0	0	0	0	0	0	0	0	0	0	0	0	0	0	0	0	0	0	0	0	0	0	0	0	0	0	0	0	0	0	0	0	0	0	0
6850	SYK	0	0	0	0	0	0	0	0	0	0	0	0	0	0	0	0	0	0	0	0	0	0	0	0	0	0	0	0	0	0	0	0	0	0	0	0	0	0	1.375	0	0	0	0	2.113	0	0	0	0
6856	SYPL1	21.149	16.522	40.782	149.338	62.364	37.351	0	16.727	2.43	47.506	0	19.283	36.544	16.606	14.811	8.032	90.128	80.916	32.633	19.588	0	60.994	10.551	6.2	42.224	0	0	50.685	27.888	36.063	0	43.194	37.574	0	7.249	16.825	129.029	0	0	74.414	2.57	0	11.381	22.795	11.395	46.754	9.206	17.074
6876	TAGLN	0	0	0	0	0	0	0	0	0	0	0	0	0	0	0	0	0	0	0	0	0	0	0	0	0	0	0	0	0	0	0	0	0	0	0	0	0	0	0	0	0	0	0	0	0	0	0	0
6888	TALDO1	5.632	8.002	0	0	0	4.377	0	0	0	6.875	0	7.358	6.439	9.677	3.55	0.406	0.365	9.409	0	0	26.874	7.056	0	9.9	299.407	14.825	176.257	76.732	0	0	0	74.455	371.997	0	4.482	47.686	0	0	74.083	0	0	0	0	3.064	10.339	6.307	7.815	0
6890	TAP1	0	0	0	0	0	0	0	0	0	0	0	0	0	0	0	0	0	0	0	0	0	0	0	0	0	0	0	0	0	0	0	0	0	0	0	0	0	0	0	0	0	0	0	0.143	0	0	0	0
6891	TAP2	0	0	0	0	0	0	0	0	0	0	0	0	0	0	0	0	0	0	0	0	0	0	0	0	0	0	0	0	0	0	0	0	0	0	0	0	0	0	0	0	0	0	0	0	0	0	0	0
6897	TARS	0	1.253	0	0	0	0	0	0	0	0	0	0	0	0	0	0	0	0.932	0	0	0	85.149	0	0.525	0	0.995	0	0	0	0	0	0	0	0	0.174	0	0	0	0	0	0	0	0	0	0	0	0	0
6904	TBCD	0	0	0	0	0	0	0	0	0	0	0	0	0	0	0	0	0	0	0	0	0	0	0	0	0	0	0	0	0	0	0	0	0	0	0	0	0	0	0	0	0	0	0	0	0	0	0	0
6906	SERPINA7	3.207	78.363	0	11.823	11.118	12.569	0	1.302	11.156	34.727	3.687	19.057	17.658	35.588	10.461	9.699	7.188	11.1	0	0	28.29	0.507	0.191	0	12.422	20.528	11.199	60.421	14.347	8.431	148.626	13.509	25.637	0	28.091	51.314	11.197	445.337	3.708	22.134	0.496	0	0	0	1.336	0	2.541	19.072
6916	TBXAS1	0	0	0	0	0	0	0	0	0	0	0	0	0	0	0	0	0	0	0	0	0	0	0	0	0	0	0	0	0	0	0	0	0	0	0	0	0	0	0	0	0	0	0	0	0	0	0	0
6921	TCEB1	0	0	0	0	0	0	0	0	0	0	0	0	0	0	0	0	0	0	0	0	0	0	0	0	0	0	0	0	0	0	0	0	0	0	0	0	0	0	0	0	0	0	0	0	0	0	0	0
6923	TCEB2	0	0	0	0	0	0	0	0	0	0	0	0	0	0	0	0	0	0	0	0	0	0	0	0	0	0	0	0	0	0	0	0	0	0	0	0	0	0	0	0	0	0	0	1.393	0	0	0	0
6947	TCN1	0	0	0	0	0	0	0	0	0	0	0	0	0	0	0	0	0	0	0	0	0	0	0	0	0	0	0	0	0	0	0	0	0	0	0	0	0	0	0	0	0	0	0	0	0	0	0	0
6948	TCN2	0	0	0	4.155	0.071	1.826	0	0	0	0	0	0	10.68	0	2.235	0	0	9.274	0	0	0	6.84	0	0	0	0	0	0	0	3.039	0	3.356	0	0	0	0	0	0	0	0	0	0	0	0	0	0	0	3.428
6950	TCP1	12.588	53.795	0	6.263	0.383	1.278	0	1.821	0.084	1.714	0.393	5.004	5.684	2.511	41.676	0.632	5.483	3.619	0	0	3.893	133.996	0	4.63	1.65	13.003	0	1.819	0	0.768	0	31.943	0	0	33.118	0	0	0	18.89	78.607	40.837	0	2.926	0.881	9.212	0	2.911	0.539
7001	PRDX2	2.664	8.031	0	8.316	2.934	18.551	11.861	7.946	27.44	5.388	0	8.214	19.288	14.163	26.24	324.267	0	19.239	0	0	12.739	13.918	0	12.306	3.853	21.179	14.38	6.921	12.263	16.867	14.288	11.087	7.268	0	7.923	7.025	6.29	0	4.513	6.761	7.217	0	0	0	13.294	0	13.328	7.948
7009	TMBIM6	0	0	0	0	0	0	0	0	0	0	0	0	0	0	0	0	0	0	0	0	0	0	0	0	0	0	0	0	0	0	0	0	0	0	0	0	0	0	0	0	0	0	0	0	0	0	0	0
7018	TF	14.325	574.055	627.767	42.144	40.443	122.837	29.076	281.014	242.055	305.51	70.701	79.567	39.644	56.118	76.787	55.324	593.294	68.448	129.053	94.664	65.448	167.831	25.613	17.538	71.829	135.725	532.086	52.223	109.791	58.429	321.599	117.839	293.975	227.608	84.701	206.841	46.862	455.972	52.189	406.819	36.357	221.642	58.557	4.447	15.918	14.781	16.615	115.795
7044	LEFTY2	0	0	0	0	0	0	0	0	0	0	0	0	0	0	0	0	0	0	0	0	0	0	0	0	0	0	0	0	0	0	0	0	0	0	0	0	0	0	0	0	0	0	0	0	0	0	0	0
7047	TGM4	0	0.511	0	38.527	0	0	0	0	0	0	81.513	0	0	0	0	0	0	0	0	0	0	0	0	0	0	0	0	0	0	0	0	0	0	0	0	0	0	0	0	0	0	0	0	0	0	0	0	0
7049	TGFBR3	0	0	0	0	0	0	0	0	0	0	0	0	0	0	0	0	0	0	0	0	0	0	0	0	0	0	0	0	0	0	0	0	0	0	0	0	0	0	0	0	0	0	0	0	0	0	0	0
7050	TGIF1	0	0	0	0	0	0	0	0	0	0	0	0	0	0	0	0	0	0	0	0	0	0	0	0	0	0	0	0	0	0	0	0	0	0	0	0	0	0	0	0	0	0	0	0	0	0	0	0
7051	TGM1	0	0	0	0	0	0.108	6.039	9.923	0	0	0	2.349	9.781	2.015	0	2.374	4.76	0	0	0	1.899	0	0	7.614	3.666	13.292	1.12	11.125	0	0	0	5.826	7.23	0	3.161	0	0	0	3.897	7.752	0.853	0	0	14.249	4.89	3.055	7.306	0
7052	TGM2	0	0	0	0	0	0	0	0	0	0	0	0	0	0	0	0	0	0	0	0	0	0	0	0	0	0	0	0	0	0	0	0	0	0	0	0	0	0	0	0	0	0	0	0	0	0	0	0
7053	TGM3	0	0	0	0	0	0	0	0	0	1.059	0	0	26.535	0	0	0	0	0	0	0	0	0	0	2.538	0	0	8.296	2.523	0	0	0	0.133	0	0	1.922	0	0	0	0	0.505	0	0	0	2.621	1.169	0	0	0
7056	THBD	0	0	0	0	0	0	0	0	0	0	0	0	0	0	0	0	0	0	0	0	0	0	0	0	0	0	0	0	0	0	0	0	0	0	0	0	0	0	0	0	0	0	0	0	0	0	0	0
7057	THBS1	2.88	2.408	0	2.886	2.038	5.816	0	0	0.882	0.079	0.718	0.138	5.406	0.617	2.923	2.073	0	8.739	0.039	0	0.73	2.129	0.085	0.591	0	2.685	0	5.081	0	4.539	1.221	3.363	0	0	4.133	7.1	2.386	0	0	0.689	0.157	0	0.172	0	0.695	0	0	6.945
7058	THBS2	0	0	0	0	0	0	0	0	0	0	0	0	0	0	0	0	0	0	0	0	0	0	0	0	0	0	0	0	0	0	0	0	0	0	0	0	0	0	0	0	0	0	0	0	0	0	0	0
7060	THBS4	0	0	0	0	0	0	0	0	0	0	0	0	0	0	0	0	0	0	0	0	0	0	0	0	0	0	0	0	0	0	0	0	0	0	0	0	0	0	0	0	0	0	0	0	0	0	0	0
7070	THY1	64.35	107.314	0	44.83	52.998	0	0	20.061	0	34.675	18.694	46.101	0	37.831	0	3.581	56.731	51.596	31.859	16.448	0	43.802	11.799	17.97	0	14.607	0	81.069	7.36	41.56	108.427	19.889	71.941	0	13.937	46.659	45.264	194.338	25.182	33.565	2.297	0	0	0	15.154	15.785	24.739	1.594
7076	TIMP1	0	0	0	16.183	1.674	0	0	0	0	0	0	0	2.18	0	1.872	0	0	0	0	0	0	0.973	0	0	0	0	0	0	0	0	0	10.155	0	0	0	0	0	0	0	0	0	0	0	0	0	0	0	6.755
7077	TIMP2	0	0	0	0	0	0	0	0	0	0	0	0	0	0	0	0	0	0	0	0	0	0	0	0	0	0	0	0	0	0	0	0	0	0	0	0	0	0	0	0	0	0	0	0	0	0	0	0
7082	TJP1	0	0	0	0	0	0	0	0	0	0	0	0	0	0	0	0	0	0	0	0	0	0	0	0	0	0	0	0	0	0	0	0	0	0	0	0	0	0	0	0	0	0	0	0	0	0	0	0
7084	TK2	0	0	0	0	0	0	0	0	0	0	0	0	8.725	0	0	0	0	0	0	0	0	0	0	0	0	0	0	0	0	0	0	0	0	0	4.406	0	0	0	0	0	0	0	0	0	0	0	0	0
7086	TKT	2.089	14.193	0	5.216	0.613	3.722	4.724	2.715	4.427	8.352	0	1.03	5.186	4.378	5.331	10.433	2.177	2.033	0	0	2.475	18.849	0.552	24.386	16.809	27.388	76.024	17.833	0	5.494	0	10.643	84.943	0	11.495	3.748	0	0	34.025	6.573	2.759	0	0.866	6.82	4.376	13.094	3.204	5.116
7094	TLN1	0.652	0.555	0	2.965	0	0.091	0	0	0.276	0	0	0	0	0.034	0	0.192	0	0.011	0	0	1.849	2.263	0	0.398	0	3.531	0	0.558	0	0	0	0.462	3.026	0	0.488	0	0	0	3.368	1.491	0.069	0	0	0.523	0	0	0	0
7097	TLR2	0	0	0	0	0	0	0	0	0	0	0	0	0	0	0	0	0	0	0	0	0	0	0	0	0	0	0	0	0	0	0	0	0	0	0	0	0	0	0	0	0	0	0	0	0	0	0	0
7103	TSPAN8	0	0.952	0	0	0	0	0	0	0	0	0	0	0	0	0	0	1.881	0	0	0	0	0	0	0	0	2.615	0	0	0	0	4.956	0	0	0	0	0	0	0	0	0	0	0	0	0	0	0	0	0.874
7105	TSPAN6	0	0	0	0	0	0	0	0	0	0	0	0	0	0	0	0	0	0	0	0	0	0	0	0	0	0	0	0	0	0	0	0	0	0	0	0	0	0	0	0	0	0	0	0	0	0	0	0
7106	TSPAN4	6.327	0.918	0	10.513	0	0	0	1.528	0	1.665	0	6.006	1.438	2.194	0	0	0	0.605	0	0	0	0	0	0	0	0	0	0	0	0	0	0	0	0	0	0	0	0	0	0	0	0	0	0	0	0	0	0
7113	TMPRSS2	0.586	3.681	0	5.882	1.099	1.162	0	0	0.925	0	0	3.807	0	0	0.888	0	1.09	5.058	0	0	0.984	1.387	0	0	0	2.863	0	1.364	0	5.163	0	0.917	0	0	3.555	1.031	5.334	0	0	3.577	0	0	0	0	0	0	0	4.154
7114	TMSB4X	0	0	0	0	0	0	0	0	0	0	0	0	0	0	0	0	0	0	0	0	0	0	0	0	0	0	0	18.184	0	0	0	0	0	0	0	0	0	0	0	0	0	0	0	0	0	0	0	0
7123	CLEC3B	1.126	5.37	0	1.258	2.297	9.972	2.18	0.324	5.839	13.487	0	0	3.298	3.667	4.779	1.684	8.103	0	7.399	0	2.692	32.986	1.137	0	1.661	38.377	0	4.156	19.145	5.847	45.448	11.473	0	21.71	5.768	2.509	21.898	71.382	0	2.666	0	0	0	0	0	0	5.585	5.72
7127	TNFAIP2	0	0	0	0	0	0	0.083	0	0	0	0	0	0	0	0	0	0	0	0	0	0	0	0	0	0	0	0	0	0	0	0	0	0	0	0	0	0	0	0	0	0	0	0	2.362	0	0	0	0
7148	TNXB	13.045	1.783	0	0	0	8.722	0	0	4.173	0	0	0	3.235	2.006	0.833	0.466	0	1.21	0	0	3.792	0	0	0	0	0	0	1.471	0	1.704	0	2.001	0	0	2.705	0.795	0	0	0	1.463	0	0	0	0	0.826	0	0	3.771
7155	TOP2B	0	0	0	0	0	0	0	0	0	0	0	0	0	0	0	0	0	0	0	0	0	0	0	0	0	0	0	0	0	0	0	0	0	0	0	0	0	0	0	0	0	0	0	0	0	0	0	0
7167	TPI1	31.837	72.285	0	43.718	12.839	21.703	16.18	21.097	9.596	44.556	41.981	25.503	63.737	45.736	34.298	35.712	38.484	55	11.001	0	9.066	142.198	2.817	10.292	20.913	112.078	73.579	59.711	25.93	55.87	31.78	52.436	20.233	33.255	54.947	31.069	55.969	59.355	28.235	49.386	24.08	29.38	21.214	12.986	54.938	26.505	48.26	58.397
7168	TPM1	0	0	0	0	0	0	0	0	0	0	0	0	0	0	0	0	0	0	0	0	0	0	0	0	0	0	0	0	0	0	0	0	0	0	0	0	0	0	0	0	0	0	0	0	0	0	0	0
7169	TPM2	0	0	0	0	0	0	0	0	0	0	0	0	0	0	0	0	0	0	0	0	0	0	0	0	0	0	0	0	0	0	0	0	0	0	0	0	0	0	0	0	0	0	0	0	0	0	0	0
7170	TPM3	0	0	0	0	0	0	0	0	0	0	0	0	4.083	0	0	0	0	0	0	0	0.215	0	0	0	1.477	1.34	0	0	0	0	0	0	0	0	0	0	0	0	0	0	0	0	0	0.17	0	0	0	0
7171	TPM4	0	0	0	0	0	0	0	0	0	0	0	0	0	0	0	0	0	0	0	0	0	0	0	0	0	0	0	0	0	0	0	0	0	0	0	0	0	0	0	0	0	0	0	0	0	0	0	0
7172	TPMT	0	0	0	0	0	0	0	0	0	0	0	0	0	0	0.872	0	0	0	0	0	0	1.539	0	0	0	2.303	0	0	0	0	0	1.758	0	0	0	0	0	0	0	0	0	0	0	0	0	0	0	0
7174	TPP2	0	0	0	0	0	0	0	0	0	0	0	0	0	0	0	0	0	0	0	0	0	0	0	0	0	0	0	0	0	0	0	0	0	0	0	0	0	0	0	0	0	0	0	0	0	0	0	0
7178	TPT1	0	0	0	0	0	0	0	0	0	0	0	0	0	0	0	0	0	0	0	0	0	0	0	0	2.498	0	0	3.614	0	0	0	0	0	0	1.433	0	0	0	0	3.151	0	0	0	3.386	0	0	15.041	0
7184	HSP90B1	7.831	24.914	0	22.959	12.694	12.688	3.843	3.839	10.293	1.199	5.445	3.279	12.556	2.269	2.623	8.294	6.104	11.572	2.172	0	11.338	25.084	2.365	6.916	5.079	25.766	0	4.917	1.676	16.736	0	10.263	8.562	0	7.215	2.369	1.074	0	4.017	4.245	6.488	0	0.348	2.971	2.871	0	2.545	10.414
7203	CCT3	1.545	4.935	0	4.4	0.345	3.987	0.633	22.399	0.67	6.654	1.373	0.896	4.297	14.337	13.935	1.253	5.208	2.86	0.367	0	1.269	11.464	0	0.389	0	10.53	0	1.729	2.614	2.117	0	4.53	0	0	2.04	0	1.937	0	0	7.149	0.466	0	0.943	0.176	3.27	0	0.82	1.093
7247	TSN	0	0	0	0	0	0	0	0	0	0	0	0	0	0	0	0	0	0	0	0	0	18.767	0	0	0	0	0	0	0	0	0	1.111	0	0	0	0	0	0	0	0	0	0	0	3.608	0	0	0	0
7251	TSG101	2.369	9.279	0	53.557	12.246	25.022	5.793	5.037	0	3.129	3.488	1.969	20.961	10.538	1.37	18.078	0	8.894	0	0	0.203	9.518	0.12	0.954	0	23.381	0	16.366	6.169	7.925	1.79	3.019	2.021	9.277	21.511	3.013	5.114	15.223	3.24	7.049	6.944	0	1.38	0	7.826	0	0.384	4.153
7259	TSPYL1	0	0	0	0	0	0	0	0	0	0	0	0	0	0	0	0	0	0	0	0	0	0	0	0	0	0	0	0	0	0	0	0	0	0	0	0	0	0	0	0	0	0	0	0	0	0	0	0
7263	TST	3.702	0	0	3.354	0.774	0	2.777	1.445	0	0	2.403	0	0	0	0	1.744	0	8.827	0	0	0	19.092	0	9.673	4.387	7.879	0	1.972	0	0	0	1.226	0	0	11.186	0	0	0	7.374	0	5.519	0	0	3.743	0	0	0	2.856
7264	TSTA3	0	0	0	0	0	0	0	0	0	0	0	0	0	0	0	0	0	0	0	0	0	0	0	0	0	0	0	0	0	0	0	0.663	0	0	0	0	0	0	0	0	0	0	0	0	0	0	0	0
7276	TTR	92.639	472.735	63.169	377.194	87.973	74.532	45.321	7.649	67.914	696.351	95.445	32.835	149.035	88.256	146.355	53.478	541.06	76.201	69.725	0	34.968	74.209	2.034	19.8	37.077	183.471	543.472	63.674	124.3	103.649	184.413	257.724	164.675	96.14	140.556	87.976	147.295	337.401	54.022	74.238	2.053	48.745	48.653	0.609	50.012	0	40.374	44.923
7277	TUBA4A	1.601	26.179	0	22.433	3.552	2.398	6.975	8.02	32.461	5.402	4.964	1.77	18.665	10.234	3.094	5.151	5.381	29.579	0	0	14.538	13.1	0.311	15.763	6.456	18.147	3.398	7.129	2.214	6.582	1.692	4.788	13.867	0	8.057	4.004	4.773	4.803	8.658	10.735	6.054	0	2.53	6.995	6.447	0	3.152	17.134
7278	TUBA3C	0.77	15.894	0	10.987	1.636	1.471	4.62	7.476	1.592	3.947	3.582	0.572	8.927	6.32	1.451	2.771	4.665	4.241	0	0	13.388	8.906	0.14	3.517	4.419	10.423	3.589	4.65	0	4.161	1.664	3.76	8.021	0	6.851	2.89	3.479	4.889	5.523	6.815	2.678	0	1.448	4.615	3.435	0	1.701	3.192
7280	TUBB2A	2.038	3.809	0	7.652	1.308	2.347	2.065	4.85	2.153	2.77	4.639	1.161	6.019	4.441	0.583	4.901	1.556	3.531	0	0	2.66	10.19	0.074	4.838	5.467	18.807	9.533	9.144	4.315	5.799	7.157	3.85	9.007	6.909	6.917	2.631	3.312	11.044	9.756	9.507	5.01	0	1.156	7.031	1.911	3.839	2.898	6.813
7284	TUFM	1.847	21.793	0	76.842	11.402	21.258	8.593	8.218	1.423	10.488	16.229	2.391	6.837	11.361	0.496	7.611	10.241	13.512	0	0	4.659	22.83	0	14.562	1.854	9.98	0	11.088	0	7.494	0	9.086	15.916	1.892	15.292	7.225	0	0	10.806	6.146	12.163	0	12.259	24.29	5.502	0	0	10.676
7295	TXN	2.6	1.831	0	0	0	0	0	24.605	0	1.432	0	0	1.831	58.419	0	0	0	0	0	0	37.279	0	0	0	0	13.289	10.111	0	0	0	0	2.542	3.798	0	4.335	0	3.662	0	4.93	0	66.089	0	0	309.008	0	0	0	0
7296	TXNRD1	0	0	0	0	0	0	0	0	0	0	0	0	0	0	0	0	0	0	0	0	0	0.232	0	0	0	0	0	0	0	0	0	0	0	0	0	0	0	0	0	0	0	0	0	0	0	0	0	0
7311	UBA52	44.812	258.048	68.13	416.14	104.37	84.808	67.058	128.736	24.782	110.387	164.322	111.253	195.015	138.062	96.228	75.449	133.951	195.223	59.228	0	42.073	316.625	0	107.687	81.311	415.738	197.845	207.364	202.091	109.888	131.131	125.044	179.541	425.632	183.3	142.3	351.179	353.683	140.52	158.342	48.502	26.944	47.144	77.806	138.994	57.02	43.728	48.649
7314	UBB	53.774	309.658	81.756	509.618	125.244	101.77	80.47	154.483	29.738	132.464	197.187	133.504	234.018	165.674	115.474	90.539	160.741	234.268	71.073	0	50.487	379.95	0	129.225	97.573	498.885	237.414	248.836	242.509	131.866	157.357	150.053	215.449	510.759	219.961	170.76	421.414	424.42	168.624	190.011	58.202	32.333	56.573	93.368	166.793	68.424	52.473	58.378
7316	UBC	44.812	258.048	68.13	424.681	104.37	84.808	67.058	128.736	24.782	110.387	164.322	111.253	195.015	138.062	96.228	75.449	133.951	195.223	59.228	0	42.073	316.625	0	107.687	81.311	415.738	197.845	207.364	202.091	109.888	131.131	125.044	179.541	425.632	183.3	142.3	351.179	353.683	140.52	158.342	48.502	26.944	47.144	77.806	138.994	57.02	43.728	48.649
7317	UBA1	1.742	8.414	0	6.723	0.548	5.494	0.969	6.288	2.837	2.298	1.596	0.033	4.083	2.196	3.167	5.109	1.27	4.28	0	0	1.36	14.008	0	0.523	2.257	12.846	1.791	5.545	0	5.081	0	10.523	5.617	0	4.001	3.377	0.979	1.725	2.695	7.28	0.731	0	0.559	0.601	1.327	0	1.054	11.946
7318	UBA7	0	0	0	0	0	0	0	0	0	0	0	0	0	0	0	0	0	0	0	0	0	0	0	0	0	0	0	0	0	0	0	0	0	0	0	0	0	0	0	0	0	0	0	0.451	0	0	0	0
7334	UBE2N	0	1.145	0	0	0.264	0	0	0	0	0	0	0	0	0	0	0	0	1.996	0	0	0	7.408	0	0	0	5.074	0	0	0	0	0	0	0	0	0	0	0	0	0	0	0.677	0	0	0	0	0	0	0
7335	UBE2V1	0	0	0	0	0	0	0	0	0	0	0	0	0	0	0	0	0	0	0	0	0	0	0	0	0	0	0	0	0	0	0	0	0	0	0	0	0	0	0	0	0	0	0	0	0	0	0	0
7345	UCHL1	1.137	5.879	0	0	0	0.979	0	0	0	0	0	0	2.918	0	0	0	0	8.5	0	0	0	19.969	0	0	0	0	0	0	0	2.794	0	0	0	0	2.811	0	0	0	4.248	7.557	11.542	0	0	0	0	0	0	22.036
7347	UCHL3	0	0	0	0	0	0	0	0	0	0	0	0	0	0	0	0	0	0	0	0	0	0	0	0	0	0	0	0	0	0	0	0	0	0	0	0	0	0	0	0	0	0	0	0	0	0	0	0
7348	UPK1B	0	0	0	0	0	0	0	0	0	0	0	0	0	0	0	0	0	0	0	0	0	0	0	0	0	0	0	0	0	0	0	0	0	0	0	0	0	0	0	0	0	0	0	0	0	0	0	0
7356	SCGB1A1	0	31.379	0	0	0	0	0	0	42.322	0	0	0	0	0	0	0	105.459	0	0	0	0	0	0	0	0	0	0	0	0	6.657	0	0	0	0	19.54	35.779	0	0	0	33.753	0	0	0	0	0	0	0	11.814
7358	UGDH	0	2.664	0	3.531	0	0	0	0	0	0	0	0	1.773	0	0.808	0	0	6.237	0	0	0	5.086	0	0	0	0.67	0	0.222	0	0.589	0	1.18	0	0	1.459	0	0	0	0	1.846	0	0	0	0	1.484	0	0	0.622
7360	UGP2	3.812	26.116	0	27.822	0	3.011	1.672	1.157	1.879	2.659	0	0.601	8.98	3.732	6.343	2.137	2.955	9.126	0	0	4.155	14.802	0	12.754	7.521	29.314	0	5.209	3.847	32.337	0	19.941	14.718	0	17.846	11.871	4.623	0	8.21	39.904	0.757	0	0.979	1.823	4.747	2.345	0	10.223
7364	UGT2B7	0.249	0.636	0	7.523	0	0	0	0	0	0	2.21	0	0	0	0	0	0	0.131	0	0	0	0.656	0	0	0	0	0	2.849	0	1.219	0	1.277	0	0	0.484	0	0	0	0	0.256	0.889	0	0	0	0	0	0	2.343
7369	UMOD	83871	25183.7	47664.8	43917.4	64378.6	55467.5	52427.1	40831.7	56091.8	32021.9	63608.6	76037.5	26418	60152.6	32992.6	40543.8	36481.8	57479.6	75661.8	66978.9	70896.6	44100.1	85557.7	35123.4	19587.3	27479.9	12795.8	51464.5	53401.9	60496.5	21918.3	43674.3	32429.6	47264.3	47312.5	52697.2	42152.8	14180.5	59697.9	25064.1	77449.2	82967.2	75251.7	4636.96	66231.6	63926.5	75635	60418.9
7373	COL14A1	0	0	0	0	0	0	0	0	0	0	0	0	0	0	0	0	0	0	0	0	0	0	0	0	0	0	0	0	0	0	0	0	0	0	0	0	0	0	0	0	0	0	0	0	0	0	0	0
7379	UPK2	6.091	33.348	0	36.265	24.822	0	27.543	0	5.065	5.357	45.606	13.784	20.945	26.995	3.39	0	0	19.772	1.349	0	3.777	5.365	0	4.857	0	21.972	82.143	13.007	27.178	3.537	13.151	4.055	34.351	107.358	5.571	60.683	94.034	95.573	0	5.455	0	0	0	0	19.242	6.591	31.823	1.25
7380	UPK3A	0	2.537	0	0	0.806	0	1.999	0	0	0	0	0	0	0	0	0	0	2.981	0	0	0	0	0	0	0	0	0	0	0	0	0	0	7.586	28.27	0	0	3.164	0	0	0	0	0	0	0	0	0	0	0
7381	UQCRB	0	0	0	0	0	0	0	0	0	0	0	0	0	0	0	0	0	0	0	0	0	0	0	0	0	0	0	0	0	0	0	0	0	0	0	0	0	0	0	0	0	0	0	0	0	0	0	0
7384	UQCRC1	1.933	3.507	0	2.56	0	4.124	0.054	1.769	24.382	0.956	3.02	0	1.75	0.709	0	2.482	0.747	4.212	0	0	3.734	4.841	0	0.919	0	0	0	2.651	0	2.075	0	1.151	0	0	4.611	1.232	0	0	0.566	0.508	4.487	0	0.419	3.591	0	0	0	6.022
7385	UQCRC2	7.805	0.296	0	6.925	0	3.142	0	2.206	0	0.869	3.001	0	1.49	1.757	0	2.402	0	3.669	0	0	2.411	10.529	2.513	2.778	2.547	12.804	0	2.552	0	2.48	0	3.998	51.959	0	338.211	1.817	0	0	7.582	1.482	5.645	0	0	13.086	0.449	0	1.099	9.196
7386	UQCRFS1	7.029	0	0	0	0.278	21.888	0	9.539	0	0	0	0	31.168	15.37	0	0	0	3.39	0	0	0	0	0	3.549	0	5.29	0	0	0	16.5	0	0	0	0	12.606	18.672	0	0	0	0	0	0	0	16.054	0	0	0	0
7402	UTRN	0	0	0	0	0	0	0	0	0	0	0	0	0	0	0	0	0	0	0	0	0	0	0	0	0	0	0	0	0	0	0	0	0.166	0	0	0	0	0	0	0	0	0	0	0	0	0	0	0
7407	VARS	0	0	0	0	0	0	0	0	0	0	0	0	0	0	0	0	0	0	0	0	0	0.593	0	0	0	0	0	0	0	0	0	0	0	0	0	0	0	0	0	0	0	0	0	5.678	0	0	0	0
7408	VASP	0	0	0	0	0	0	0	0	0	0	0	0	0	0	0	0	0	0	0	0	0	0	0	0	0	0	0	0	0	0	0	0	0	0	0	0	0	0	0.294	0	0	0	0	1.555	0	0	0	0
7409	VAV1	0	0	0	0	0	0	0	0	0	0	0	0	0	0	0	0	0	0	0	0	0	0	0	0	0	0	0	0	0	0	0	0	0	0	0	0	0	0	0	0	0	0	0	1.132	0	0	0	0
7412	VCAM1	0	1.173	0	0	0	0	0	0	6.759	0	0	0	0	0	0	0.547	0	0	0	0	1.119	0	0	0	0	0	0	0	0	0	8.268	0	1.653	0	0	8.565	0	9.165	0	0	0	0	0	0	0	0	0	0
7414	VCL	0	1.906	0	0	0	0	0	0	0	0	0	0	0.331	0	0	0	0	0.261	0	0	0	5.02	0	0.846	0.526	4.833	0	0.484	0	0	0	0.456	1.931	0	1.128	0	0	0	0.922	0	0	0	0	0.729	0	0	0	0
7415	VCP	10.661	28.448	0	21.531	0.303	1.48	0.402	8.493	2.647	1.362	7.79	14.67	13.189	13.091	19.286	6.282	1.6	15.388	10.918	0	7.75	40.633	0	8.875	1.869	11.465	68.907	4.421	0	12.199	0	6.217	55.748	0	10.181	1.261	28.106	0	15.433	46.758	0.627	3.815	0.489	5.777	2.461	12.826	0.532	10.281
7416	VDAC1	36.872	24.501	0	340.548	107.514	203.805	14.618	39.311	4.626	59.661	13.618	31.974	60.813	25.282	34.961	10.15	808.852	109.465	16.963	0	9.959	169.415	12.878	29.778	64.964	38.672	11.258	120.97	33.971	74.946	22.202	116.331	73.652	27.746	17.889	39.836	115.324	76.329	54.701	125.853	13.393	38.454	18.043	47.206	19.906	54.604	10.984	33.913
7417	VDAC2	12.899	9.891	0	80.137	19.844	22.164	11.917	13.964	0.668	11.45	0	5.965	13.645	7.558	11.791	9.488	33.831	12.617	5.309	11.08	10.541	66.636	2.095	34.513	16.486	42.842	2.885	16.786	4.304	25.069	4.386	38.891	24.746	0	14.771	14.123	27.085	0	26.919	54.29	5.545	5.83	3.304	68.521	12.302	14.572	5.103	5.814
7419	VDAC3	1.678	7.482	5.55	47.081	25.533	44.008	2.278	11.217	1.163	8.054	0	4.096	16.317	6.702	3.772	3.72	19.413	6.649	0	0	7.437	20.504	1.627	7.841	14.758	13.858	0	13.09	0	22.348	0	30.745	15.33	0	8.144	5.476	31.833	0	10.983	32.722	4.167	0	6.851	38.445	2.115	10.438	0	7.413
7429	VIL1	4.732	13.693	0	16.143	0	0	0	0	11.747	0	0	0	0.401	2.545	2.39	3.253	0	4.521	0	0	1.721	97.982	0	0	0	2.031	0	1.586	0	1.106	0	4.734	0	0	11.144	0	0	0	0	0.453	2.459	0	0.49	0	0.394	0	0	4.246
7430	EZR	27.704	73.276	18.868	137.608	26.404	32.167	23.505	38.433	24.306	41.127	57.419	29.936	70.651	54.732	23.914	26.688	49.412	79.452	6.374	0	9.676	201.829	2.428	13.496	54.614	137.516	27.381	87.89	12.327	54.846	46.348	41.078	73.909	53.265	81.61	30.275	66.555	44.845	23.6	53.797	23.01	1.149	4.369	7.515	33.715	19.402	18.962	41.457
7431	VIM	0.621	0	0	1.808	0	2.305	0	0	0	0	0	0	2.363	0	6.086	4.81	0	1.269	0	0	4.092	0.386	0	1.006	13.567	6.234	2.568	3.737	0	1.565	0	2.64	9.39	0	3.744	1.935	0	0	20.864	3.447	3.55	0	0	1.377	0	1.578	0	3.4
7447	VSNL1	0	0	0	0	0	0	0	0	0	0	0	0	0	0	0	0	0	0	0	0	0	0	0	0	0	0	0	0	0	0	0	0	0	0	0	0	0	0	0	0	0	0	0	0	0	0	0	0
7448	VTN	3.482	49.617	15.825	33.316	45.498	25.299	7.568	11.146	41.843	5.343	29.526	21.154	54.592	21.513	31.046	89.34	44.103	75.306	5.44	0	16.182	54.97	25.168	0	6.525	57.221	18.157	20.948	23.643	67.138	56.233	34.275	17.305	20.926	52.487	21.659	53.121	74.101	10.789	40.805	9.828	6.39	9.616	0	19.852	0	2.181	85.095
7450	VWF	0	0	0	0	0	0	0	0	0	0	0	0	0	0	0	0	0	0	0	0	0	0	0	0	0	0	0	0	0	0	0	0	0	0	0	0	0	0	0	0	0	0	0	0	0	0	0	0
7453	WARS	0	0	0	0	0	0	0	0	0	0	0	0	0	0	0	0	0	0	0	0	0	0	0	0.174	0	0	0	0	0	0	0	0	0	0	0.4	0	0	0	2.782	0	0	0	0	0	0	0	0	0
7458	EIF4H	0	0	0	0	0	0	0	0	0	0	0	0	0	0	0	0	0	0	0	0	0	0	0	0	0	1.843	0	0	0	0	0	0	0	0	0	0	0	0	0	0	0	0	0	0	0	0	0	0
7498	XDH	0	0	0	0	0	0	0	0	0	0	0	0	0	0	0	0	0	0	0	0	0	0	0	0	0	0	0	0	0	0	0	0	0	0	0	0	0	0	0	0	0	0	0	0.572	0	0	0	0
7511	XPNPEP1	0	0.245	0	0.424	0	0	0	0	0	0	0	0	0	0	0	0	0	0	0	0	0	0.748	0	0	0	0	0	0	0	0	0	0	0	0	0	0	0	0	0	0	0	0	0	0	0	0	0	0
7512	XPNPEP2	4.511	49.397	10.216	82.544	19.566	22.833	11.989	24.971	0	26.889	29.638	15.405	33.983	27.551	13.902	7.739	10.04	27.363	5.998	0	1.676	64.4	7.316	0.708	4.842	53.088	5.55	56.211	66.104	23.887	21.232	16.069	8.413	15.935	20.163	9.552	120.229	60.705	10.489	63.167	11.07	5.363	21.266	0	25.424	0	13.429	22.855
7514	XPO1	0	0	0	3.409	0	0	0	0.282	0	0	0	0	0	0	0	0	0	0	0	0	0	0	0	0.16	0	0	0	0	0	0	0	0	0	0	0	0	0	0	0	0	0	0	0	11.143	0	0	0	0
7520	XRCC5	0	0	0	0	0	0	0	0	0	0	0	0	0	0	0	0	0	0	0	0	0	0.088	0	0.337	0	0	0	0	0	0	0	0	0	0	3.06	0	0	0	0.245	0	0	0	0	0.619	0	0	0	0
7525	YES1	0.361	0	0	7.51	0	0	0	0	0	0	0	0	1.469	0	0	0	0	2.71	0	0	0	2.864	0	0	0	4.417	0	0.497	0	0	0	1.265	0	0	1.778	0.21	0	0	0	1.444	0	0	0	0	0	0	0	0
7529	YWHAB	12.033	29.377	0	50.816	19.788	40.034	14.443	28.551	1.909	19.077	9.256	10.421	33.61	99.488	16.572	6.882	9.271	22.217	5.878	0	17.464	28.972	3.934	59.511	20.04	46.871	9.793	20.705	5.15	12.431	6.14	23.562	28.671	8.342	31.952	10.04	5.771	0	18.918	23.129	36.036	0	4.83	25.261	10.614	9.02	15.271	9.653
7531	YWHAE	16.613	65.806	0	302.403	22.479	22.192	14.969	103.644	4.532	24.796	44.612	25.537	68.549	120.528	22.055	13.058	14.093	256.314	12.062	3.157	13.338	712.75	3.87	33.222	17.232	70.906	0	36.438	4.959	25.499	19.124	40.48	19.11	20.038	40.881	15.518	17.704	44.861	19.389	56.226	64.64	0	9.265	6.305	273.147	0	17.668	23.932
7532	YWHAG	9.842	42.611	0	33.641	13.063	17.651	12.883	35.446	1.918	11.132	7.475	11.93	37.767	13.84	6.493	6.732	11.024	24.68	5.143	0	8.88	18.578	0	33.429	5.953	43.191	0	14.864	3.586	10.252	0	23.564	14.365	9.707	32.822	5.055	5.052	0	65.146	27.847	4.973	0	7.334	53.786	21.509	0	16.219	9.464
7533	YWHAH	5.367	12.228	0	14.49	10.278	9.319	12.638	12.557	1.67	6.557	7.475	8.349	13.027	8.687	5.132	5.343	5.395	8.587	4.512	0	3.766	16.926	0	9.559	5.726	65.83	0	6.854	0	5.124	0	14.507	12.331	0	25.727	0	0	0	11.484	13.824	4.518	0	0	10.259	0	0	0	7.22
7534	YWHAZ	10.094	74.643	0	88.859	37.652	35.443	39.697	69.531	10.946	19.258	21.602	20.252	54.819	57.596	10.808	48.891	10.377	39.397	9.587	50.065	45.174	47.24	4.452	84.336	189.096	184.241	88.091	62.179	8.049	35.995	8.523	42.005	53.355	34.157	87.123	44.111	6.883	21.225	75.947	164.476	45.599	0	5.67	62.16	63.357	45.769	56.979	30.026
7706	TRIM25	0	0	0	0	0	0	0	0	0	0	0	0	0	0	0	0	0	0	0	0	0	0	0	0	0	0	0	0	0	0	0	0	0	0	0	0	0	0	0	0	0	0	0	1.322	0	0	0	0
7739	ZNF185	0	0	0	0	0	0	0	1.698	0	0	0	0	0	1.04	0	2.877	8.675	0	0	0	0	0	0	0	0	1.532	0	0	0	0	0	0	0	0	0	0	0	0	0	0	0	0	0	0	0	0	0	0
7827	NPHS2	1.277	2.535	0	21.38	2.315	0.477	2.511	23.208	3.003	1.339	5.355	6.788	0	2.614	0	2.415	1.198	1.613	1.755	0	1.557	0.716	1.333	1.458	4.23	8.681	0	16.476	25.19	3.448	12.498	0	0	8.171	1.991	0.338	20.62	41.561	0	8.44	1.211	0	2.39	0	0.315	0	1.856	1.899
7841	MOGS	0	0	0	0	0	0	0	0	0	0	0	0	0	0	0	0	0	0	0	0	0	0	0	0	0	0	0	0	0	0	0	0	0	0	0	0	0	0	0	0	0	0	0	0.199	0	0	0	0
7846	TUBA1A	2.137	19.144	0	17.342	2.682	1.572	5.631	7.781	2.311	4.512	4.435	2.536	13.25	9.804	3.272	4.718	7.159	6.856	1.048	0	15.208	12.947	0.253	5.566	8	21.348	8.223	9.476	5.359	8.545	4.561	7.464	16.418	0	12.324	5.823	7.688	10.774	11.703	12.616	5.837	0.444	2.544	8.297	6.426	0	2.695	8.354
7874	USP7	0	0	0	0	0	0	0	0	0	0	0	0	0	0	0	0	0	0	0	0	0	0	0	0	0	0	0	0	0	0	0	0	0	0	0	0	0	0	0	0	0	0	0	0	0	0	0	0
7879	RAB7A	2.545	21.072	0	30.123	4.994	3.357	1.713	6.666	0.374	9.96	2.82	0	19.159	0.501	5.317	1.833	6.152	3.532	0	0	0.923	18.465	0	6.561	1.747	34.263	0	9.817	21.621	16.784	0	15.012	17.599	5.326	9.847	10.59	30.121	8.53	20.125	8.09	4.215	0	0.426	2.816	5.024	7.859	0.739	1.376
7905	REEP5	0	0	0	0	0	0	0	0	0	0	0	0	0	0	0	0	0	0	0	0	0	0	0	0	0	0	0	0	0	0	0	0	0	0	0	0	0	0	2.214	0	0	0	0	0	0	0	0	0
7915	ALDH5A1	0.12	0	0	0	0	0	0	0	0	0	0	0	0	0	0	0	0	0	0	0	0	0	0	0	0	0	0	0	0	0	0	0	0	0	0	0	0	0	0	0	0	0	0	3.668	0	0	0	0
7919	DDX39B	0	0	0	0	0	0	0	0.029	0	0	0	0	0.274	0	0	0	0	0	0	0	0	0	0	0.653	1.571	0	0	0	0	0	0	0	0	0	0	0	0	0	0	0	0	0	0	0.644	0	0	0	0
7965	AIMP2	0	0	0	0	0	0	0	0	0	0	0	0	0	0	0	0	0	0	0	0	0	0.112	0	0	0	0	0	0	0	0	0	0	0	0	0	0	0	0	0	0	0	0	0	0	0	0	0	0
8000	PSCA	0	0	0	0	0	0	0	0	18.319	0	0	89.951	0	0	0	0	21.041	27.148	0	0	0	0	0	0	195.647	0	0	100.166	264.213	0	219.703	38.347	0	0	0	68.811	394.495	0	108.836	0	1.862	41.004	15.732	0	146.952	0	0	0
8029	CUBN	21.388	50.495	4.431	74.935	16.52	42.425	10.119	13.786	23.501	22.322	22.48	25.429	40.554	41.54	24.112	10.252	62.629	23.475	37.739	3.11	10.448	44.916	3.003	7.661	19.576	40.773	14.983	88.391	47.807	37.652	48.068	25.906	35.786	23.941	39.318	33.22	107.392	103.673	21.969	78.005	4.635	11.863	18.571	1.099	50.48	24.606	11.37	15.819
8030	CCDC6	0	0	0	0	0	0	0	0	0	0	0	0	0	0	0	0	0	0	0	0	0	0	0	0	0	0	0	0	0	0	0	0	0	0	0	0	0	0	0	0	0	0	0	0	0	0	0	0
8065	CUL5	0	0	0	0	0	0	0	0	0	0	0	0	0	0	0	0	0	0	0	0	0	0	0	0	0	0	0	0	0	0	0	0	0	0	0	0	0	0	0	0	0	0	0	0	0	0	0	0
8076	MFAP5	0	0	0	0	0	0	0	0	0	0	0	0	0	0	0	0	0	0	0	0	0	0	0	0	0	0	0	0	0	0	0	0	0	0	0	0	0	0	0	0	0	0	0	0	0	0	0	0
8078	USP5	0.624	0	0	3.776	0	0	0	0	0.559	0	0	0	0.514	0.252	0	0.168	0	0.942	0	0	0	1.285	0	0	0	0	0	0	0	0	0	0	0	0	0	0	0	0	0	0.697	0	0	0	0.258	0	0	0	0
8125	ANP32A	0	0	0	0	0	0	0	0	0	0	0	0	0	0	0	0	0	0	0	0	0	0	0	0	0	0	0	0	0	0	0	0	0	0	0	0	0	0	0	0	0	0	0	0	0	0	0	0
8174	MADCAM1	0	0	0	0	0	0	0	0	0	0	0	0	0	0	0	0	0	0	0	0	0	0	0	0	0	0	0	0	0	0	0	0	0	0	0	0	0	0	0	0	0	0	0	0	0	0	0	0
8209	C21orf33	5.489	0	0	18.326	0	0	0	0	0	0	1.551	0	0	0	0	0	0	0	0	0	0.747	37.242	0	0	0	0	0	0	0	12.313	0	0	0	0	0.459	0	0	0	0	0	7.099	0	0	0.971	0	0	0	7.24
8218	CLTCL1	0.126	0.205	0	0.44	0	0.038	0.046	0.266	0.055	0.174	0	0	0.28	0.133	0	0	0.236	0.358	0	0	0.157	1.181	0	1.21	0.793	1.634	0	0.74	0	0.163	0	0.481	1.568	0	0.524	0.418	0	0	1.243	0.707	0.599	0	0	1.063	0	0	0	0
8239	USP9X	0	0	0	0	0	0	0	0	0	0	0	0	0	0	0	0	0	0	0	0	0	0	0	0	0	0	0	0	0	0	0	0	0	0	0	0	0	0	0	0	0	0	0	0.008	0	0	0	0
8243	SMC1A	0	0	0	0	0	0	0	0	0	0	0	0	0	0	0	0	0	0	0	0	0	0	0	0	0	0	0	0	0	0	0	0	0	0	0	0	0	0	0	0	0	0	0	0	0	0	0	0
8287	USP9Y	0	0	0	0	0	0	0	0	0	0	0	0	0	0	0	0	0	0	0	0	0	0	0	0	0	0	0	0	0	0	0	0	0	0	0	0	0	0	0	0	0	0	0	0.021	0	0	0	0
8288	EPX	0.762	0	0	44.692	0	0	0	0	0	0	0	0	0	0	0	0	0	0	0	0	0	0	0	0	14.03	0	0	0	0	0	0	0	0	0	0	0	0	0	14.307	0	0	0	0	4.336	0	0	0	0
8290	HIST3H3	0	0	0	0	0	6.451	0	0	0	0	0	0	0	0	0	28.063	0	0	0	0	6.715	0	0	0	30.659	0	50.603	16.726	0	0	0	0	55.24	0	0	0	0	25.624	52.462	0	0	0	0	0	0	0	0	0
8291	DYSF	0	0	0	0	0	0	0	0	0	0	0	0	0	0	0	0	0	0	0	0	0	0	0	0.173	0	0	0	0	0	0	0	0	0.517	0	0	0	0	0	0.401	0	0	0	0	0.479	0	0	0	0
8294	HIST1H4I	4.306	4.965	32.796	18.186	13.032	12.71	13.641	39.877	4.544	21.531	16.524	13.011	18.626	15.872	6.036	27.531	33.538	10.115	14.138	38.947	8.742	8.807	7.922	50.509	81.665	53.158	77.18	22.617	16.119	7.349	16.021	4.31	123.716	77.817	21.146	6.529	11.038	20.771	142.888	16.896	24.442	13.309	9.955	124.696	11.827	43.996	12.139	12.897
8301	PICALM	0	0	0	0	0	0	0	0	0	0	0	0	0	0	0	0	0	0	0	0	0	0	0	0	0	0	0	0	0	0	0	0	0	0	0	0	0	0	0	0	0	0	0	0	0	0	0	0
8310	ACOX3	0	0	0	0	0	0	0	0	0	0	0	0	0	0	0	0	0	0	0	0	0	0	0	0.207	0	0	0	0	0	0	0	0	0	0	0	0	0	0	0	0	0	0	0	2.747	0	0	0	0
8329	HIST1H2AI	1.449	0	0	10.814	3.494	4.216	0	3.564	2.185	0	0	0	14.959	0	0	23.607	0	3.637	0	0	2.255	0.781	0	8.887	332.01	0	43.185	1.668	0	0	0	0	0	40.065	6.706	0	0	0	27.366	0	7.48	0	0	11.003	0	0	0	6.945
8330	HIST1H2AK	1.449	0	0	10.814	3.494	4.216	0	3.564	2.185	0	0	0	14.959	0	0	23.607	0	3.637	0	0	2.255	0.781	0	8.887	332.01	0	43.185	1.668	0	0	0	0	0	40.065	6.706	0	0	0	27.366	0	7.48	0	0	11.003	0	0	0	6.945
8331	HIST1H2AJ	1.449	0	0	10.814	3.494	4.216	0	3.564	2.185	0	0	0	14.959	0	0	23.607	0	3.637	0	0	2.255	0.781	0	8.887	332.01	0	43.185	1.668	0	0	0	0	0	40.065	6.706	0	0	0	27.366	0	7.48	0	0	11.003	0	0	0	6.945
8332	HIST1H2AL	1.449	0	0	10.814	3.494	4.216	0	3.564	2.185	0	0	0	14.959	0	0	23.607	0	3.637	0	0	2.255	0.781	0	8.887	332.01	0	43.185	1.668	0	0	0	0	0	40.065	6.706	0	0	0	27.366	0	7.48	0	0	11.003	0	0	0	6.945
8334	HIST1H2AC	1.449	0	0	10.814	3.494	4.216	0	3.564	2.185	0	0	0	14.959	0	0	26.255	0	3.637	0	0	2.255	0.781	3.379	9.043	19.277	0	43.185	1.154	0	0	0	0	0	40.065	6.706	0	0	0	26.864	0	7.48	0	0	10.689	0	0	0	6.945
8335	HIST1H2AB	0	0	0	10.814	3.494	0	0	0	0	0	0	0	14.806	0	0	26.255	0	0	0	0	0	0.781	3.379	8.788	19.277	0	0	0	0	0	0	0	0	40.065	6.706	0	0	0	26.864	0	7.48	0	0	10.689	0	0	0	6.945
8336	HIST1H2AM	1.449	0	0	10.814	3.494	4.216	0	3.564	2.185	0	0	0	14.959	0	0	23.607	0	3.637	0	0	2.255	0.781	0	8.887	332.01	0	43.185	1.668	0	0	0	0	0	40.065	6.706	0	0	0	27.366	0	7.48	0	0	11.003	0	0	0	6.945
8337	HIST2H2AA3	1.449	0	0	10.814	3.494	4.216	0	3.564	2.185	0	0	0	14.959	0	0	23.607	0	3.637	0	0	2.255	0.781	0	8.887	332.01	0	43.185	1.668	0	0	0	0	0	40.065	6.706	0	0	0	27.366	0	7.48	0	0	10.978	0	0	0	6.945
8338	HIST2H2AC	1.449	0	0	10.814	3.494	4.216	0	3.564	2.185	0	0	0	14.959	0	0	23.607	0	3.637	0	0	2.255	0.781	0	8.887	332.01	0	43.185	1.668	0	0	0	0	0	40.065	6.706	0	0	0	27.366	0	7.48	0	0	10.978	0	0	0	6.945
8339	HIST1H2BG	2.655	0	12.543	11.771	5.741	10.493	29.774	11.107	4.361	16.366	8.733	3.42	13.074	10.039	2.399	28.951	0	2.57	0	0	4.923	1.632	2.299	20.449	25.268	8.455	21.578	9.562	0	4.102	10.477	7.432	51.28	0	4.696	1.931	0	0	35.038	11.977	10.889	3.97	0	56.806	5.721	0	0	2.044
8340	HIST1H2BL	2.655	0	12.543	11.771	5.741	10.493	29.774	11.107	4.361	16.366	8.733	3.42	13.074	10.039	2.399	28.951	0	2.57	0	0	4.923	1.632	2.299	20.383	25.268	8.455	21.578	9.562	0	4.102	10.477	7.432	51.28	0	4.696	1.931	0	0	34.908	11.977	10.889	3.97	0	56.806	5.721	0	0	2.044
8341	HIST1H2BN	2.655	0	12.543	11.771	5.741	10.493	29.774	11.107	4.361	16.366	8.733	3.42	13.074	10.039	2.399	28.951	0	2.57	0	0	4.923	1.632	2.299	20.449	25.268	8.455	21.578	9.562	0	4.102	10.477	7.432	51.28	0	4.696	1.931	0	0	35.038	11.977	10.889	3.97	0	56.806	5.721	0	0	2.044
8342	HIST1H2BM	2.655	0	12.543	11.771	5.741	10.493	29.774	11.107	4.361	16.366	8.733	3.42	13.074	10.039	2.399	28.951	0	2.57	0	0	4.923	1.632	2.299	20.449	25.268	8.455	21.578	9.562	0	4.102	10.477	7.432	51.28	0	4.696	1.931	0	0	35.038	11.977	10.889	3.97	0	56.806	5.721	0	0	2.044
8343	HIST1H2BF	2.655	0	12.543	11.771	5.741	10.493	29.774	11.107	4.361	16.366	8.733	3.42	13.074	10.039	2.399	28.951	0	2.57	0	0	4.923	1.632	2.299	20.449	25.268	8.455	21.578	9.562	0	4.102	10.477	7.432	51.28	0	4.696	1.931	0	0	35.038	11.977	10.889	3.97	0	56.806	5.721	0	0	2.044
8344	HIST1H2BE	2.655	0	12.543	11.771	5.741	10.493	29.774	11.107	4.361	16.366	8.733	3.42	13.074	10.039	2.399	28.951	0	2.57	0	0	4.923	1.632	2.299	20.449	25.268	8.455	21.578	9.562	0	4.102	10.477	7.432	51.28	0	4.696	1.931	0	0	35.038	11.977	10.889	3.97	0	56.806	5.721	0	0	2.044
8345	HIST1H2BH	2.655	0	12.543	11.771	5.741	10.493	29.774	11.107	4.361	16.366	8.733	3.42	13.074	10.039	2.399	28.951	0	2.57	0	0	4.923	1.632	2.299	20.449	25.268	8.455	21.578	9.562	0	4.102	10.477	7.432	51.28	0	4.696	1.931	0	0	35.038	11.977	10.889	3.97	0	56.806	5.721	0	0	2.044
8346	HIST1H2BI	2.655	0	12.543	11.771	5.741	10.493	29.774	11.107	4.361	16.366	8.733	3.42	13.074	10.039	2.399	28.951	0	2.57	0	0	4.923	1.632	2.299	20.449	25.268	8.455	21.578	9.562	0	4.102	10.477	7.432	51.28	0	4.696	1.931	0	0	35.038	11.977	10.889	3.97	0	56.806	5.721	0	0	2.044
8347	HIST1H2BC	2.655	0	12.543	11.771	5.741	10.493	29.774	11.107	4.361	16.366	8.733	3.42	13.074	10.039	2.399	28.951	0	2.57	0	0	4.923	1.632	2.299	20.449	25.268	8.455	21.578	9.562	0	4.102	10.477	7.432	51.28	0	4.696	1.931	0	0	35.038	11.977	10.889	3.97	0	56.806	5.721	0	0	2.044
8348	HIST1H2BO	1.685	0	12.543	17.731	9.459	8.25	32.719	11.148	4.361	17.571	17.527	2.954	15.068	12.811	1.716	28.94	0	3.711	0	0	5.333	0	1.856	20.846	27.449	5.458	19.484	8.385	0	4.854	8.886	5.762	47.221	0	4.081	0	0	0	32.876	0	10.667	0	0	56.817	8.081	0	0	2.595
8349	HIST2H2BE	1.685	0	12.543	17.731	9.459	8.25	32.719	11.148	4.361	17.571	17.527	2.954	15.068	12.811	1.716	28.94	0	3.711	0	0	5.333	0	1.856	20.846	27.449	5.458	19.484	8.385	0	4.854	8.886	5.762	47.221	0	4.081	0	0	0	32.876	0	10.667	0	0	56.817	8.081	0	0	2.595
8350	HIST1H3A	0	0	0	0	0	6.451	0	0	0	0	0	0	0	0	0	28.063	0	0	0	0	6.715	0	0	0	30.771	0	50.603	16.726	0	0	0	0	55.24	0	0	0	0	25.624	52.513	0	0	0	0	0	0	0	0	0
8351	HIST1H3D	0	0	0	0	0	6.451	0	0	0	0	0	0	0	0	0	28.063	0	0	0	0	6.715	0	0	0	30.771	0	50.603	16.726	0	0	0	0	55.24	0	0	0	0	25.624	52.513	0	0	0	0	0	0	0	0	0
8352	HIST1H3C	0	0	0	0	0	6.451	0	0	0	0	0	0	0	0	0	28.063	0	0	0	0	6.715	0	0	0	30.771	0	50.603	16.726	0	0	0	0	55.24	0	0	0	0	25.624	52.513	0	0	0	0	0	0	0	0	0
8353	HIST1H3E	0	0	0	0	0	6.451	0	0	0	0	0	0	0	0	0	28.063	0	0	0	0	6.715	0	0	0	30.771	0	50.603	16.726	0	0	0	0	55.24	0	0	0	0	25.624	52.513	0	0	0	0	0	0	0	0	0
8354	HIST1H3I	0	0	0	0	0	6.451	0	0	0	0	0	0	0	0	0	28.063	0	0	0	0	6.715	0	0	0	30.771	0	50.603	16.726	0	0	0	0	55.24	0	0	0	0	25.624	52.513	0	0	0	0	0	0	0	0	0
8355	HIST1H3G	0	0	0	0	0	6.451	0	0	0	0	0	0	0	0	0	28.063	0	0	0	0	6.715	0	0	0	30.771	0	50.603	16.726	0	0	0	0	55.24	0	0	0	0	25.624	52.513	0	0	0	0	0	0	0	0	0
8356	HIST1H3J	0	0	0	0	0	6.451	0	0	0	0	0	0	0	0	0	28.063	0	0	0	0	6.715	0	0	0	30.771	0	50.603	16.726	0	0	0	0	55.24	0	0	0	0	25.624	52.513	0	0	0	0	0	0	0	0	0
8357	HIST1H3H	0	0	0	0	0	6.451	0	0	0	0	0	0	0	0	0	28.063	0	0	0	0	6.715	0	0	0	30.771	0	50.603	16.726	0	0	0	0	55.24	0	0	0	0	25.624	52.513	0	0	0	0	0	0	0	0	0
8358	HIST1H3B	0	0	0	0	0	6.451	0	0	0	0	0	0	0	0	0	28.063	0	0	0	0	6.715	0	0	0	30.771	0	50.603	16.726	0	0	0	0	55.24	0	0	0	0	25.624	52.513	0	0	0	0	0	0	0	0	0
8359	HIST1H4A	4.306	4.965	32.796	18.186	13.032	12.71	13.641	39.877	4.544	21.531	16.524	13.011	18.626	15.872	6.036	27.531	33.538	10.115	14.138	38.947	8.742	8.807	7.922	50.509	81.665	53.158	77.18	22.617	16.119	7.349	16.021	4.31	123.716	77.817	21.146	6.529	11.038	20.771	142.888	16.896	24.442	13.309	9.955	124.696	11.827	43.996	12.139	12.897
8360	HIST1H4D	4.306	4.965	32.796	18.186	13.032	12.71	13.641	39.877	4.544	21.531	16.524	13.011	18.626	15.872	6.036	27.531	33.538	10.115	14.138	38.947	8.742	8.807	7.922	50.509	81.665	53.158	77.18	22.617	16.119	7.349	16.021	4.31	123.716	77.817	21.146	6.529	11.038	20.771	142.888	16.896	24.442	13.309	9.955	124.696	11.827	43.996	12.139	12.897
8361	HIST1H4F	4.306	4.965	32.796	18.186	13.032	12.71	13.641	39.877	4.544	21.531	16.524	13.011	18.626	15.872	6.036	27.531	33.538	10.115	14.138	38.947	8.742	8.807	7.922	50.509	81.665	53.158	77.18	22.617	16.119	7.349	16.021	4.31	123.716	77.817	21.146	6.529	11.038	20.771	142.888	16.896	24.442	13.309	9.955	124.696	11.827	43.996	12.139	12.897
8362	HIST1H4K	4.306	4.965	32.796	18.186	13.032	12.71	13.641	39.877	4.544	21.531	16.524	13.011	18.626	15.872	6.036	27.531	33.538	10.115	14.138	38.947	8.742	8.807	7.922	50.509	81.665	53.158	77.18	22.617	16.119	7.349	16.021	4.31	123.716	77.817	21.146	6.529	11.038	20.771	142.888	16.896	24.442	13.309	9.955	124.696	11.827	43.996	12.139	12.897
8363	HIST1H4J	4.306	4.965	32.796	18.186	13.032	12.71	13.641	39.877	4.544	21.531	16.524	13.011	18.626	15.872	6.036	27.531	33.538	10.115	14.138	38.947	8.742	8.807	7.922	50.509	81.665	53.158	77.18	22.617	16.119	7.349	16.021	4.31	123.716	77.817	21.146	6.529	11.038	20.771	142.888	16.896	24.442	13.309	9.955	124.696	11.827	43.996	12.139	12.897
8364	HIST1H4C	4.306	4.965	32.796	18.186	13.032	12.71	13.641	39.877	4.544	21.531	16.524	13.011	18.626	15.872	6.036	27.531	33.538	10.115	14.138	38.947	8.742	8.807	7.922	50.509	81.665	53.158	77.18	22.617	16.119	7.349	16.021	4.31	123.716	77.817	21.146	6.529	11.038	20.771	142.888	16.896	24.442	13.309	9.955	124.696	11.827	43.996	12.139	12.897
8365	HIST1H4H	4.306	4.965	32.796	18.186	13.032	12.71	13.641	39.877	4.544	21.531	16.524	13.011	18.626	15.872	6.036	27.531	33.538	10.115	14.138	38.947	8.742	8.807	7.922	50.509	81.665	53.158	77.18	22.617	16.119	7.349	16.021	4.31	123.716	77.817	21.146	6.529	11.038	20.771	142.888	16.896	24.442	13.309	9.955	124.696	11.827	43.996	12.139	12.897
8366	HIST1H4B	4.306	4.965	32.796	18.186	13.032	12.71	13.641	39.877	4.544	21.531	16.524	13.011	18.626	15.872	6.036	27.531	33.538	10.115	14.138	38.947	8.742	8.807	7.922	50.509	81.665	53.158	77.18	22.617	16.119	7.349	16.021	4.31	123.716	77.817	21.146	6.529	11.038	20.771	142.888	16.896	24.442	13.309	9.955	124.696	11.827	43.996	12.139	12.897
8367	HIST1H4E	4.306	4.965	32.796	18.186	13.032	12.71	13.641	39.877	4.544	21.531	16.524	13.011	18.626	15.872	6.036	27.531	33.538	10.115	14.138	38.947	8.742	8.807	7.922	50.509	81.665	53.158	77.18	22.617	16.119	7.349	16.021	4.31	123.716	77.817	21.146	6.529	11.038	20.771	142.888	16.896	24.442	13.309	9.955	124.696	11.827	43.996	12.139	12.897
8368	HIST1H4L	4.306	4.965	32.796	18.186	13.032	12.71	13.641	39.877	4.544	21.531	16.524	13.011	18.626	15.872	6.036	27.531	33.538	10.115	14.138	38.947	8.742	8.807	7.922	50.509	81.665	53.158	77.18	22.617	16.119	7.349	16.021	4.31	123.716	77.817	21.146	6.529	11.038	20.771	142.888	16.896	24.442	13.309	9.955	124.696	11.827	43.996	12.139	12.897
8370	HIST2H4A	4.306	4.965	32.796	18.186	13.032	12.71	13.641	39.877	4.544	21.531	16.524	13.011	18.626	15.872	6.036	27.531	33.538	10.115	14.138	38.947	8.742	8.807	7.922	50.509	81.665	53.158	77.18	22.617	16.119	7.349	16.021	4.31	123.716	77.817	21.146	6.529	11.038	20.771	142.888	16.896	24.442	13.309	9.955	124.696	11.827	43.996	12.139	12.897
8402	SLC25A11	0.135	0	0	2.761	0	0	0	0	0	0	0	0	0	0	0	0.958	0	0	0	0	0	8.655	0	1.897	0	0	0	0.844	0	0	0	1.249	1.65	0	2.411	0	0	0	2.277	0	4.761	0	0	4.044	0	0	0	0.65
8404	SPARCL1	0	0	0	0	0.286	4.493	0	0	6.969	0	0	0	1.607	0	2.369	10.543	0	7.271	0	0	0	0.199	51.324	0	0	2.018	0	0	0	1.455	0	3.859	0	0	2.93	0	0	0	0	0	0	0	0	0	0	0	0	16.489
8407	TAGLN2	0	2.707	0	5.415	0	0	0	0.868	0	0	0	0	7.777	0	0	0	0	0	0	0	0	0	0	0.62	0	0	0	1.357	0	0	0	0	0	0	1.69	0	0	0	0	0.681	0.96	0	0	0.757	0	0	1.417	0.7
8411	EEA1	0	0	0	0	0	0	0	0	0	0	0	0	0	0	0	0	0	0	0	0	0	0	0	0	0	0	0	0	0	0	0	0	0	0	0	0	0	0	0	0	0	0	0	0	0	0	0	0
8416	ANXA9	0	0	0	0	0	0	0	0.813	0	0	0	0	0	0	0	0	0	0	0	0	0	0	0	0.312	0	3.438	0	4.816	0	0	0	0	0	0	0	0	0	0	10.069	0	1.432	0	0	0	0	0	0	0
8417	STX7	0	0	0	11.627	0	0	0	0	0	0	0	0	0	0	0	0	0	0	0	0	0	0	0	0	0	0	0	0	0	0	0	0	0	0	0	0	0	0	0	0	0	0	0	0	0	0	0	0
8424	BBOX1	9.286	20.204	0	11.109	2.301	1.96	0	8.613	13.006	10.146	8.998	1.819	2.787	9.982	8.153	4.219	6.649	11.203	0	0	2.86	68.452	0	0	0	25.306	0	12.169	14.959	3.377	0	21.862	2.646	0	10.616	3.867	8.599	0	0	36.755	1.332	0	4.069	0	13.823	0	0.589	8.02
8428	STK24	0	0	0	0	0	0	0	0	0	0	0	0	0	0	0	0	0	1.605	0	0	0	0	0	0	0	5.122	0	0	0	0	0	0	0	0	0	0	0	0	0	0	0	0	0	0	0	0	0	0
8434	RECK	0	0	0	0	0	0	0	0	0	0	0	0	0	0	0	0	0	0	0	0	0	0	0	0	0	0	0	0	0	0	0	0	0	0	0	0	0	0	0	0	0	0	0	0	0	0	0	0
8437	RASAL1	0	0	0	0	0	0	0	0	0	0	0	0	0	0	0	0	0	0	0	0	0	0	0	0	0	0	0	0	0	0	0	0	0	0	0	0	0	0	0	0	0	0	0	0	0	0	0	0
8450	CUL4B	0	0	0	0	0	0	0	0	0	0	0	0	0	0	0	0	0	0	0	0	0	0	0	0	0	0	0	0	0	0	0	0	0	0	0	0	0	0	0	0	0	0	0	1.932	0	0	0	0
8452	CUL3	0	0	0	0	0	0	0	0	0	0	0	0	0	0	0	0	0	0	0	0	0	0	0	0	0	0	0	0	0	0	0	0	0	0	0	0	0	0	0	0	0	0	0	0.18	0	0	0	0
8453	CUL2	0	0	0	0	0	0	0	0	0	0	0	0	0	0	0	0	0	0	0	0	0	0	0	0	0	0	0	0	0	0	0	0	0	0	0	0	0	0	0	0	0	0	0	0	0	0	0	0
8455	ATRN	0.082	5.384	0	0	0.223	7.256	0	0	3.74	0.335	0	5.251	9.016	0	5.216	3.676	0	0	0	0	2.709	1.371	0	0.149	3.025	0	0	2.554	10.457	0.256	16.422	5.911	9.918	0	9.452	5.713	15.698	0	5.28	3.38	0	0	0	0	0	0	0	5.197
8459	TPST2	0	0	0	0	0	0	0	0	0	0	0	0	0	0	0	0	0	0	0	0	0	0	0	0	0	0	0	0	0	0.154	0	0	0	0	0	0	0	0	0	0	0	0	0	0	0	0	0	0
8482	SEMA7A	0	0	0	0	0	0	0	0	0	0	0	0	0	0	0	0	0	0	0	0	0	0	0	0	0	0	0	0	0	0	0	0	0	0	0	0	0	0	0	0	0	0	0	0	0	0	0	0
8483	CILP	0	1.212	0	0	0	1.212	0	0	0.938	0	0	0	0	0	2.958	0	0	0	0	0	0.204	0	0	0	0	0	0	0	0	0	0	0	0	0	0	0	0	0	0	0	0	0	0	0	0	0	0	0
8508	NIPSNAP1	0	0	0	1.112	0	0	0	0	0	0	2.342	0	0	0	0	1.033	0	0	0	0	0	0.537	0	0	0	0	0	0	0	0	0	0	0	0	1.33	0	0	0	0	0	2.077	0	0	0	0	0	0	1.951
8514	KCNAB2	0	0	0	0	0	0	0	0	0	0	0	0	0	0	0	0	0	0	0	0	0	0	0	0	0	0	0	0	0	0	0	0	0	0	0	0	0	0	0	0	0	0	0	0	0	0	0	0
8519	IFITM1	0	0	0	0	0	0	0	0	0	0	0	0	0	0	0	0	0	0	0	0	0	0	0	0	0	0	0	0	0	0	0	0	0	0	0	0	0	0	0	0	0	0	0	0	0	0	0	0
8529	CYP4F2	0	0	0	0	0	0	0	0	0	0	0	0	0	0	0	0	0	0	0	0	0	0	0	0	0	0	0	0	0	0	0	0	0	0	0	0	0	0	0	0	0	0	0	0.348	0	0	0	0
8532	CPZ	0	0	0	0	0	0	0	0	0	0	0	0	0	0	0	0	0	0	0	0	0	0	0	0	0	0	0	0	0	0	0	0	0	0	0	0	0	0	0	0	0	0	0	0	0	0	0	0
8533	COPS3	0	0	0	0	0	0	0	0	0	0	0	0	0	0	0	0	0	0	0	0	0	0.694	0	0	0	0	0	0	0	0	0	0	0	0	0	0	0	0	0	0	0	0	0	0	0	0	0	0
8546	AP3B1	0	0	0	0	0	0	0	0	0	0	0	0	0	0	0	0	0	0	0	0	0	0	0	0	0	0	0	0	0	0	0	0	0	0	0	0	0	0	0	0	0	0	0	0	0	0	0	0
8547	FCN3	0	0	0	0	0	0	0	0	0	0	0	0	0	0	0	0	0	0	0	0	0	0	0	0	0	0	0	0	0	0	0	0	0	0	0	0	0	0	0	0	0	0	0	0	0	0	0	0
8564	KMO	0	0	0	0	0.222	0	0	0	0	0	0	0	0	0	0	0	0	0	0	0	0	0.287	0	0	0	0	0	0	0	0.444	0	0.787	0	0	0	0	0	0	0	0.251	0	0	0	0	0	0	0	0
8565	YARS	0	0	0	0	0	0	0	0	0	0	0	0	0	0	0	0	0	0	0	0	0	0	0	0	0	0	0	0	0	0	0	0	0	0	0	0	0	0	0	0	0	0	0	0.223	0	0	0	0
8566	PDXK	1.427	0.602	0	2.731	0	1.6	0	0.326	0.608	0	0	0	1.955	5.104	11.832	0	0	17.544	0	0	0.221	35.515	0	0.617	0	0	0	2.286	0	2.016	0	0	0	0	0	0	0	0	0	0	5.186	0	0	2.011	0	0	0	1.16
8574	AKR7A2	24.384	95.094	0	10.836	6.322	10.46	0	0	11.814	13.622	28.606	0.819	4.705	3.179	5.657	5.771	49.484	12.112	0	0	142.36	119.313	0	0	1.053	320.459	0	142.65	11.21	18.339	0	99.666	18.733	0	18.893	13.637	7.142	0	1.521	205.011	5.884	0.663	12.734	0	42.592	0	12.133	10.901
8581	LY6D	0	0	0	0	0	0	4.191	21.012	0	0	0	0	6.278	3.907	0	7.497	0	0	0	0	0	0	0	0	2.646	0	0	3.398	2.891	1.619	0	0	3.986	0	0	1.876	0	0	6.772	0	0	0	0	6.072	0	0	9.838	0
8607	RUVBL1	0	0	0	0	0	0	0	0	0	0	0	0	0	0	0	0	0	0	0	0	0	0.298	0	0	0	0	0	0	0	0	0	0	0	0	0	0	0	0	0	0	0	0	0	0	0	0	0	0
8611	PPAP2A	0	2.215	0	0	0.234	0	0	0	0	0	2.324	0	15.337	0	0	0	0	0	0	0	0	0	0	0	0	0	0	0	0	0	0	0	0	0	0	0	0	0	0	0	0	0	0	0	0	0	0	0
8615	USO1	0	0	0	0	0	0	0	0	0	0	0	0	0	0	0	0	0	0	0	0	0	0	0	0.341	0	0	0	0	0	0	0	0	0	0	0	0	0	0	0	0	0	0	0	0.25	0	0	0	0
8634	RTCA	0.179	0	0	0	0	0	0	0	0	0	0	0	0	0	0	0	0	0	0	0	0	0	0	0	0	0	0	0	0	0	0	0	0	0	0	0	0	0	0	0	0.291	0	0	0	0	0	0	0
8635	RNASET2	0.323	16.074	0	8.42	0	0.657	0	0	36.698	0	0	0	1.141	0	0	4.931	0	0	0	0	7.596	0	0	0	0	0	0	0	0	0	0	0	0	0	0	8.926	0	0	0	10.082	0	0	0	0	0	0	0	0
8642	DCHS1	0	0	0	0	0	0	0	0	0	0	0	0	0	0	0	0	0	0	0	0	0	0	0	0	0	0	0	0	0	0	0	0	0	0	0	0	0	0	0	0	0	0	0	0	0	0	0	0
8644	AKR1C3	3.069	18.487	0	15.717	2.002	3.921	0	3.967	2.223	1.643	5.321	4.777	1.889	8.274	5.047	2.282	0	6.289	0	0	0	15.681	0	0	0	6.384	0	3.131	2.265	1.777	0	10.855	0	0	4.957	2.496	3.601	0	0	30.613	1.638	0	1.658	0	4.75	0	5.849	4.392
8645	KCNK5	0	0	0	0	0	0	0	0	0	0	0	0	0	0	0	0	0	0	0	0	0	0	0	0	0	0	0	0	0	0	0	0	0	0	0	0	0	0	0	0	0	0	0	0	0	0	0	0
8647	ABCB11	0	0	0	0	0	0	0	0	0	0	0	0	0.476	0	0	0	0	0.181	0	0	0.024	0.234	0	0	0	0.67	0	0	0	0.645	0	0.15	0	0	0.302	0.103	0	0	0.046	0.132	0	0	0	0	0	0	0	0.193
8649	LAMTOR3	0	0	0	0	0	0	0	0	0	0	0	0	0	0	0	0	0	0	0	0	0	0	0	0	0	0	0	0	0	0	0	0	0	0	0	0	0	0	0	0	0	0	0	0	0	0	0	0
8653	DDX3Y	0	0	0	0	0	0	0	1.395	0	0	0	0	2.1	0	0	0	0	0	0	0	0	0	0	0	0	0.463	0	0	0	0	0	0	0	0	0	0	0	0	0	0.165	0	0	0	0.26	0	0	0	0
8655	DYNLL1	0	0	0	0	0	0	0	0	0	0	0	0	0	0	0	0	0	0	0	0	0	0	0	0	0	0	0	0	0	0	0	0	0	0	0	0	0	0	0	0	0	0	0	0	0	0	5.452	0
8659	ALDH4A1	2.931	9.7	0	12.611	3.016	4.257	0	1.043	2.407	8.036	25.606	1.972	1.349	3.774	0	60.963	3.577	3.013	0	0	3.184	12.451	0	0	0	4.597	0	4.34	6.117	2.291	2.346	1.97	5.842	0	2.405	5.629	0	0	7.466	5.468	11.772	0	1.995	2.996	0	0	0	14.2
8661	EIF3A	0	0	0	0	0	0	0	0	0	0	0	0	0	0	0	0	0	0	0	0	0	0.333	0	0	0	0	0	0	0	0	0	0	0	0	0	0	0	0	0	0.199	0	0	0	0.963	0	0	0	0
8662	EIF3B	0	0	0	0	0	0	0	0	0	0	0	0	0	0	0	0	0	0	0	0	0	0	0	0	0	0.828	0	0	0	0	0	0	0	0	0	0	0	0	0	0	0	0	0	0	0	0	0	0
8663	EIF3C	0	0	0	0	0	0	0	0	0	0	0	0	0	0	0	0	0	0	0	0	0	0	0	0	0	0	0	0	0	0	0	0	0	0	0	0	0	0	0	0	0	0	0	0	0	0	0	0
8664	EIF3D	0	0	0	0	0	0	0	1.62	0	0	0	0	0	0	0	0	0	0	0	0	0	0	0	0	0	0	0	0	0	0	0	0	0	0	0	0	0	0	0	0	0	0	0	0.97	0	0	0	0
8665	EIF3F	0	0	0	0	0	0	0	0	0	0	0	0	0	0	0	0	0	0	0	0	0	0	0	0	0	0	0	0	0	0	0	0	0	0	0	0	0	0	0	0	0	0	0	0.742	0	0	0	0
8666	EIF3G	0	0	0	0	0	0	0	0	0	0	0	0	0	0	0	0	0	0	0	0	0	0	0	0	0	0	0	0	0	0	0	0	0	0	0	0	0	0	0	0	0	0	0	0	0	0	0	0
8667	EIF3H	0	0	0	0	0	0	0	0	0	0	0	0	0	0	0	0	0	0	0	0	0	0	0	0	0	0	0	0	0	0	0	0	0	0	0	0	0	0	0	0	0	0	0	0	0	0	0	0
8668	EIF3I	0	0	0	0	0	0	0	0	0	0	0	0	0	0	0	0	0	0	0	0	0	0	0	0	0	0	0	0	0	0	0	0	0	0	0	0	0	0	0	0	0	0	0	0	0	0	0	0
8671	SLC4A4	0.454	3.592	0	1.307	1.25	0	0	0	0	1.881	4.086	1.347	0.469	0	0.546	0	1.559	13.951	0	0	0	5.224	0	0	0	0	0	0	0	0.326	0	0.275	0	0	0.521	1.056	0	0	0	0.921	0	0	0.264	0	0	0	0	2.775
8672	EIF4G3	0	0	0	0	0	0	0	0	0	0	0	0	0	0	0	0	0	0	0	0	0	0	0	0	0	0	0	0	0	0	0	0	0	0	0	0	0	0	0	0	0	0	0	0	0	0	0	0
8673	VAMP8	3.286	0	0	322.181	0	0	2.391	0	0	0	0	0	0	0	0	0	0	0	0	0	0	181.964	0	0	0	1.206	0	0	0	0	0	0	0	0	0	0	0	0	5.534	0	0	0	0	0	0	0	0	0
8676	STX11	0	0	0	0	0	0	0	0	0	0	0	0	0	0	0	0	0	0	0	0	0	0	0	0	0	0	0	0	0	0	0	0	0	0	0	0	0	0	1.251	0	0	0	0	0	0	0	0	0
8682	PEA15	0	0	0	0.753	0	0	0	0	0	0	0	0	0	0	0	0	0	0	0	0	0	0	0	0	0	0	0	0	0	0	0	0	0	0	0	0	0	0	0	0	0	0	0	3.654	0	0	0	0
8687	KRT38	0	0	0	0	0	0	0	124.821	0	0	0	0	0	0	0	0	0	0	0	0	0	0	0	0	0	0	0	0	0	0	0	0	0	0	0	0	0	0	0	0	3.297	0	0	0	0	0	0	0
8688	KRT37	0	0	0	0	0	0	0	141.28	0	0	0	0	0	0	0	0	0	0	0	0	0	0	0	0	0	0	0	0	0	0	0	0	0	0	0	0	0	0	0	0	5.039	0	0	0	0	0	0	0
8689	KRT36	0	0	0	0	0	0	0	122.747	0	0	0	0	0	0	5.177	0	0	0	0	0	0	3.209	0	0	0	0	0	0	0	0	0	8.444	0	0	0	0	0	0	0	0	16.218	0	0	0	0	0	0	0
8717	TRADD	0	0	0	0	0	0	0	0	0	0	0	0	0	0	0	0	0	0	0	0	0	0	0	0	0	0	0	0	0	0	0	0	0	0	0	0	0	0	0	0	0	0	0	0.087	0	0	0	0
8720	MBTPS1	0	2.143	0	0.854	0	0.243	0	0	0	0	0	0	2.512	0	0	0	0	0.605	0	0	0	0.866	0	0	0	0	0	0	0	2.733	0	3.807	0	0	0	0	0	0	0	0	0	0	0	0	0	0	0	0
8722	CTSF	0	0	0	0	0	0	0	0	0	0	0	0	0	0	0	0	0	0	0	0	0	0	0	0	0	0	0	0	0	0	0	0	0	0	0	0	0	0	0	0	0	0	0	0	0	0	0	0
8723	SNX4	0	0	0	0	0	0	0	0	0	0	0	0	0	0	0	0	0	0	0	0	0	0.089	0	0	0	0	0	0	0	0	0	0	0	0	0	0	0	0	0	0	0	0	0	0	0	0	0	0
8724	SNX3	0	0	0	0	0	0	0	0	0	0	0	0	0	0	0	0	0	0	0	0	0	0	0	0	0	0	0	0	0	0	0	0	0	0	0	0	0	0	0	0	0	0	0	0	0	0	0	0
8729	GBF1	0	0	0	0	0	0	0	0	0	0	0	0	0	0	0	0	0	0	0	0	0	0	0	0	0	0	0	0	0	0	0	0	0	0	0	0	0	0	0	0	0	0	0	0	0	0	0	0
8737	RIPK1	0	0	0	0	0	0	0	0	0	0	0	0	0	0	0	0	0	0	0	0	0	0	0	0	0	0	0	0	0	0	0	0	0	0	0	0	0	0	0	0	0	0	0	0.121	0	0	0	0
8766	RAB11A	6.167	13.586	0	18.418	6.239	2.563	8.612	19.904	0	0	5.867	1.684	8.015	7.251	3.832	4.382	11.581	11.957	0	0	6.548	22.413	0	15.83	10.124	41.029	0	17.767	0	10.552	0	7.385	21.402	0	12.014	9.694	0	0	24.394	7.986	4.636	0	2.501	13.861	0	0	9.888	11.4
8773	SNAP23	0	0	0	0	0	0	0	0	0	0	0	0	0	0	0	0	0	0	0	0	0	0	0	0	0	0	0	0	0	3.952	0	0	0	0	0	0	0	0	0	0	0	0	0	0	0	0	0	0
8774	NAPG	0	0	0	0	0	0	0	0	0	0	0	0	0	0	0	0	0	0	0	0	0	0	0	0	0	0	0	0	0	0	0	0	0	0	0	0	0	0	0	0	0	0	0	0	0	0	0	0
8775	NAPA	0.32	11.825	0	7.04	0.271	0	0	0.035	0	0	0	0.191	17.771	21.054	0	0	0	1.605	0	0	0.051	3.836	0	0.855	9.181	110.077	0	19.508	0	94.206	0	58.266	0	0	56.939	0.407	0	0	54.231	22.513	0.417	0	0	41.737	0	0	0	0
8778	SIGLEC5	0	0	0	0	0	0	0	0	0	0	0	0	0	0	0	0	0	0	0	0	0	0	0	0	0	0	0	0	0	0	0	0	0	0	0	0	0	0	0	0	0	0	0	0	0	0	0	0
8789	FBP2	2.591	6.417	0	5.671	1.843	2.671	1.687	0	4.651	1.118	0	0	2.171	4.293	3.762	4.884	6.824	3.123	3.431	0	0	2.259	0	0	3.423	21.98	0	3.646	0	0	0	2.562	0	30.872	10.637	6.185	21.559	0	1.889	3.254	0	3.919	0	0	14.822	0	0	4.339
8796	SCEL	0	0	0	0	0	0.656	0	11.001	0	0	0	0	0	2.9	0	12.389	7.942	0	0	0	0.483	0	0	1.321	6.458	10.486	0	10.644	0	0	0	0.514	0	0	0.455	0.436	0	0	0.176	7.248	0.493	0	0	1.769	0	2.651	4.074	0
8799	PEX11B	0	0	0	0	0.399	0	0	0	0	0	0	0	0	0	0	0	0	0	0	0	0	0	0	0	0	0	0	0	0	0	0	0	0	0	0	0	0	0	0	0	0	0	0	0.967	0	0	0	0
8801	SUCLG2	5.422	0	0	29.953	18.811	6.744	0	4.482	0	0.82	17.312	0	7.377	0.527	0.409	16	0	7.794	0	0	0	11.331	0	1.353	0	34.973	0	14.49	0	10.174	0	11.059	0	0	8.251	1.486	0	0	3.541	3.013	3.363	0	0.222	6.32	0	0	0	9.316
8802	SUCLG1	0	0	0	9.72	0	0	0	0	0	0	0	0	0	0	0	0	0	0	0	0	0	21.77	0	0	0	0	0	0.921	0	0	0	0.781	0	0	3.377	0	0	0	0	0	1.7	0	0	1.373	0	0	0	5.153
8803	SUCLA2	0	0	0	14.418	0	0.782	0	0	0	0	0	0	0	0	0	0	0	0	0	0	0	3.552	0	0	0	0	0	0	0	0	0	0	0	0	0	0	0	0	0	0	2.537	0	0	15.571	0	0	0	0
8804	CREG1	0.767	0	0	0	0	0.63	0	0.244	3.4	0	0	0	0	0	0.969	3.857	0	0	0	0	0.77	0	0	0	0	0	0	0	0	0	0	0	0	0	0	0	0	0	0	0	0	0	0	0	0	0	0	0
8813	DPM1	0	0	0	0	0	0	0	0	0	0	0	0	0	0	0	0	0	0	0	0	0	0	0	0	0	0	0	0	0	0	0	0	0	0	0	0	0	0	0	0	0	0	0	4.526	0	0	0	0
8824	CES2	0	0	0	0	0	0	0	0	0	0	0	0	0	0	0	0	0	0	0	0	0	0	0	0	0	0	0	0	0	0	0	0	0	0	0	0	0	0	0	0	0	0	0	0	0	0	0	0
8826	IQGAP1	22.529	57.495	0	214.313	0.606	83.769	58.962	174.832	0.045	1.033	0.263	0.221	40.41	165.365	91.14	1.682	3.023	4.922	0	0	145.044	11.191	0	130.357	3.124	72.562	92.627	7.949	0	1.201	0	97.944	13.919	0	2.368	0.754	0	0	5.281	161.055	1.937	0	0.029	27.05	1.498	1.589	0.419	0.157
8829	NRP1	0	0	0	0	0	1.507	0	0	0	0	0	0	0	0	0	0.214	0	0.18	0	0	0	0	0	0	0	0	0	0	0	0	0	0	0	0	0	0	0	0	0	0	0	0	0	0	0	0	0	0
8832	CD84	0	5.79	0	0	0	0.998	0	0	0.297	0	0	0	0	0.567	0.879	1.122	0	0	0	0	1.916	2.21	0	0	0	0	0	1.572	0	5.972	0	0.2	0	0	1.709	3.361	0	0	0	0	0	0	0	0	0	0	0	2.708
8836	GGH	275.86	125.497	0	163.881	227.665	271.588	142.592	96.429	230.851	160.82	6.494	162.987	139.401	169.932	150.675	197.904	110.385	153.923	70.62	0	245.541	169.415	94.536	67.179	6.973	19.364	3.399	59.107	53.04	73.14	37.461	23.633	27.322	11.775	18.049	31.366	115.962	120.321	20.629	87.913	154.174	75.986	110.007	1.036	83.715	11.91	78.286	18.663
8842	PROM1	13.312	36.626	11.584	84.182	13.11	10.272	11.884	10.145	2.624	24.174	18.67	10.355	29.165	9.044	4.959	2.659	9.037	29.778	15.849	10.612	1.101	28.321	3.002	4.777	5.738	23.814	7.198	29.142	21.007	11.675	12.435	5.758	12.343	36.135	11.529	5.266	37.615	59.133	8.235	10.389	4.189	9.856	10.843	0.49	25.504	9.187	10.138	4.161
8852	AKAP4	0	0	0	0	0	0	0	0	0	0	0	0	0	0	0	0	0	0	0	0	0	0	0	0	0	0	0	0	0	0	0	0	0	0	0	0	0	0	0	0	0	0	0	0	0	0	0	0
8853	ASAP2	0	0	0	0	0	0	0	0	0	0	0	0	0	0	0	0	0	0	0	0	0	0	0	0	0	0	0	0	0	0	0	0	0	0	0	0	0	0	0	0	0	0	0	0	0	0	0	0
8857	FCGBP	0	11.508	1.049	8.346	0	0	0.574	0	1.473	7.405	1.118	13.111	2.462	0	0	0	0	0.202	0	0	0	0	0	0	41.933	0	0.12	0	0	4.195	24.064	0.533	6.604	0	9.236	12.887	0.057	0	0.711	20.46	0.149	0	0	10.706	0	0	0	5.585
8858	PROZ	60.258	44.645	0	24.637	124.987	32.93	7.403	3.913	110.756	13.476	19.142	34.477	45.595	42.736	13.604	125.917	10.875	77.828	2.564	0	15.069	20.864	89.189	11.474	0	11.401	16.103	51.79	6.876	78.569	59.53	13.615	21.901	24.524	42.197	68.907	101.24	260.621	20.68	11.57	8.952	3.124	21.216	0	10.37	0	8.906	38.29
8874	ARHGEF7	0	0	0	0	0	0	0	0	0	0	0	0	0	0	0	0	0	0	0	0	0	0	0	0	0	0	0	0	0	0	0	0	0	0	0	0	0	0	0	0	0	0	0	0	0	0	0	0
8875	VNN2	0	0	0	0	0	0	0	0	0	0	0	0	0	0	0	0	0	0	0	0	0	0	0	0.947	0	0	0	0	0	0	0	0	0	0	0	0	0	0	21.581	0	0	0	0	1.585	0	0	0	0
8876	VNN1	0	0.568	0	60.49	0.171	0	0	0.425	0.773	0	0	0	0	0	0.68	0	4.047	4.578	0	0	0	2.562	0	0	1.922	2.94	0	0	0	0	0	0.716	0	0	1.555	1.028	0	0	0	0.315	0.089	0	0	0	0	0	0	0
8879	SGPL1	0	0	0	0	0	0	0	0	0	0	0	0	0	0	0	0	0	0	0	0	0	0	0	0	0	0	0	0	0	0	0	0	0	0	0	0	0	0	0	0	0	0	0	0	0	0	0	0
8895	CPNE3	9.725	7.548	0	19.339	5.121	1.903	13.42	6.394	0	3.785	2.617	1.336	8.91	2.097	0.751	6.818	29.186	4.31	0	0	1.386	8.791	3.673	11.823	7.824	9.401	3.074	9.307	25.483	0.961	1.361	3.412	39.343	0	6.66	0	47.503	3.37	19.512	19.82	3.822	0	3.509	44.328	2.804	0	1.559	0.115
8904	CPNE1	0	0	0	0	0	0	0	0	0	0	0	0	0	0	0	0	0	0	0	0	0	0	0	0	0	0	0	0	0	0	0	0	0	0	0	0	0	0	1.186	0	0	0	0	1.129	0	0	0	0
8907	AP1M1	0	0	0	0	0	0	0	0	0	0	0	0	0	0	0	0	0	0	0	0	0	2.116	0	0	0	0	0	0	0	0	0	0	0	0	0	0	0	0	0	0	0	0	0	0	0	0	0	0
8909	ENDOU	0	0	0	0	0	0	0	0	0	0	0	0	0	0	0	0	0	0	0	0	0	0	0	0	0	0	0	0	0	0	0	0	0	0	0	0	0	0	0	0	0	0	0	0	0	0	0	0
8910	SGCE	0	0	0	0	0	0	0	0	0	0	0	0	0	0	0	0	0	0	0	0	0	0	0	0	0	0	0	0	0	0	0	0	0	0	0	0	0	0	0	0	0	0	0	0	0	0	0	0
8915	BCL10	0	0	0	0	0	0	0	0	0	0	0	0	0	0	0	0	0	0	0	0	0	0	0	0	0	0	0	0	0	0	0	0	0	0	0	0	0	0	0	0	0	0	0	0.653	0	0	0	0
8934	RAB7L1	3.466	29.872	0	113.985	3.284	52.051	0	0	0	18.628	10.707	3.408	10.347	0	0	0	200.218	10.189	0	0	74.424	18.849	0	0	0	34.451	0	9.256	48.739	1.721	0	69.818	107.188	0	9.88	101.435	21.508	0	94.549	224.803	80.886	0	9.389	0	8.041	0	0	0
8935	SKAP2	0	0	0	0	0	0	0	0	0	0	0	0	0	0	0	0	0	0	0	0	0	0	0	0	0	0	0	0	0	0	0	0	0	0	0	0	0	0	0	0	0	0	0	0	0	0	0	0
8942	KYNU	0	0	0	0	0	0	0	0	0	0	0	0	0	0	0	0	0	0	0	0	0	0	0	0	0	0	0	0	0	0	0	0	0	0	0	0	0	0	0	0	0	0	0	0	0	0	0	0
8943	AP3D1	0	0	0	0	0	0	0	0	0	0	0	0	0	0	0	0	0	0	0	0	0	0.06	0	0	0	0	0	0	0	0	0	0	0	0	0	0	0	0	0	0	0	0	0	0.144	0	0	0	0
8968	HIST1H3F	0	0	0	0	0	6.451	0	0	0	0	0	0	0	0	0	28.063	0	0	0	0	6.715	0	0	0	30.771	0	50.603	16.726	0	0	0	0	55.24	0	0	0	0	25.624	52.513	0	0	0	0	0	0	0	0	0
8969	HIST1H2AG	1.449	0	0	10.814	3.494	4.216	0	3.564	2.185	0	0	0	14.959	0	0	23.607	0	3.637	0	0	2.255	0.781	0	8.887	332.01	0	43.185	1.668	0	0	0	0	0	40.065	6.706	0	0	0	27.366	0	7.48	0	0	11.003	0	0	0	6.945
8970	HIST1H2BJ	1.685	0	12.543	17.731	9.459	8.25	32.719	11.148	4.361	17.571	17.527	2.954	15.068	12.811	1.716	28.94	0	3.711	0	0	5.333	0	1.856	20.846	27.449	5.458	19.484	8.385	0	4.854	8.886	5.762	47.221	0	4.081	0	0	0	32.876	0	10.667	0	0	56.817	8.081	0	0	2.595
8972	MGAM	18.933	36.856	11.504	61.03	22.285	22.534	6.187	29.274	26.39	11.254	2.791	37.046	17.178	4.076	17.645	9.593	49.157	22.542	1.723	0.153	22.078	124.626	0.464	3.39	28.121	29.733	8.825	81.105	17.177	47.681	42.87	10.461	81.745	17.185	49.008	8.899	45.909	67.128	8.483	29.367	2.606	0.532	5.491	1.249	12.319	5.898	1.204	9.523
8976	WASL	0	2.471	0	0	0.56	0	0	0	0	0	0	0	0	0	0	0	0	0	0	0	0	4.2	0	0	0	0	0	0	0	0	0	0	0	0	0	0	0	0	0	0	0	0	0	0	0	0	0	0
8985	PLOD3	0.436	1.023	0	0	1.548	4.692	0	0	0	0	0	0	0	0	0	0	0	4.444	0	0	0	7.081	0	0	0	0	0	0	0	0	0	1.89	0	0	0	0	0	0	0	0	0	0	0	0	0	0	0	0.61
8987	STBD1	0	0	0	0	0	0	0	0	0	0	0	0	0	0	0	0	0	0	0	0	0	0	0	0	0	0	0	0	0	0	0	0	0	0	0	0	0	0	0	0	0	0	0	0.133	0	0	0	0
8991	SELENBP1	2.7	12.004	0	14.283	0	6.975	0	5.658	0.203	0	0	0	2.493	1.529	2.454	0.69	0.763	2.965	0	0	2.081	10.113	0	0	0	0	0	0	0	4.224	0	0	0	0	4.215	1.645	0	0	0	3.091	0	0	0	0	2.012	0	0	0.75
8992	ATP6V0E1	0	0	0	0	0	0	0	0	0	0	0	0	0	0	0	0	0	0	0	0	0	0	0	0	0	0	0	0	0	0	0	0	0	0	0	0	0	0	0	0	0	0	0	0	0	0	0	0
8993	PGLYRP1	0	151.776	0	20.168	19.764	59.243	0	4.889	171.945	18.757	50.996	42.401	59.563	74.692	146.639	74.078	117.833	83.686	17.825	3.853	50.527	0	1.258	9.483	39.121	139.417	65.201	193.288	0	122.458	1014.35	62.969	42.305	0	403.183	339.465	150.592	167.478	17.43	57.697	6.965	10.486	15.452	2.887	37.052	15.246	15.96	331.838
9022	CLIC3	0	0	0	0	0	0	0	8.051	0	0	0	0	0	7.912	0	3.329	0	0	0	0	0	0	0	4.441	1.796	9.934	0	0	0	0	0	0	0	0	0	0	0	0	2.382	3.125	0	0	0	10.254	0	0	9.653	0
9027	NAT8	0	0	0	4.988	0	0	0	0	0	0	3.567	0	0	0	0	0	0	0	0	0	0	2.171	0	0	0	0	0	1.053	0	0.844	0	0.531	0	0	0	0	0	0	0	0	0	0	0	0	0	0	0	0
9031	BAZ1B	0	0	0	0	0	0	0	0	0	0	0	0	0	0	0	0	0	0	0	0	0	0	0	0	0	0	0	0	0	0	0	0	0	0	0	0	0	0	0	0	0	0	0	0	0	0	0	0
9037	SEMA5A	0	0	0	0	0	0.125	0	0	0.129	0	0	0	0	0	0	0	0	0	0	0	0	0	0	0	0	0	0	0.223	0	0.132	0	0	0	0	0	0	0	0	0	0	0	0	0	0	0	0	0	0
9043	SPAG9	0.205	3.45	0	2.356	0	0	0	0	9.25	0	0	0	0	0	0	0	0	1.951	0	0	0	3.114	0	0	0	0	0	0	0	0.281	0	3.422	0	0	1.12	0	0	0	0	0	0	0	0	0	0	0	0	0
9045	RPL14	0	1.783	0	4.315	0	0	0.684	16.496	0	0	0	0.76	0	2.547	0	0	3.902	1.716	0	0	0	6.614	0	2.153	0	0	0	8.016	0	0.961	0	1.184	0	0	2.116	1.231	0	0	1.974	4.716	0	0	0	4.197	4.082	0	0	1.133
9052	GPRC5A	3.296	21.324	0	26.926	5.206	1.605	6.131	3.312	0	6.288	7.403	15.178	21.633	12.849	2.523	0	1.622	3.791	0	0	1.417	35.281	0	6.746	5.511	25.792	12.955	17.24	8.103	10.023	8.929	7.064	26.42	26.85	13.832	3.939	5.778	33.772	10.029	23.035	6.146	0	2.158	2.567	2.759	7.627	1.633	0
9058	SLC13A2	0	1.307	0	1.855	1.532	0	0	0	0	0	2.439	0	4.46	1.914	0	0.55	3.906	3.301	0	0	0	9.3	0	0	0	2.456	0	1.996	0	0	0	2.36	0	0	2.679	1.276	0	0	0	1.524	0	0	0	0	0	0	0	1.442
9060	PAPSS2	0	0	0	0	0	0	0	0	0	0	0	0	0	0	0	0	0	0	0	0	0	0	0	0	0	2.768	0	0	0	0	0	0	0	0	0	0	0	0	0	0	0	0	0	0	0	0	0	0
9066	SYT7	0	0	0	0	0	0	0	0	0	0	0	0	0	0	0	0	0	0	0	0	0	0	0	0	0	0	0	0	0	0	0	0	0	0	0	0	0	0	0	0	0	0	0	0	0	0	0	0
9068	ANGPTL1	0	0	0	0	0	8.471	0	0	0	0	0	0	0	0	0	0	0	0.072	0	0	0	0	0	0	0	0	0	0	0	1.859	0	2.197	0	0	0	0	0	0	0	0	0	0	0	0	0	0	0	0
9075	CLDN2	0	0	0	0	0	0	0	0	0	0	0	0	0	0	0	0	0	0	0	0	0	9.193	0	0	0	0	0	0	0	0	0	0	0	0	0	0	0	0	0	0	0	0	0	0	0	0	0	0
9092	SART1	0	0	0	0	0	0	0.493	0	0	1.371	0	0	0	0	0	0	0	0	0	0	0	0	0	0	0	23.266	16.234	0	0	0.775	1.079	7.781	1.669	0	8.244	0	0	0	0	1.217	0	0	0	0	0	0	0	0
9097	USP14	0	0	0	0	0	0	0	0	0	0	0	0	0	0	0	0	0	0	0	0	0	0	0	0	0	0	0	0	0	0	0	0	0	0	0	0	0	0	0	0	0	0	0	0.261	0	0	0	0
9104	RGN	0	0	0	0	0	0	0	0	0	0	0	0	0	0	0	0	0	0	0	0	0	0	0	0	0	0	0	0	0	0	0	0	0	0	0	0	0	0	0	0	0	0	0	0	0	0	0	0
9114	ATP6V0D1	0	0.752	0	6.354	1.715	0	1.263	0	0	0	0	0	13.105	2.228	1.829	0	0	3.03	0	0	0	0	0	0	0	0	0	0	0	0	0	1.777	0	0	1.915	0	0	0	0	0	0	0	0	0.988	0	0	0	0
9119	KRT75	0.846	5.437	10.56	14.935	3.184	14.458	31.324	45.1	0.454	13.356	2.954	10.952	131.482	15.952	9.061	25.896	27.536	10.069	12.966	90.524	19.694	9.861	1.853	104.74	113.183	182.548	40.309	45.771	10.909	5.468	6.423	32.278	54.41	58.298	55.857	23.892	31.838	54.86	32.663	100.939	34.589	8.206	7.151	43.392	36.931	70.158	21.111	11.312
9123	SLC16A3	0	0	0	0	0	0	0	0	0	0	0	0	0	0	0	0	0	0	0	0	0	0	0	0	0	0	0	0	0	0	0	0	0	0	0	0	0	0	0	0	0	0	0	0	0	0	0	0
9124	PDLIM1	0	0	0	0	0	0	0	0	0	0	0	0	0	0	0	0	0	0	0	0	0	0	0	0	0	0	0	0	0	0	0	0	0	0	0	0	0	0	0	0	0	0	0	0	0	0	0	0
9131	AIFM1	2.108	0	0	3.491	0	1.213	0	0	0.545	0	0	0	0	1.171	0	0.524	0	1.483	0	0	0	6.839	0	0	0	0	0	0.267	0	0	0	0	0	0	2.17	0	0	0	0	0	1.733	0	0	0	0	0	0	10.06
9138	ARHGEF1	0	0	0	0	0	0	0	0	0	0	0	0	0	0	0	0	0	0	0	0	0	0	0	0	0	0	0	0	0	0	0	0	0	0	0	0	0	0	0	0	0	0	0	2.387	0	0	0	0
9144	SYNGR2	0	3.398	0	0	0	0	0	0	0	0	0	0	0	0	0	0	0	0	0	0	0	0	0	0	0	0	0	2.292	0	0	0	0	0	0	0	0	0	0	3.802	0	0	0	0	0	0	0	0	0
9146	HGS	0	0	0	0	0	0	0	0	0	0	0	0	0	0	0	0	0	0	0	0	0	1.115	0	0	0	0	0	0	0	0	0	0	0	0	0	0	0	0	0	0	0	0	0	0	0	0	0	0
9154	SLC28A1	0	0	0	0	0	0	0	0	0	0	0	0	0	0	0	0	0	0	0	0	0	23.868	0	0	0	0	0	0	0	0	0	0	0	0	0	0	0	0	0	0	0	0	0	0	0	0	0	0
9167	COX7A2L	0	0	0	0	0	0	0	0	0	0	0	0	0	0	0	0	0	0	0	0	0	0	0	0	0	0	0	0	0	0	0	0	0	0	0	0	0	0	0	0	0	0	0	0	0	0	0	0
9181	ARHGEF2	0	0	0	0	0	0	0	0	0	0	0	0	0	0	0	0	0	0	0	0	0	0	0	0	0	0	0	0	0	0	0	0	0	0	0	0	0	0	0	0	0	0	0	0	0	0	0	0
9183	ZW10	0	0	0	0	0	0	0	0	0	0	0	0	0	0	0	0	0	0	0	0	0	0	0	0	0	0	0	0	0	0	0	0	0	0	0	0	0	0	0	0	0	0	0	0	0	0	0	0
9184	BUB3	0	0	0	0	0	0	0	0	0	0	0	0	0	0	0	0	0	0	0	0	0	0	0	0	0	0	0	0	0	0	0	0	0	0	0	0	0	0	0	0	0	0	0	0	0	0	0	0
9200	PTPLA	2.586	0	0	0	0	0	0	0	0	0	0	0	0	0	0	0	0	0	0	0	2.942	0	0	0	0	0	0	0	0	0	0	0	0	0	0	0	0	0	0	0	0	0	0	0	0	0	0	0
9218	VAPA	0	0	0	0	0	0	0	0	0	0	0	0	0	0	0	0	0	0	0	0	0	0	0	0	0	0	0	0	0	0	0	0	0	0	0	0	0	0	0	0	0	0	0	0	0	0	0	0
9230	RAB11B	14.258	14.582	0	31.108	11.793	6.109	7.073	16.348	0	0	29.271	20.912	6.583	19.479	7.936	3.599	17.801	19.492	0	0	5.378	18.409	0	13.002	8.315	33.698	0	14.593	0	9.664	0	6.869	17.578	0	9.867	7.962	0	0	20.036	7.864	3.807	0	2.054	11.385	0	0	8.122	9.363
9246	UBE2L6	0	0	0	0	0	0	0	0	0	0	0	0	0	0	0	0	0	0	0	0	0	0	0	0	0	0	0	0	0	0	0	0	0	0	0	0	0	0	0	0	0	0	0	0	0	0	0	0
9255	AIMP1	0	0	0	0	0	0	0	0	0	0	0	0	0	0	0	0	0	0	0	0	0	0	0	0	0	0	0	0	0	0	0	0	0	0	0	0	0	0	0	0	0	0	0	0	0	0	0	0
9261	MAPKAPK2	0	0	0	0	0	0	0	0	0	0	0	0	0	0	0	0	0	0	0	0	0	0	0	0	0	0	0	0	0	0	0	0	0	0	0	0	0	0	0	0	0	0	0	0.288	0	0	0	0
9276	COPB2	1.413	8.879	0	10.646	0	0.488	0	0	0	15.96	0	0	1.267	7.568	0	0	0	0	0	0	0.203	2.173	0	7.038	0	0.993	0	0.951	0	0.165	0	0.54	1.156	0	1.07	1.131	0.278	0	1.169	2.467	0	0	0	0.61	0.467	0	0	0
9289	GPR56	0	2.031	0	0	0	1.995	0	0	2.213	0	0	0	4.064	0	0.604	3.764	0	2.073	0	0	0	0.681	0	0	0	0	0	0	0	1.961	0	0	0	0	0	0	0	0	0	0	0	0	0	0	0	0	0	1.542
9296	ATP6V1F	0	0	0	0	0	0	0	0	0	0	0	0	0	0	0	0	0	0	0	0	0	4.183	0	0	0	0	0	0	0	0	0	0	0	0	0	0	0	0	0	0	0	0	0	0	0	0	0	0.216
9317	PTER	2.493	44.117	0	59.543	0.433	0	0	0	2.667	12.351	16.908	0.947	0	2.133	72.452	2.1	0	12.937	0	0	1.109	26.911	0	0	0	23.386	0	6.036	0	10.414	0	15.722	0	0	145.233	53.449	0	0	0	7.38	0	0	1.898	0	12.655	0	0	57.766
9318	COPS2	0	0	0	0	0	0	0	0	0	0	0	0	0	0	0	0	0	0	0	0	0	0	0	0	0	0	0	0	0	0	0	0	0	0	0	0	0	0	0	0	0	0	0	0	0	0	0	0
9322	TRIP10	0	4.814	0	0	0	0	0	0	0	0	0	0	0	0.805	0	0	0	6.561	0	0	0	0.229	0	0	0	0	0	0	0	0	0	0	0	0	0	0	0	0	0	0	0	0	0	0	0	0	0	0
9333	TGM5	0	0	0	0	0	0	0	0	0	0	0	0	0	0	0	0	0	0	0	0	0	0	0	0	0	0	0	0	0	0	0	0	0	0	0	0	0	0	0	0	0	0	0	0	0	0	0	0
9341	VAMP3	0	0	0	0	0	0	0	0	0	0	0	0	0	0	0	0	0	0	0	0	0	0	0	0	0	0	0	0	0	0	0	0	0	0	0	0	0	0	0	0	0	0	0	0	0	0	0	0
9342	SNAP29	0	0	0	0	0	0	0	0	0	0	0	0	0	0	0	0	0	0	0	0	0	0	0	0	0	0	0	0	0	0	0	0	0	0	0	0	0	0	0	0	0	0	0	9.942	0	0	0	0
9349	RPL23	0	0	0	0	0	0	0	0	0	0	0	0	0	0	0	0	0	0	0	0	0	0	0	0	0	0	0	0	0	0	0	0	0	0	0	0	0	0	0	0	0	0	0	0	0	0	0	0
9351	SLC9A3R2	0	0	0	0	0	0	0	0	0	0	0	0	0	0	0	0	0	0	0	0	0	0	0	0	0	0	0	0	0	0	0	0	0	0	0	0	0	0	0	0	0	0	0	0	0	0	0	0
9352	TXNL1	0	0	0	0	0	0	0	0	0	0	0	0	0	0	0	0	0	0	0	0	0	0	0	0	0	0	0	0	0	0	0	0	0	0	0	0	0	0	0	0	0	0	0	0	0	0	0	0
9353	SLIT2	0	0	0	0	0	0	0	0	0	0	0	0	0	0	0	0	0	0	0	0	0	0	0	0	0	0	0	0	0	0	0	0	0	0	0	0	0	0	0	0	0	0	0	0	0	0	0	0
9356	SLC22A6	0.677	2.493	0	2.01	0.482	0	0	0	0	1.3	2.212	2.307	1.553	0	0	0	3.036	1.313	0	0	0	0	0	0	0	0	0	0	0	0	0	1.114	0	0	0	0	1.862	0	1.588	1.117	0	0	0.482	0	0	0	0	0
9361	LONP1	0	0	0	0	0	0	0	0	0	0	0	0	0	0	0	0	0	0	0	0	0	0.71	0	0	0	0	0	0	0	0	0	0	0	0	0	0	0	0	0	0	0	0	0	0.136	0	0	0	0
9362	CPNE6	0	0	0	0	0	0	0	0	2.541	0	0	0	0	0	0	0	0	4.882	0	0	0	0	0	0	0	0	0	0	0	0	0	0	0	0	0	0	0	0	0	0	0	0	0	0	0	0	0	0
9365	KL	0.09	4.467	0	6.775	0.654	2.034	0	0	0.413	0	0	0	5.177	1.801	2.098	0	0	2.422	0	0	0.219	0	0	0	0	0	0	3.771	0	1.431	0	2.723	0.835	0	3.779	0.476	1.013	0	1.596	2.463	2.959	0	0	0	0	0	0	2.6
9368	SLC9A3R1	13.826	34.302	0	6.219	4.673	0	0	0	24.665	4.149	0	0.815	0.866	28.59	0	1.877	0	45.03	0	0	2.082	257.577	0	0	0	21.49	0	12.724	0	3.268	0	8.729	0	0	10.36	0	0	0	0	0	61.426	0	0	0	0	0	0	25.443
9370	ADIPOQ	0	13.142	0	0	0	0	0	0	0	0	0	0	0	0	0	0	0	0	0	0	0	0	0	0	0	0	0	0	0	0	1.761	0	0	0	0	0	0	0	0	0	0	0	0	0	0	0	0	0
9373	PLAA	0	0	0	0	0	0	0	0	0	0	0	0	0	0	0	0	0	0	0	0	0	0	0	0	0	0	0	0	0	0	0	0	0	0	0	0	0	0	0	0	0	0	0	0	0	0	0	0
9374	PPT2	0	0	0	0	0	3.388	0	0	0	0	0	0	0	0	1.581	0	0	0	0	0	22.964	0	0	0	0	0	0	0	0	9.231	0	0	0	0	0	0	0	0	0	0	0	0	0	0	0	0	0	0
9375	TM9SF2	0	0	0	0	0	0	0	0	0	0	0	0	0	0	0	0	0	0	0	0	0	0	0	0	0	0	0	0	0	0	0	0	0	0	0	0	0	0	0	0	0	0	0	0.705	0	0	0	0
9376	SLC22A8	0	9.498	0	1.23	1.87	0	0	0	0	0	6.677	0	0	0	0	0	0	4.145	0	0	0	0	0	0	0	0	0	3.094	0	0	0	0	0	0	16.779	0.651	0	0	0	0	0	0	0	0	0	0	0	0
9377	COX5A	0	0	0	0	0	0	0	0	0	0	0	0	0	0	0	0	0	0	0	0	0	0	0	0	0	0	0	0	0	0	0	0	0	0	0	0	0	0	0	0	0	0	0	2.177	0	0	0	4.501
9380	GRHPR	4.268	20.568	0	22.992	1.029	10.426	0	0	0.462	1.799	7.343	0	2.882	11.137	7.798	5.577	0	9.068	0	0	1.02	41.607	0	0	0	134.039	0	4.081	0	21.688	0	13.983	0	0	19.634	2.32	0	0	0.419	69.121	2.213	0	2.397	0	4.83	0	0	6.428
9390	SLC22A13	0	0	0	0	0	0	0	0	0.597	0	0	0	0	0	0	0	0	1.294	0	0	0	12.694	0	0	0	0	0	0	0	0	0	0	0	0	2.529	0	0	0	0	0	0	0	0	0	0	0	0	0
9403	SEP15	0	0	0	0	0	0	0	0	0	0	0	0	0	0	0	0	0	0	0	0	0	0	0	0	0	0	0	0	0	0	0	0	0	0	0	0	0	0	0	0	0	0	0	0	0	0	0	3.211
9407	TMPRSS11D	0	0	0	0	0	0	0	0.502	0	0	0	0	0	1.645	0	0	0	0	0	0	0	0	0	1.014	0	4.345	0	0.497	0	0	0	0	0	0	0	0	0	0	0	0	0	0	0	0.648	0	0	0	0
9414	TJP2	0	0	0	0	0	0	0	0	0	0	0	0	0.526	0	0	0	0	0.725	0	0	0	0.151	0	0	0	0	0	0	0	0	0	0	0	0	0	0	0	0	0	0	0	0	0	0	0	0	0	0
9439	MED23	0	0	0	0	0	0	0	0	0	0	0	0	0	0	0	0	0	0	0	0	0	0	0	0	0	0	0	0	0	0	0	0	0	0	0	0	0	0	0	0	0	0	0	0	0	0	0	0
9445	ITM2B	17.36	10.773	0	56.12	20.895	23.566	0	3.215	0.558	11.425	4.56	13.044	11.129	32.678	6.736	0	9.848	44.87	0	0	7.797	6.546	0.693	0	0	20.065	0	10.039	8.337	17.95	10.054	13.254	0	0	33.345	17.173	28.764	0	51.368	59.87	1.515	0	0	0	2.015	0	0	0
9446	GSTO1	2.201	23.794	0	5.881	0	3.299	0	0	1.26	1.436	0	0	1.959	4.388	1.501	0	0	0.912	0	0	0.286	4.177	0	0.695	0	0	0	0	0	9.949	0	6.241	0	0	4.793	0	0	0	1.263	0	0.712	0	0	0.558	1.174	0	0	0
9459	ARHGEF6	0	0	0	0	0	0	0	0	0	0	0	0	0	0	0	0	0	0	0	0	0	0	0	0	0	0	0	0	0	0	0	0	0	0	0	0	0	0	0	0	0	0	0	0	0	0	0	0
9473	THEMIS2	0	0	0	0	0	0	0	0	0	0	0	0	0	0	0	0	0	0	0	0	0	0	0	0	0	0	0	0	0	0	0	0	0	0	0	0	0	0	0	0	0	0	0	1.096	0	0	0	0
9476	NAPSA	40.398	31.351	34.486	241.702	99.617	102.02	23.013	35.536	12.535	54.199	15.168	108.667	83.837	22.604	62.841	28.398	94.196	138.749	46.36	0	17.301	170.751	21.079	11.4	21.624	49.294	16.271	43.445	55.014	64.809	57.868	55.55	31.97	93.705	22.4	29.553	161.705	168.067	31.823	79.764	4.119	19.351	13.198	2.222	53.538	12.234	38.382	42.114
9482	STX8	0	0	0	0	0	0	0	0	0	0	0	0	0	0	0	0	0	0	0	0	0	0	0	0	0	0	0	0	0	0	0	0	0	0	0	0	0	0	0	0	0	0	0	0	0	0	0	0
9493	KIF23	0	0	0	0	0	0	0	0	0	0	0	0	0	0	0	0	0	0	0	0	0	0	0	0	0	0	0	0	0	0	0	0	0	0	0	0	0	0	0	0	0	0	0	0	0	0	0	0
9510	ADAMTS1	0	0	0	0	0	0	0	0	0	0	0	0	0	0	0	0	0	0	0	0	0	0	0	0	0	0	0	0	0	0	0	0	0	0	0	0	0	0	0	0	0	0	0	0	0	0	0	0
9514	GAL3ST1	0	0	0	0	0	0.159	0	0	0	0	0	0	0	0	0	0	0	0.783	0	0	0	0.247	0	0	0	0	0	0	0	0	0	0	0	0	0	0	0	0	0	0	0	0	0	0	0	0	0	0
9518	GDF15	0	4.064	0	0	0	5.783	0	0	22.649	0	0	0	29.928	0	5.396	20.072	25.864	3.736	0	0	4.601	0.209	0	0	0	3.497	1.415	0	3.723	1.66	4.23	1.041	0	0	2.042	2.54	0.812	0	0	2.054	0	0	0	0	0	0	0	3.867
9520	NPEPPS	0.498	4.023	0	8.601	0	0.838	2.135	0	0.089	1.432	0.446	1.105	4.095	3.717	3.883	1.509	3.281	4.787	0	2.266	0.611	2.563	0	5.414	9.996	17.844	9.255	6.098	0	1.24	0	2.931	4.131	0	3.437	0.97	0	0	7.044	6.88	0.855	0	0	3.554	0.93	1.567	5.884	0.999
9521	EEF1E1	0	0	0	0	0	0	0	0	0	0	0	0	0	0	0	0	0	0	0	0	0	0	0	0	0	0	0	0	0	0	0	0	0	0	0	0	0	0	0	0	0	0	0	0	0	0	0	0
9522	SCAMP1	0	0	0	0	0	0	0	0	0	0	0	0	0	0	0	0	0	0	0	0	0	0	0	0	0	0	0	0	0	0	0	0	0	0	0	0	0	0	0	0	0	0	0	0	0	0	0	0
9524	TECR	0	0	0	0	0	0	0	68.926	0	0	0	0	1.028	0	0	0	0	0	0	0	0	0	0	0.332	0	0	0	0	0	0	0	0	0	0	0	0	0	0	0	0	0	0	0	1.958	0	0	0	0
9525	VPS4B	2.365	37.194	0.478	46.31	6.405	13.418	34.662	3.179	1.428	22.416	0.925	0.818	15.789	7.439	7.401	3.831	2.616	13.25	1.448	0	0.816	29.722	1.189	4.537	2.295	92.612	5.098	49.757	0	10.396	0	3.19	3.141	11.064	8.005	2.748	15.022	0	7.018	9.986	10.097	0	1.842	1.488	8.201	0	2.611	3.813
9526	MPDU1	0	0	0	0	0	0	0	0	0	0	0	0	0	0	0	0	0	0	0	0	0	0	0	0	0	0	0	0	0	0	0	0	0	0	0	0	0	0	0	0	0	0	0	0	0	0	0	0
9531	BAG3	0	0	0	0	0	0	0	0	0	0	0	0	0	0	0	0	0	0	0	0	0	0	0	0	0	0	0	0	0	0	0	0	0	0	0	0	0	0	0	0	0	0	0	0	0	0	0	0
9535	GMFG	0	0	0	0	0	0	0	0	0	0	0	0	0	0	0	0	0	0	0	0	0	0	0	0	6.329	0	0	0	0	0	0	0	0	0	0	0	0	0	2.534	0	0	0	0	109.805	0	0	0	0
9540	TP53I3	0	0	0	0	0	0	0	0	0	0	0	0	0	0	0	0	0	0	0	0	0	0	0	0	0	0	0	0	0	0	0	0	0	0	0	0	0	0	0	0	0	0	0	0	0	0	0	0
9545	RAB3D	0	3.904	0	18.301	0	0	0	0	0	0	5.559	0.453	0	0	0	0	0	0	0	0	0	0	0	1.297	0	0	0	0	0	1.59	2.776	0	1.112	0	2.762	1.323	0	0	0	1.017	0	0	0	0	0	0	0	0
9547	CXCL14	0	0	0	0	0	0	0	0	0	0	0	0	0	0	0	0	0	0	0	0	0	0	0	0	0	0	0	0	0	0	0	0	0	0	0	0	0	0	0	0	0	0	0	0	0	0	0	0
9550	ATP6V1G1	0	1.47	0	0	3.852	0	0	0	0	0	0	0	0	0	10.669	0	0	0	0	0	17.889	12.467	0	0	0	0	0	0	0	0	0	0	0	0	0	0	0	0	0	0	0.788	0	0	0	0	0	0	0.415
9554	SEC22B	0	0	0	0	0.389	0	0	0	0	0	0	0	0	0.418	0	0	0	0	0	0	0	12.812	0	0	0	0	0	0	0	0	0	0	0	0	0	0	0	0	0.898	0	0	0	0	1.601	0	0	0	0
9555	H2AFY	5.03	13.77	0	0	0	0	0	3.721	0	0	0	0	12.613	4.385	0	5.049	4.388	3.418	0	0	0.716	0	0	4.482	0	14.246	0	2.033	0	0	0	0	3.601	0	1.268	0	0	0	4.507	0	1.525	0	0	2.85	0	0	0	1.089
9559	VPS26A	0	0	0	0	0	0	0	0	0	0	0	0	0	0	0	0	0	0	0	0	0	0	0	0	0	0	0	0	0	0	0	0	0	0	0	0	0	0	0	0	0	0	0	2.436	0	0	0	0
9562	MINPP1	0	0	0	0	0	0.121	0	0	1.603	0	0	0	8.997	0	0	0	0	2.499	0	0	0	0	0	0	0	0	0	0	0	13.574	0	5.217	0	0	90.876	1.49	0	0	0	0	0	0	0	0	0	0	0	1.479
[truncated: 1,367 more rows]
[truncated: 114 more columns]

## Sheet: KNN
	AD1	AD2	AD3	AD4	AD5	AD6	AD7	AD8	AD9	AD10	AD11	AD12	AD13	AD14	AD15	AD16	AD17	AD18	AD19	AD20	AD21	AD22	AD23	AD24	AD25	AD26	AD27	AD28	AD29	AD30	AD31	AD32	AD33	AD34	AD35	AD36	AD37	AD38	AD39	AD40	AD41	AD42	AD43	AD44	AD45	AD46	AD47	AD48	AD49
ACTB	208.481	475.066	370.357	256.536	226.689	183.883	125.121	539.536	193.708	344.872	591.078	397.283	453.984	434.515	450.896	269.37	271.889	434.457	391.94	98.434	83.108	436.802	1470.62	281.115	492.56	199.796	496.783	208.669	29.442	127.071	118.208	264.253	78.429	180.73	175.498	196.451	224.637	146.731	437.848	355.358	269.744	381.643	570.363	229.675	348.956	624.231	375.424	160.96	409.451
ACTG1	208.481	475.921	370.357	256.536	226.439	183.883	125.121	539.536	193.708	344.872	591.078	395.39	453.984	434.515	453.763	254.377	271.889	434.457	391.94	98.434	83.108	435.625	1470.62	281.115	492.56	199.796	496.783	208.669	29.442	127.071	118.208	264.253	78.429	180.521	175.498	176.885	220.472	146.731	437.848	355.358	269.744	364.743	542.043	229.675	348.956	624.231	352.981	160.96	409.451
ALB	239.147	1408.78	1072.71	1070.82	11475.6	3057.22	287.845	1585.29	5546.54	1893.83	9000.73	675.463	631.579	589.198	5822.9	1950.95	14986.4	1078.95	1691.91	148.061	1632.04	1384.09	9299.79	3073.2	1705.59	4949.76	3968.3	112.306	4623.93	485.877	2379.99	2445.15	5717.32	2414.64	1132.06	2126.6	2007.53	258.799	202.04	795.32	3153.63	1151.81	27025	15681.9	1941.67	3395.29	932.658	4859.49	3192.91
AMBP	229.229	10141.4	468.93	1261.42	4469.9	82.816	1549.24	509.451	12988.1	893.145	3386.93	297.478	205.775	87.387	2994.95	1267	946.249	3658.91	664.708	413.651	11012.2	711.833	3411.68	2306.34	716.691	617.058	2273.61	21.694	11508.7	251.693	130.075	5072.31	13950.5	2567.74	4884.66	1038.19	1219.2	814.813	50.624	267.905	599.082	266.999	1172.18	4493.93	2357.32	3158.28	242.176	40.002	2666.07
ANPEP	183.494	501.282	1004.61	327.347	320.344	27.612	46.595	555.288	393.447	478.185	328.202	160.11	80.673	84.804	284.739	169.659	260.27	262.045	178.294	73.263	119.581	274.731	1307.14	345.325	45.543	378.294	283.471	20.947	39.823	83.821	28.552	240.988	60.292	340.222	539.597	141.733	556.568	291.823	27.089	821.393	695.234	547.408	568.775	339.714	304.003	758.246	131.44	117.381	815.536
ANXA1	19.761	27.794	145.093	89.281	756.952	650.971	175.817	584.309	28.679	82.131	201.123	433.966	886.504	1181.48	305.46	1492.38	9.54	536.006	715.861	91.651	0.587	426.106	169.75	404.335	2003.57	316.515	2398.71	278.982	3.027	74.297	103.466	13.715	109.224	1380.85	83.804	71.958	161.856	41.3	4708.33	42.754	143.345	33.909	31.627	171.335	130.908	321.815	2025.83	940.809	97.138
ANXA2	18.733	23.829	69.393	58.298	186.048	290.729	33.529	82.978	29.072	43.602	39.05	83.454	44.824	203.092	177.314	612.194	15.137	126.967	201.198	22.877	0.829	73.33	151.908	216.255	762.453	180.125	541.931	46.869	23.199	22.826	95.717	15.639	16.985	557.525	45.199	33.387	65.344	17.58	598.517	23.803	136.313	24.237	67.661	80.804	99.232	221.587	248.465	738.132	44.047
APOD	602.195	10792.9	5613.65	5721.64	4297.67	657.402	2167.61	2171.12	9695.02	5225.89	6814.66	2277.44	3232.89	749.186	6583.08	3095.13	6510.06	1068.24	1910.45	1851.29	17324	3804.5	4445.18	3095.05	921.296	7968.68	3337.82	890.875	11179.8	1924.58	1137.48	5261.73	11921.9	1742.79	3419.99	1323.67	3398.18	8167.46	733.521	4337.63	4315.12	1768.43	2346.33	5288.13	4233.81	3538.25	3771.68	1711.9	8609.65
DPP4	33.992	446.474	314.892	64.221	82.527	6.336	33.388	237.613	129.692	124.459	195.972	103.205	24.004	34.02	146.54	42.122	113.2	49.856	116.864	41.035	42.123	228.52	278.263	147.699	12.692	220.469	68.068	22.477	8.925	24.275	4.35	137.332	12.901	183.425	139.326	54.193	183.301	154.489	13.732	314.574	221.335	395.029	221.315	141.347	122.864	226.915	45.909	101.032	350.42
ENO1	157.275	325.977	223.682	188.45	169.819	38.009	87.148	249.005	231.858	226.447	234.977	137.773	102.076	217.508	221.935	19.748	175.695	73.229	126.955	64.35	96.574	514.904	420.945	141.589	257.4	93.4	173.886	28.234	16.647	18.636	78.532	221.001	115.193	138.521	189.273	41.256	218.317	89.895	452.551	131.753	147.007	270.243	191.51	143.135	292.988	238.762	200.294	25.916	195.054
GAPDH	145.784	265.665	290.071	474.689	365.292	53.271	208.706	297.543	152.167	292.928	384.939	421.315	439.069	651.35	451.46	77.159	173.681	229.332	1049.8	61.283	112.99	290.79	2072.79	231.424	512.412	150.133	417.349	91.867	28.562	37.271	95.106	157.067	91.068	374.858	298.033	96.843	355.561	91.52	388.709	275.02	324.71	349.203	545.517	256.725	318.506	609.729	339.007	123.98	345.688
HSPB1	14.64	61.469	52.846	89.339	130.659	113.63	111.925	303.373	24.607	145.746	259.474	66.861	58.312	669.58	205.739	94.611	36.318	383.357	131.753	16.518	21.024	199.186	196.986	80.823	1500.48	38.357	729.923	26.499	7.152	19.411	16.328	27.031	64.5	330.778	86.272	21.6	83.745	37.966	1015.67	55.124	109.301	60.995	50.22	54.185	107.701	233.398	86.247	44.882	97.553
KRT1	17.229	133.44	79.626	2451.9	357.259	968	202.334	333.102	257.177	1943.78	914.92	601.178	2136.57	645.248	664.387	1107.96	99.977	708.601	555.849	20.748	15.982	2748.77	156.998	1345.99	2979.67	576.852	602.575	219.6	24.374	547.109	10228.8	90.808	151.94	1300.73	950.847	179.34	1260.38	155.255	924.785	210.389	254.202	588.238	45.871	1933.37	175.367	919.511	438.515	330.586	257.903
KRT2	35.481	15.781	12.396	336.159	72.552	200.763	93.372	98.922	23.767	339.846	132.474	284.217	367.84	161.115	128.631	122.665	38.787	123.004	158.091	6.158	1.14	588.943	30.929	295.638	852.876	52.319	168.779	36.184	0.576	49.947	3504.64	5.936	25.153	390.282	294.155	20.567	358.509	15.751	373.142	12.238	24.085	55.326	3.966	250.559	27.114	224.22	89.865	45.021	68.681
KRT5	4.359	21.946	68.405	392.952	179.861	427.904	105.546	193.591	34.171	212.641	272.932	171.058	246.122	555.098	417.045	217.227	11.107	333.3	319.891	43.774	0.93	337.835	158.995	286.708	1786.72	73.545	711.115	133.938	0.945	46.857	747.261	14.982	54.146	923.198	102.836	32.322	151.669	13.853	1648.21	62.697	60.903	75.406	8.257	128.314	88.284	233.657	327.734	117.949	47.412
KRT6A	6.873	30.914	73.846	442.007	134.169	533.757	101.017	205.176	47.066	176.287	372.976	187.495	352.909	982.57	291.024	269.683	18.334	234.265	338.994	45.258	1.557	409.214	115.433	279.948	1416.85	76.616	670.23	125.489	0.351	52.458	428.92	12.962	44.254	738.587	79.083	38.181	130.1	14.777	2613.6	69.036	63.829	63.923	11.955	123.506	65.924	254.97	441.277	95.107	85.106
KRT6B	7.18	30.126	49.216	287.588	128.803	405.436	74.384	164.695	44.116	290.989	292.785	132.055	292.732	608.889	244.687	244.362	15.928	180.902	197.141	29.933	2.468	331.244	60.79	250.162	1042.51	82.336	437.128	97.868	0.351	55.27	505.834	9.932	35.49	502.477	87.62	33.358	133.231	16.339	1705.77	72.885	63.906	63.179	9.844	134.753	53.042	189.496	342.144	88.428	71.319
KRT10	22.233	89.516	118.944	3352.97	420.929	1040.58	347.807	256.437	138.824	1100.55	445.309	641.916	1772.66	476.207	602.403	610.401	73.629	1008.48	485.784	35.027	72.702	2228.79	45.947	739.501	2819.39	500.077	411.995	205.363	6.863	302.172	12918.7	93.519	82.921	1213.78	1149.91	103.249	982.175	224.105	709.828	218.568	116.365	283.825	22.154	571.62	137.473	755.513	653.512	468.917	177.415
KRT13	90.785	211.918	646.585	905.589	1481.68	3254.3	1135.05	2303.1	133.575	845.254	2529.72	1998.48	2446.93	10550.6	2759.94	2343.74	44.417	3186.61	1694.41	370.734	21.159	1607.45	1041.14	1044.93	11213	280.119	3831.32	1945.86	66.003	467.674	629.933	72.69	229.99	6398.14	475.15	352.824	355.188	101.732	21645.9	307.282	784.489	385.816	44.316	325.475	403.395	813.43	4780.51	1244.74	323.622
KRT19	43.614	76.524	93.636	307.2	95.166	105.577	180.452	80.972	7.997	174.044	160.247	148.326	194.383	277.594	191.194	140.324	69.735	315.375	128.672	73.259	11.541	215.498	240.619	80.861	413.628	33.678	100.989	309.178	51.96	57.104	127.393	11.89	19.301	222.003	64.424	51.108	35.686	13.74	1545.7	96.818	83.077	20.462	17.541	39.633	39.874	62.744	239.145	88.346	72.916
LGALS3BP	106.205	152.268	146.828	215.608	125.013	129.275	157.159	537.788	314.637	250.155	265.927	98.867	134.492	111.691	462.801	325.655	377.358	99.043	317.197	133.291	292.234	116.603	262.345	290.988	94.199	373.232	212.939	23.605	142.065	51.565	79.051	275.423	163.236	252.911	184.458	142.856	169.857	164.328	15.877	153.746	252.996	131.589	149.872	327.45	616.98	561.504	151.508	68.066	516.935
MME	108.089	277.094	925.831	186.664	171.746	99.195	35.466	192.112	127.871	162.69	186.655	118.144	28.102	81.437	79.978	26.282	151.752	108.53	124.561	31.244	50.696	208.262	500.357	97.773	15.701	30.317	40.218	3.66	4.536	35.625	8.375	145.789	69.133	224.05	128.827	80.486	291.757	163.522	6.355	587.146	268.811	400.889	315.438	106.388	138.117	194.875	66.757	31.397	337.253
MUC1	67.692	146.889	402.325	271.524	260.905	189.937	30.755	266.498	195.197	145.596	169.073	172.154	59.457	23.092	253.76	197.945	317.14	42.915	301.284	48.932	100.762	1176.51	115.49	487.428	127.252	553.455	335.262	27.486	14.633	196.178	84.782	185.089	5.574	195.334	159.781	205.388	242.416	33.164	17.664	114.425	461.939	469.728	322.264	242.3	713.991	698.708	200.599	209.447	267.057
PIGR	19.427	143.832	94.89	111.067	83.726	58.123	58.834	44.128	306.923	336.462	196.086	103.91	61.45	47.829	662.893	344.195	187.442	259.332	97.765	105.747	31.026	174.946	247.589	100.026	49.418	179.78	54.769	8.366	185.748	39.78	17.481	384.739	99.189	39.217	122.529	62.518	356.079	92.803	2.932	68.067	96.472	150.84	194.36	181.128	186.789	240.919	129.434	126.37	225.125
TF	14.325	574.055	42.144	39.644	593.294	94.664	65.448	52.223	321.599	84.701	406.819	15.918	14.781	39.972	345.755	70.461	1485.81	30.762	54.122	20.987	153.989	45.352	2617.76	313.22	105.723	106.611	180.566	2.03	174.121	4.666	195.161	614.595	313.751	94.997	161.911	88.579	39.939	67.756	17.401	44.412	104.224	36.366	1741.28	804.086	111.599	182.219	59.928	78.548	129.418
UMOD	83871	25183.7	43917.4	26418	36481.8	66978.9	70896.6	51464.5	21918.3	47312.5	25064.1	66231.6	63926.5	14804.5	11796.5	55652.6	45202.9	47830.3	64079.1	82725.4	52270.4	34237.1	6584.58	51066.9	11898.5	54475.5	34705.2	26803.8	36183.4	87188.5	55445.6	33078	6051.72	33448.7	36538	23370.2	63001.9	50416.9	3487.22	64691.7	43062.9	67602.5	18416	22616.3	29418.4	45282.9	49752.8	55656.6	32349.9
KRT6C	6.606	28.368	57.663	357.393	133.21	395.775	78.498	180.582	36.703	178.584	307.742	151.169	285.189	760.432	243.633	217.989	15.831	177.505	268.182	34.477	1.557	331.456	85.035	225.879	1218.95	68.361	502.641	107.963	0.351	52.293	419.329	9.446	38.388	618.836	75.721	29.018	112.392	15.032	2096.26	69.768	60.14	52.059	10.414	95.198	53.823	194.331	363.824	89.933	66.075
ACTA1	78.781	201.265	119.587	126.736	62.376	93.771	53.538	223.342	78.619	156.786	268.194	147.308	150.464	159.166	151.059	102.776	109.027	142.982	138.657	40.273	28.784	396.273	674.763	111.046	135.583	70.146	269.741	78.231	11.137	46.455	37.961	114.809	34	74.911	103.826	58.773	117.718	63.58	117.933	141.132	107.294	184.709	206.532	99.118	130.672	285.1	135.845	58.787	209.633
ACTA2	70.548	178.687	103.044	115.605	52.603	82.206	52.111	208.247	66.328	141.944	248.929	128.294	136.871	151.329	138.573	98.758	99.785	124.279	122.774	36.249	27.972	395.122	645.127	105.588	119.617	66.902	251.778	74.259	9.653	34.768	36.528	106.633	33.092	68.9	98.118	54.171	111.73	61.077	110.142	128.016	98.887	167.862	190.361	86.525	115.468	246.944	123.696	54.292	186.042
ACTC1	78.781	198.887	119.587	126.736	62.376	93.771	53.538	223.342	78.619	156.786	268.194	147.308	150.464	159.166	151.059	102.776	109.027	142.982	138.657	40.273	28.784	396.273	674.763	111.046	135.583	70.146	269.741	78.231	11.137	46.455	37.961	114.809	34	74.911	103.826	58.773	117.718	63.58	117.933	141.132	107.294	184.709	206.532	99.118	130.672	285.1	135.845	58.787	209.633
ACTG2	74.514	188.515	110.36	120.441	56.072	87.762	54.85	220.305	69.908	148.494	263.387	135.157	144.257	159.377	146.67	105.434	104.973	130.795	130.412	38.374	29.454	412.774	675.992	113.306	126.21	71.236	264.796	79.819	10.1	36.813	38.864	112.8	35.331	72.989	102.735	57.789	117.537	63.708	116.152	133.436	104.753	176.11	202.346	91.778	122.655	256.682	130.65	57.401	198.479
APOA1	182.659	354.135	528.772	257.222	461.999	51.136	229.363	312.911	173.587	259.385	300.944	56.923	15.651	32.62	303.553	46.857	193.183	577.11	213.12	149.743	111.512	295.454	411.689	201.623	121.711	403.897	92.829	162.342	124.998	49.459	60.4985	153.258	129.143	563.245	106.843	28.97	182.935	182.975	12.03	569.172	625.749	426.361	379.276	579.586	189.059	483.817	481.085	597.758	153.704
CP	12.902	151.467	39.049	19.039	140.127	1.459	82.622	35.366	241.708	51.765	149.627	20.589	3.8	27.841	235.752	8.982	456.946	16.824	32.479	15.869	64.545	15.148	329.139	20.24	16.415	13.173	53.864	24.883	77.479	3.483	35.125	245.502	198.637	3.703	214.927	8.477	21.166	58.104	2.906	17.836	33.285	10.466	287.411	202.488	102.758	58.306	41.929	8.29	80.206
ITIH4	45.834	751.872	62.598	537.847	159.978	698.361	594.993	218.761	1688.87	229.532	136.419	107.756	164.585	45.284	1359.42	74.603	111.041	79.68	47.435	161.522	74.54	95.433	801.287	226.501	43.567	76.033	230.52	20.233	888.916	22.674	143.374	2414.92	666.236	60.622	6287.68	38.489	91.652	390.101	20.739	30.424	137.484	37.461	258.172	155.204	1563.32	131.544	82.268	33.697	380.419
KNG1	51.534	165.121	188.724	252.711	127.502	156.017	268.105	541.864	516.391	175.141	366.735	298.742	113.93	19.283	702.341	46.087	239.994	107.817	107.854	132.966	251.567	412.986	352.012	265.924	78.087	60.633	310.299	5.12	373.55	236.052	41.541	791.113	728.86	96.956	482.494	65.945	204.889	466.366	8.136	146.297	132.286	196.009	136.941	178.781	1101.77	254.967	304.007	42.073	386.789
KRT4	85.405	97.161	595.21	459.366	1550.69	3054.79	951.465	2907.79	63.201	803.778	2098.07	1852.27	3690.09	8640.53	1565.29	1430.78	57.707	2042.37	1096.92	216.24	8.008	1060.66	846.064	963.49	14056.6	290.013	8848.02	894.975	18.561	360.976	590.801	80.399	227.37	6377.28	464.144	423.661	315.195	57.723	11152.6	729.89	743.088	590.652	53.241	693.699	450.213	818.487	4817.98	497.002	123.316
KRT8	73.712	78.312	64.344	267.75	30.625	33.035	91.641	445.857	21.787	486.018	707.375	87.589	89.57	342.033	490.332	109.989	259.452	88.146	137.159	61.212	25.499	237.855	56.465	93.986	1136.77	87.169	118.572	33.95	13.84	34.724	448.768	106.851	10.734	729.088	179.481	555.427	99.027	30.073	379.758	35.188	779.808	101.096	588.586	259.431	170.571	534.782	61.545	57.989	132.63
KRT14	2.873	11.669	75.923	389.433	132.847	194.624	113.625	225.771	18.206	270.255	301.252	276.523	461.084	905.456	253.942	173.149	10.721	411.902	202.912	40.397	2.328	244.005	75.543	144.609	1075.92	39.774	303.111	102.581	1.079	62.32	866.726	7.442	27.737	551.413	73.324	35.164	116.816	19.769	767.573	42.438	36.88	43.222	4.156	112.65	45.199	138.871	361.38	77.797	66.958
KRT15	17.458	48.025	146.876	234.013	390.251	1218.63	239.941	683.937	30.253	206.898	594.303	603.069	827.568	3633.41	527.225	411.868	11.76	909.279	250.536	81.099	3.8	336.156	224.155	274.67	3137.2	75.637	1230.53	273.19	3.719	116.671	167.011	9.56	55.586	1936.6	120.095	92.793	105.799	22.266	3827.09	67.228	58.158	86.454	7.695	91.319	116.312	254.546	848.625	260.714	46.338
KRT16	2.882	12.167	55.763	430.316	142.052	191.831	104.487	222.335	17.319	275.386	303.319	265.448	467.011	1069.55	222.295	160.024	10.238	410.303	180.879	28.927	1.985	201.832	74.116	108.739	982.447	34.323	307.395	97.298	1.079	62.239	313.461	12.056	28.759	567.659	58.742	29.29	93.781	14.043	875.921	23.588	33.267	39.371	4.221	97.251	42.959	138.149	376.49	77.188	34.127
LRP2	9.039	29.499	49.398	18.851	12.296	13.371	11.406	25.88	29.159	19.819	26.857	31.331	7.715	3.664	43.401	6.52	30.878	20.301	17.392	6.793	6.999	53.543	86.328	38.735	19.762	26.054	52.696	1.025	33.213	5.423	14.773	32.763	21.687	17.521	34.507	11.933	26.576	23.62	0.844	14.138	40.088	14.463	61.015	32.311	91.112	34.484	17.418	8.215	38.818
SERPINA1	158.456	413.368	317.627	265.791	335.639	160.7	254.923	262.851	455.528	271.246	571.323	316.593	214.667	90.231	451.319	220.444	1403.85	280.614	285.322	180.285	211.828	330.345	3660.2	334.719	273.084	181.416	800.572	33.779	412.512	54.868	33.484	631.772	1018.59	235.17	424.745	99.407	168.351	239.529	130.615	224.316	366.775	140.457	942.302	1356.15	790.554	290.732	52.93	89.732	468.132
EZR	27.704	73.276	137.608	70.651	49.412	698.361	9.676	87.89	46.348	81.61	53.797	33.715	19.402	72.846	58.236	9.722	89.754	32.225	23.373	30.845	12.084	116.925	444.279	182.654	95.271	72.368	26.617	11.151	1.662	21.323	17.895	113.606	11.388	15.292	71.163	24.785	39.822	33.115	38.81	26.966	53.598	50.58	114.439	83.179	92.467	210.861	36.076	66.48	87.211
CUBN	21.388	50.495	74.935	40.554	62.629	3.11	10.448	88.391	48.068	39.318	78.005	50.48	24.606	4.916	54.985	19.82	33.993	20.904	32.574	10.804	19.278	51.031	33.657	60.143	17.338	74.502	11.29	2.496	6.35	11.247	9.479	39.821	14.422	29.277	22.692	24.425	36.862	29.724	1.856	19.2	86.113	38.546	90.719	35.36	122.786	45.694	19.71	14.111	85.237
OLFM4	46.973	163.712	618.055	181.67	156.63	34.601	14.627	46.538	341.054	1046.27	1436.45	28.65	48.51	50.684	629.021	754.176	44.577	171.977	251.12	182.722	17.423	18.848	29.58	349.775	211.976	452.696	26.058	88.774	1.23	442.777	19.511	312.663	79.5198	140.363	119.85	118.437	817.175	50.479	24.603	911.129	280.446	283.202	69.915	45.773	72.243	153.484	16.617	2289.42	71.042
GPRC5B	74.765	149.533	282.047	146.245	74.898	84.3648	15.421	239.78	118.188	60.139	98.963	154.035	100.34	29.753	160.979	34.355	428.195	63.514	162.208	170.967	63.204	1128.84	37.803	292.875	28.976	452.237	131.99	7.908	6.112	83.503	32.556	265.586	42.413	149.388	86.034	63.074	181.99	55.669	20.36	269.36	329.44	164.531	254.985	461.292	277.12	459.201	60.073	81.03	258.911
GPRC5C	53.35	78.836	176.816	164.54	66.969	45.202	8.061	196.293	64.417	74.406	50.069	90.235	67.971	59.085	82.887	48.577	90.548	57.606	53.328	9.439	56.782	327.896	177.912	145.507	33.222	194.043	3260.08	13.15	9.9	97.735	38.091	48.339	7.585	73.972	41.711	44.348	90.757	27.959	7.123	93.073	185.2	216.499	187.992	170.464	123.248	453.372	82.848	71.696	165.988
POTEE	13.364	28.911	25.587	21.208	11.948	14.886	9.278	33.463	13.644	23.695	33.506	30.889	25.537	18.357	21.445	10.934	17.977	22.454	24.923	7.833	4.212	61.85	80.705	22.334	20.278	9.503	29.623	7.251	1.922	13.453	6.338	15.362	4.76	10.068	11.238	11.627	13.878	8.652	12.584	19.531	16.507	26.849	35.438	18.048	21.943	38.04	28.495	7.841	43.387
POTEF	13.121	28.329	25.122	20.745	9.988	14.615	9.11	32.855	13.396	23.264	32.897	24.623	23.808	18.023	21.055	10.735	17.651	22.046	24.47	7.691	4.136	60.725	79.238	21.928	19.909	9.33	29.085	7.119	1.887	13.208	6.223	15.082	4.673	9.885	11.034	11.416	13.625	8.494	12.307	19.176	16.207	26.094	33.332	17.72	21.544	37.349	14.595	7.517	42.573
AMY2A	90.973	607.888	276.117	3714.26	127.787	5.983	46.439	200.272	1086.64	591.615	442.23	246.694	187.222	12.999	2427.81	54.74	332.015	100.49	59.623	46.352	184.684	338.817	423.942	58.624	6.7	59.121	85.305	7.117	435.185	74.852	58.471	481.572	182.788	28.758	487.045	54.512	52.402	126.287	25.677	101.296	60.663	53.63	65.251	120.297	981.228	41.253	23.366	7.987	482.937
ANXA11	10.14	109.819	142.958	101.995	92.504	10.146	129.481	66.147	21.843	46.468	14.555	11.944	6.483	84.275	64.043	219.184	20.678	151.794	40.498	9.824	91.666	50.316	184.77	114.955	93.646	202.875	85.266	111.645	55.404	16.825	36.563	6.868	9.2963	121.666	40.483	14.246	71.75	115.404	24.601	28.149	116.074	63.459	16.199	65.883	42.794	210.871	33.214	81.392	78.467
APOE	32.431	91.814	264.406	151.341	123.26	11.807	14.973	30.353	88.505	56.787	32.048	25.102	17.264	14.983	68.53	19.991	66.72	17.992	55.156	10.067	55.017	115.713	23.91	82.039	28.922	72.424	44.137	0.754	22.721	34.957	2.674	54.654	49.702	62.68	58.729	15.657	93.652	35.712	6.039	438.316	78.426	174.481	123.411	73.464	114.411	104.314	42.538	45.246	58.017
EGF	79.448	207.073	257.03	120.391	66.253	117.92	52.885	254.252	165.245	164.773	54.888	257.448	134.712	158.024	271.521	9.835	213.639	112.061	97.581	73.389	44.578	154.053	34.402	112.298	16.992	18.852	213.189	5.649	59.028	56.789	44.256	155.755	70.576	42.428	199.022	16.711	97.397	101.277	2.341	111.156	71.348	111.704	73.49	70.383	655.308	19.792	46.419	9.966	271.771
GLB1	67.072	394.718	111.419	89.789	40.699	1.925	53.035	207.783	150.76	107.133	309.558	77.207	140.001	34.162	280.638	13.004	113.964	73.791	92.67	114.407	155.861	44.649	96.477	44.39	40.761	101.73	33.628	1.147	4.251	8.289	98.751	179.888	50.848	80.541	214.958	96.595	149.253	88.77	15.712	31.916	119.164	10.829	224.944	129.329	587.213	163.119	62.411	26.627	299.224
MGAM	18.933	36.856	61.03	17.178	49.157	0.153	22.078	81.105	42.87	49.008	29.367	12.319	5.898	5.059	82.553	17.31	49.301	12.834	13.568	3.946	14.96	5.994	81.667	24.929	4.233	53.275	5.744	2.656	1.057	10.956	4.197	45.533	9.329	12.384	103.755	21.217	55.06	31.1	0.327	28.915	28.844	32.757	71.858	93.713	34.768	75.364	22.748	17.925	39.568
MASP2	258.482	5355.2	678.326	2572.65	1055.24	47.504	1662.48	3778.38	2564.34	811.195	4040.83	2349.91	612.905	491.357	5007.55	149.597	2207.72	1831.91	664.417	414.189	1368.41	5898.94	402.012	646.447	71.415	119.825	1459.94	86.122	1499.4	532.456	336.132	453.156	935.4	76.562	3608.33	1167.55	365.525	609.048	95.212	588.73	449.638	795.267	6807.5	11003.9	2681.78	800.652	240.103	13.2548	7045.84
AMY1A	76.275	442.667	199.621	1568.8	96.922	1.781	40.062	160.375	593.246	333.998	335.627	177.297	138.695	8.423	1098.5	30.076	199.911	83.597	58.666	42.854	68.46	148.311	156.274	46.015	4.94	32.579	102.091	7.756	185.982	76.646	29.526	204.462	106.468	13.328	213.405	29.018	45.283	114.936	15.103	88.508	33.162	28.204	37.91	68.114	463.252	21.713	19.068	31.194	320.003
AMY1B	76.275	442.667	199.621	1568.8	96.922	1.781	40.062	160.375	593.246	333.998	335.627	177.297	138.695	8.423	1098.5	30.076	199.911	83.597	58.666	42.854	68.46	148.311	156.274	46.015	4.94	32.579	102.091	7.756	185.982	76.646	29.526	204.462	106.468	13.328	213.405	29.018	45.283	114.936	15.103	88.508	33.162	28.204	37.91	68.114	463.252	21.713	19.068	31.194	320.003
AMY1C	76.275	442.667	199.621	1568.8	96.922	1.781	40.062	160.375	593.246	333.998	335.627	177.297	138.695	8.423	1098.5	30.076	199.911	83.597	58.666	42.854	68.46	148.311	156.274	46.015	4.94	32.579	102.091	7.756	185.982	76.646	29.526	204.462	106.468	13.328	213.405	29.018	45.283	114.936	15.103	88.508	33.162	28.204	37.91	68.114	463.252	21.713	19.068	31.194	320.003
ASAH1	85.939	74.493	143.829	58.608	9.499	11.349	35.518	70.539	90.974	32.657	110.478	71.211	25.6801	12.691	85.517	11.354	79.494	149.775	95.907	72.588	80.775	32.525	46.769	244.597	11.633	56.12	168.255	108.505	9.082	108.523	42.827	25.514	45.201	11.894	56.646	57.06	198.747	80.354	10.897	138.191	29.895	11.454	119.866	18.321	172.33	246.743	197.837	118.771	197.147
SERPING1	91.814	139.532	156.262	185.286	171.386	62.363	82.684	278.998	213.169	91.483	112.735	105.838	158.937	14.833	216.727	35.465	104.38	86.469	70.052	64.116	66.601	68.132	338.431	129.545	51.041	57.968	208.619	11.243	144.949	32.255	44.8952	240.32	235.007	56.872	189.638	16.656	128.401	152.412	6.228	98.276	136.612	92.766	150.99	155.26	440.691	50.64	57.41	17.562	188.594
CLU	104.968	239.021	254.423	382.584	174.212	73.822	210.592	477.373	422.679	179.123	164.654	124.081	111.839	22.75	580.864	26.247	204.767	215.668	74.065	123.308	323.085	552.055	241.224	218.366	134.585	55.696	294.464	6.159	338.349	102.288	2.778	503.548	509.63	74.065	270.421	4136.29	349.206	396.021	32.006	210.719	416.79	352.881	137.737	279.266	1032.24	551.494	70.328	39.177	420.771
EEF1A1	61.025	134.144	278.448	217.528	326.485	28.3625	60.585	81.54	52.527	83.819	97.134	229.563	47.954	177.442	64.941	30.586	30.432	115.644	452.276	44.977	24.862	69.65	90.199	48.964	192.607	28.781	149.824	11.418	4.571	23.123	28.023	27.401	12.715	83.164	62.352	26.14	59.155	42.116	232.149	82.553	50.993	74.648	77.366	48.694	53.268	94.664	95.681	52.908	84.736
HSPA8	35.453	74.794	146.731	185.044	84.272	3.11	69.915	114.679	13.405	102.184	219.635	140.124	11.129	65.499	93.744	39.341	49.109	21.917	17.873	6.805	18.106	253.32	78.903	66.601	36.657	25.231	22.84	5.477	3.094	4.517	3.727	87.062	79.592	40.039	182.614	77.164	65.539	28.462	68.194	50.438	96.305	70.658	192.087	28.201	138.91	79.179	15.512	12.416	36.626
NAGLU	32.186	227.452	117.162	152.278	69.294	1.925	20.658	198.123	233.301	79.829	246.344	77.874	113.713	11.696	222.057	3.851	55.116	110.1	78.869	8.013	104.221	8.029	66.704	65.592	22.816	75.044	18.95	1.345	29.279	22.648	45.146	50.138	30.498	18.646	36.079	21.16	61.508	54.612	10.753	44.237	25.245	7.742	133.262	109.169	158.085	43.946	54.19	2.415	207.152
SERPINA5	675.995	228.312	298.708	2223.72	141.706	68.6278	307.094	183.739	1982.86	333.021	86.353	221.606	140.145	26.004	567.861	184.826	433.737	23.288	363.769	378.311	1786.38	975.781	206.357	505.751	274.925	170.173	908.634	45.567	237.956	92.07	2.236	1580.31	610.483	618.063	430.832	62.721	582.86	857.455	17.259	413.522	943.554	737.728	92.545	195.582	2613.14	466.792	54.278	72.136	358.869
SLC12A1	12.975	31.895	54.416	37.226	26.526	2.7	31.244	24.029	27.463	31.327	49.472	13.897	4.848	5.206	10.576	11.659	39.502	18.722	14.333	7.509	17.17	115.877	54.765	40.15	19.954	33.108	16.462	0.318	0.27	8.054	4.681	43.435	0.737	37.318	35.224	11.756	61.531	6.054	2.924	25.574	31.653	274.115	40.005	164.224	25.41	22.742	25.282	20.203	66.102
AMY2B	84.931	460.806	214.433	1925.85	100.16	1.781	34.988	180.223	708.483	401.471	389.951	181.319	144.988	9.185	1254.37	29.017	208.502	88.993	58.03	42.11	73.548	252.967	174.096	46.622	4.498	34.405	105.48	7.756	176.737	83.691	29.228	227.71	110.247	13.835	261.421	30.034	43.138	107.092	16.836	85.708	33.727	29.149	42.347	73.673	573.768	19.755	19.954	31.012	353.168
ANXA5	30.7	32.497	101.977	27.273	44.297	8.29	13.564	33.574	21.688	27.918	6.401	31.893	11.7568	23.698	32.83	71.287	8.451	4.543	55.04	19.011	6.738	45.961	38.332	45.655	51.196	53.127	11.333	49.677	1.784	24.29	9.366	13.168	21.227	33.69	23.451	13.584	73.712	27.473	13.396	63.329	89.458	22.657	32.87	43.223	36.38	92.367	93.53	96.55	64.271
APOA4	170.683	526.119	258.365	178.142	396.117	7.306	80.496	73.074	114.499	257.857	463.083	75.842	76.022	56.206	142.2	19.703	109.081	12.314	371.003	40.588	106.931	319.723	148.874	222.09	45.54	25.46	44.466	7.594	26.72	80.778	144.592	308.589	172.331	147.513	151.411	15.844	186.936	62.775	29.358	1282.14	132.264	314.975	225.533	146.506	264.719	452.311	57.617	21.311	76.296
C3	4.976	28.316	23.124	24.946	29.837	13.454	16.283	10.757	64.729	39.834	16.166	9.021	0.659	19.683	68.707	12.839	105.426	2.793	22.565	22.436	17.185	23.369	165.247	32.86	30.229	26.058	41.752	8.051	2.415	0.717	34.553	61.605	8.146	14.045	40.304	9.971	11.535	24.595	2.36	5.446	134.593	16.292	21.515	79.213	45.675	14.949	3.323	33.008	58.24
DPEP1	90.602	296.54	304.493	403.065	588.433	200.782	15.368	155.27	362.782	156.495	315.704	113.906	81.793	39.246	271.648	177.064	265.12	140.007	171.631	14.717	124.914	370.141	229.942	153.279	32.563	192.349	137.319	12.106	109.408	111.558	14.531	80.58	159.837	214.213	92.668	101.135	145.888	44.2	19.864	184.425	114.263	407.051	472.644	560.927	178.453	208.353	69.458	157.7	421.991
HBB	90.119	248.536	301.625	2386.9	655.161	1337.24	48.076	511.795	209.443	1153.89	154.45	219.805	987.659	4834.13	1279.91	49.585	23.225	20.702	313.133	72.498	8.777	935.571	245.972	1410.74	76.456	72.652	402.186	282.853	27.58	203.856	647.439	4171.28	2522.96	2918.17	25.036	97.702	360.475	4722.04	8.469	603.351	6166.48	67.647	211.257	74.894	2801.67	279.069	186.189	427.028	339.001
PKM	23.637	61.227	43.374	75.025	54.416	45.171	32.811	69.531	22.273	73.106	45.342	55.248	47.624	223.385	115.515	15.813	31.103	54.669	175.987	16.017	8.928	90.688	207.943	48.762	97.24	9.095	42.768	56.606	3.32	19.168	14.969	25.527	10.926	34.351	32.23	24.732	40.195	18.255	143.127	22.091	61.866	83.806	57.419	30.848	49.411	27.394	55.219	17.505	64.986
PROM1	13.312	36.626	84.182	29.165	9.037	10.612	1.101	29.142	12.435	11.529	10.389	25.504	9.187	1.541	19.126	13.205	11.564	10.776	41.824	8.418	8.131	85.38	19.93	20.268	2.663	17.139	13.602	0.518	1.296	6.04	6.2805	17.862	4.193	16.113	24.398	18.932	25.255	6.788	2.082	24.869	32.953	44.085	39.562	22.621	19.474	47.045	14.874	1.482	67.834
LMAN2	136.787	782.46	190.083	369.648	180.672	50.7228	457.09	382.186	1892.3	295.266	872.213	227.453	33.126	40.215	1656.03	94.415	595.462	1309.47	56.152	162.054	120.617	316.332	373.673	53.448	40.859	73.637	245.962	38.062	764.732	40.274	54.2075	1716.2	966.471	62.502	2547.2	29.599	87.726	767.794	30.193	30.476	73.787	85.231	1153.47	655.096	1735.87	107.329	74.254	22.738	587.693
VASN	50.603	399.586	154.066	530.811	59.809	11.63	71.871	206.108	1012.9	173.254	210.974	78.738	143.218	18.384	519.833	33.622	247.911	247.284	44.127	42.63	299.083	267.083	198.016	115.529	62.399	28.129	160.165	2.828	176.383	74.128	118.373	683.034	510.643	88.115	215.19	14.208	91.153	233.244	23.524	104.449	80.264	90.486	125.604	138.282	508.141	66.438	48.369	6.188	511.31
ALDOB	118.22	359.192	193.289	153.885	138.544	66.9758	88.417	163.167	122.562	199.763	285.951	251.028	49.909	31.669	261.198	9.83	145.945	38.249	91.13	34.474	95.472	108.161	1395.84	98.581	10.904	49.625	75	6.022	30.052	102.939	21.198	174.585	223.694	23.398	109.285	21.626	208.76	45.271	6.03	109.85	134.84	189.789	442.994	110.7	264.879	315.362	85.165	11.401	387.939
ATP5B	43.301	15.129	105.025	29.231	25.127	33.066	13.489	81.061	14.262	71.148	28.863	20.386	20.512	48.425	74.949	27.541	48.798	24.188	14.8	26.79	21.331	30.03	379.317	25.262	43.621	3.52	25.475	25.607	2.847	11.165	0.785	10.417	2.228	14.424	23.468	6.937	4.927	24.468	68.15	9.293	28.588	58.565	38.512	16.401	11.68	63.205	25.704	41.091	24.857
GSN	5.447	367.317	38.782	77.813	102.346	698.361	40.856	27.882	363.151	43.715	118.814	10.462	47.004	15.386	46.291	15.042	69.01	33.215	21.183	9.093	89.401	42.434	241.923	49.704	16.179	18.553	29.034	2.359	370.762	7.024	647.439	299.587	1721.18	30.412	906.58	15.375	32.926	42.19	7.533	28.88	14.721	39.912	81.279	92.836	121.17	72.385	46.483	12.449	106.876
HSPG2	1.435	30.346	6.233	10.81	25.343	4.7	2.245	9.226	53.944	7.05	12.837	5.313	7.654	1.203	12.951	5.774	3.548	11.292	6.711	1.141	9.603	13.223	46.735	14.353	1.352	2.995	36.746	0.256	133.301	1.974	7.65	15.244	629.696	7.761	99.925	4.096	4.278	1.743	1.269	0.719	1.156	6.961	2.86	6.928	12.443	4.145	2.587	0.023	8.104
PPIA	104.208	260.023	93.053	113.667	138.841	45.171	70.103	100.914	67.581	99.095	69.484	56.049	38.794	140.514	69.935	10.573	92.96	21.358	77.642	20.679	43.736	188.023	124.864	96.532	138.023	38.633	199.539	6.972	11.076	31.417	14.617	139.718	74.938	47.279	109.686	46.84	79.261	55.962	220.017	252.112	72.126	142.741	268.143	39.571	120.624	248.417	62.686	27.117	127.036
YWHAZ	10.094	74.643	88.859	54.819	10.377	50.065	45.174	62.179	8.523	87.123	164.476	63.357	45.769	191.571	123.6	48.974	27.799	46.669	35.463	17.668	8.317	44.25	62.856	25.923	196.288	18.937	113.924	36.206	0.462	4.235	2.271	12.696	15.045	51.841	44.333	25.777	61.888	40.433	263.737	14.915	32.261	109.425	834.027	28.833	19.84	56.016	120.679	69.284	17.502
KRT75	0.846	5.437	14.935	131.482	27.536	90.524	19.694	45.771	6.423	55.857	100.939	36.931	70.158	227.069	61.407	38.566	7.833	46.711	62.852	5.412	0.508	93.37	29.708	44.263	280.757	18.385	99.324	27.873	1.796	22.013	369.736	2.066	4.282	204.924	42.196	4.268	33.136	6.285	472.525	15.109	9.674	10.881	2.732	20.181	14.442	62.982	68.927	15.309	16.142
ATP5A1	19.841	34.094	119.97	39.48	77.93	5.702	17.966	48.355	20.73	74.677	30.776	22.79	17.105	39.911	60.785	38.407	32.766	28.317	16.135	18.98	19.348	34.912	170.158	32.914	47.487	2.828	17.689	18.281	14.716	14.148	8.925	20.212	1.219	31.261	14.059	3.7	5.925	25.788	47.658	11.561	18.648	37.322	32.506	29.421	13.774	63.303	41.147	69.887	21.379
TPP1	31.869	84.638	72.922	99.546	78.218	1.925	67.115	113.086	140.77	43.757	237.871	74.115	42.536	2.73	56.973	15.85	120.172	42.221	46.477	25.754	171.567	88.5065	21.525	75.684	17.586	32.37	87.406	17.8941	42.034	16.579	56.329	84.135	78.596	18.672	157.462	83.942	63.552	93.003	6.069	21.892	57.736	24.424	197.598	50.969	422.835	141.998	16.244	2.857	205.91
CTSD	46.356	64.419	60.275	107.998	74.486	698.361	36.09	49.074	103.848	23.993	38.831	31.118	7.54833	31.868	183.115	17.5623	47.311	101.534	304.437	26.289	30.724	25.671	523.937	58.801	19.608	14.535	25.625	0.864	32.524	107	108.39	65.287	83.124	10.892	57.323	6.407	79.057	30.353	8.825	12.793	77.857	26.372	188.547	43.107	84.296	140.942	62.372	11.163	84.735
GAA	15.684	135.313	25.187	120.021	14.076	0.74	13.864	35.404	152.093	45.657	79.639	74.864	31.177	4.544	394.469	7.074	95.02	18.407	8.857	14.438	40.846	46.342	19.536	30.027	1.219	57.032	41.728	0.093	35.376	7.16	25.766	28.214	58.594	26.302	71.902	16.55	52.883	48.567	6.968	10.028	19.933	13.66	21.586	38.584	299.831	34.995	15.345	1.954	126.502
HSP90AA1	14.132	29.992	42.232	21.758	23.712	3.177	12.001	26.41	4.29	34.633	48.474	28.18	10.025	25.912	26.627	1.643	21.553	14.729	69.499	4.869	7.364	30.148	32.431	21.955	36.235	0.772	21.746	4.348	2.062	2.438	6.2805	7.566	3.65	11.075	14.948	8.819	14.727	26.958	39.687	31.715	24.847	17.578	37.694	8.096	17.033	9.625	23.107	4.988	27.14
PGK1	38.611	71.179	61.85	62.323	30.546	20.809	24.305	93.838	36.002	82.055	73.35	47.475	1.391	95.736	51.118	15.591	54.331	22.253	70.449	21.126	20.307	85.384	188.251	28.446	80.218	29.723	49.387	26.454	8.329	8.114	10.5057	51.54	23.838	33.921	62.118	13.718	66.253	39.959	81.268	34.02	49.917	109.169	109.125	57.094	79.971	58.412	32.196	9.181	74.657
SERPINA3	8.136	216.969	35.037	35.979	95.488	1.459	99.255	48.049	533.558	33.914	125.486	2.222	8.091	12.101	275.596	14.367	229.272	394.42	18.425	17.983	37.717	16.065	728.14	84.157	22.826	16.954	845.828	15.52	441.015	2.759	8.244	128.376	252.675	17.534	288.131	16.241	28.684	34.388	6.527	13.819	180.617	12.159	117.569	259.204	118.591	194.365	46.738	22.1532	49.182
ANXA4	17.34	24.257	50.488	19.355	25.505	9.688	4.434	60.134	25.848	26.321	24.259	19.948	11.4282	10.488	32.479	88.832	23.873	13.569	46.077	5.595	21.898	6.173	56.78	49.601	40.431	99.908	8.756	19.368	0.078	2.979	9.366	11.944	3.075	92.49	23.578	3.9	64.279	7.652	16.152	15.242	53.33	25.338	29.853	34.969	17.401	48.306	23.162	82.317	49.248
CD14	24.484	257.149	43.522	57.888	133.724	698.361	63.969	49.415	417.274	68.958	92.692	28.339	18.331	1.539	175.206	40.615	19.444	95.111	40.29	3.176	84.988	112.5	253.316	144.118	7.482	34.929	148.416	5.66333	932.412	11.867	5.222	124.554	276.239	19.124	164.063	35.767	38.284	37.13	7.694	2.968	17.999	13.481	68.31	163.47	116.39	147.981	117.697	1.216	125.507
HSPA1A	9.289	18.877	29.856	16.238	29.255	6.856	4.486	16.828	4.394	18.188	15.644	17.517	9.413	20.08	22.529	3.805	7.975	9.005	8.572	5.191	2.145	22.343	54.943	7.821	11.262	9.095	8.434	3.835	0.243	1.59	647.439	7.935	6.271	12.558	13.174	4.46	11.573	11.09	84.794	13.783	14.413	18.203	21.993	11.142	19.831	17.173	57.146	4.708	7.917
HSPA1B	9.289	18.877	29.856	16.238	29.255	6.856	4.486	16.828	4.394	18.188	15.644	17.517	9.413	20.08	22.529	3.805	7.975	9.005	8.572	5.191	2.145	22.343	54.943	7.821	11.262	9.095	8.434	3.835	0.243	1.59	647.439	7.935	6.271	12.558	13.174	4.46	11.573	11.09	84.794	13.783	14.413	18.203	21.993	11.142	19.831	17.173	57.146	4.708	7.917
KRT9	11.271	6.913	18.094	89.061	91.949	34.733	17.886	57.571	47.497	244.699	80.991	158.052	131.161	84.747	94.344	119.328	45.653	122.639	172.948	6.693	16.7153	341.741	13.9521	327.87	190.639	154.958	294.693	0.834	3.531	169.92	275.178	10.995	49.507	317.416	65.731	4.82	113.765	32.246	10.255	24.203	61.172	116.985	7.306	1878.66	39.428	176.131	22.596	63.653	161.056
LDHB	107.033	280.561	118.094	112.468	72.214	82.206	63.923	100.258	43.364	178.383	176.707	141.801	45.783	61.171	94.91	10.692	99.698	52.227	54.093	43.142	38.625	102.793	575.021	47.023	39.732	22.217	59.16	10.398	31.745	9.685	29.07	83.931	55.073	43.076	79.539	17.239	79.035	82.393	25.187	114.389	61.494	125.256	151.967	121.577	184.054	142.897	57.769	15.619	236.826
MAN1A1	44.865	82.981	115.461	145.307	41.524	3.11	41.936	100.849	92.335	77.435	89.447	102.618	16.315	23.313	98.36	1.027	98.98	12.555	42.807	22.594	43.043	90.947	47.189	13.732	4.703	1.647	25.254	3.768	21.748	20.735	23.345	64.005	112.048	71.862	57.951	11.386	38.192	52.321	8.849	57.114	26.234	93.328	86.583	46.139	123.778	6.333	43.606	3.395	104.636
MSN	15.787	51.59	82.006	59.242	22.994	27.9797	21.212	88.793	16.467	67.886	22.355	46.253	16.918	36.825	69.023	3.115	56.407	80.991	205.134	17.667	9.408	149.462	366.618	65.351	20.822	25.481	94.949	13.216	42.506	13.596	3.556	98.716	27.813	68.989	56.122	16.874	21.268	29.269	124.071	20.072	39.762	75.892	228.838	94.334	89.468	159.965	60.247	79.818	83.167
IST1	17.768	31.224	52.558	23.816	74.761	3.11	3.124	87.339	12.233	22.747	4.768	54.051	11.986	52.753	46.913	10.652	60.034	19.85	237.669	2.126	1.684	215.258	126.6	48.086	13.294	36.789	57.25	4.393	1.163	14.932	21.26	24.524	9.94163	23.702	16.359	8.019	33.962	30.839	6.658	39.371	82.233	105.363	69.72	73.98	55.296	133.418	33.864	24.965	134.422
ASS1	84.8	394.993	177.454	87.077	218.344	698.361	51.212	91.878	19.3	108.97	229.218	126.159	60.358	19.627	82.989	14.02	69.116	28.765	87.743	17.441	52.127	70.368	241.852	28.937	189.081	13.375	44.3417	1.351	7.278	16.825	5.218	51.224	17.676	92.926	44.349	8.229	89.111	41.806	8.264	321.329	49.47	100.104	177.64	45.307	66.251	87.581	58.988	6.21	208.882
C4A	1.692	6.177	6.635	9.049	5	698.361	4.742	5.302	17.267	5.001	7.384	3.432	4.356	6.082	21.215	1.478	12.578	3.392	2.189	1.722	7.446	5.909	39.338	4.133	3.36	2.921	15.07	2.071	10.048	0.272	0.793	11.98	10.149	3.19	12.015	5.956	1.86	3.006	1.6	0.917	13.606	4.984	11.984	24.205	9.26	3.358	6.771	3.154	8.314
C4B	1.708	5.943	6.486	8.604	4.424	698.361	3.954	5.598	16.364	4.638	7.747	3.303	4.356	6.837	20.811	1.926	11.677	3.334	2.152	1.699	6.835	5.809	38.495	5.078	4.347	3.088	13.761	2.036	10.155	0.267	0.78	11.243	9.44	3.171	11.391	5.631	1.888	2.998	1.75	0.901	13.326	4.986	11.061	25.872	9.417	3.675	6.048	3.1	8.321
KRT17	3.738	7.951	37.188	158.799	45.698	72.5986	90.937	55.382	6.134	168.378	164.76	41.139	121.259	269.788	64.138	49.447	8.834	99.604	51.156	34.509	6.99275	131.385	7.905	59.574	209.075	8.421	72.039	45.213	1.5858	23.652	220.804	2.629	14.142	111.407	36.972	11.041	53.799	16.331	268.064	33.142	20.773	13.1	3.036	44.748	16.872	118.419	123.465	33.567	32.967
RPS27A	44.812	258.048	416.14	195.015	133.951	66.9758	42.073	207.364	131.131	183.3	158.342	138.994	57.02	140.66	314.172	155.566	176.861	185.19	122.175	27.613	34.037	721.584	176.559	168.985	240.416	209.854	291.994	34.899	6.717	95.723	82.994	115.537	27.793	184.274	176.588	31.967	209.772	117.192	89.353	197.261	434.953	294.016	350.095	226.317	241.001	551.285	250.188	202.26	403.099
UBA52	44.812	258.048	416.14	195.015	133.951	66.9758	42.073	207.364	131.131	183.3	158.342	138.994	57.02	140.66	314.172	155.566	176.861	185.19	122.175	27.613	34.037	721.584	176.559	168.985	240.416	209.854	291.994	34.899	6.717	95.723	82.994	115.537	27.793	184.274	176.588	31.967	209.772	117.192	89.353	197.261	434.953	294.016	350.095	226.317	241.001	551.285	250.188	202.26	403.099
UBB	53.774	309.658	509.618	234.018	160.741	91.8498	50.487	248.836	157.357	219.961	190.011	166.793	68.424	168.792	377.007	186.679	212.233	222.228	146.611	33.136	40.844	865.901	211.871	202.782	288.499	251.825	350.393	41.879	8.061	114.868	99.592	138.644	33.352	221.129	211.905	38.361	251.726	140.631	107.223	236.713	521.943	352.819	420.114	271.58	289.202	661.542	300.225	242.712	483.718
UBC	44.812	258.048	424.681	195.015	133.951	66.9758	42.073	207.364	131.131	183.3	158.342	138.994	57.02	140.66	314.172	155.566	176.861	185.19	122.175	27.613	34.037	721.584	176.559	168.985	240.416	209.854	291.994	34.899	6.717	95.723	82.994	115.537	27.793	184.274	176.588	31.967	209.772	117.192	89.353	197.261	434.953	294.016	350.095	226.317	241.001	551.285	250.188	202.26	403.099
LRG1	12.855	577.694	191.205	45.266	550.827	48.8085	237.161	71.611	1001.66	162.34	1540.41	27.519	32.909	9.877	504.316	101.02	194.142	1045.92	194.245	26.212	574.674	55.416	1348.9	194.303	46.579	55.333	278.044	23.667	1412.66	13.705	27.526	360.688	1431.31	17.051	832.622	19.13	70.33	78.577	41.094	40.467	99.144	6.201	194.153	3090.42	286.171	114.499	160.18	10.744	168.308
C4B_2	1.708	5.943	6.486	8.604	4.424	698.361	3.954	5.598	16.364	4.638	7.747	3.303	4.356	6.837	20.811	1.926	11.677	3.334	2.152	1.699	6.835	5.809	38.495	5.078	4.347	3.088	13.761	2.036	10.155	0.267	0.78	11.243	9.44	3.171	11.391	5.631	1.888	2.998	1.75	0.901	13.326	4.986	11.061	25.872	9.417	3.675	6.048	3.1	8.321
STOM	15.756	38.239	314.822	39.492	56.924	54.018	9.922	20.009	3.972	34.788	107.436	24.206	63.232	28.246	61.004	153.717	44.646	59.748	18.118	39.911	17.902	64.077	31.998	29.049	49.387	343.305	13.289	53.871	5.22557	6.595	647.439	44.684	0.274	117.437	30.81	15.249	86.312	32.587	17.51	201.805	103.466	13.719	48.23	21.996	32.015	63.819	58.158	122.986	35.684
FGA	17.516	414.299	40.34	38.613	10.323	7.097	239.759	42.464	263.032	116.57	216.35	28.063	39.6085	2.955	208.542	9.304	114.76	13.035	61.37	47.022	11.233	27.003	82.637	33.375	10.184	13.866	14.882	4.22	18.115	1.679	27.9082	94.588	37.112	14.045	337.501	14.697	7.274	81.573	2.355	7.727	295.911	11.919	44.126	70.69	179.843	30.516	4.836	57.388	196.373
KRT3	2.102	4.26	13.133	46.383	29.874	12.742	44.492	74.45	7.646	63.953	101.748	31.937	52.825	220.186	87.563	69.636	3.166	81.498	78.932	7.399	1.548	83.194	13.616	63.691	673.691	21.826	257.3	42.824	0.662	15.221	133.333	2.753	5.481	200.611	41.352	6.197	38.572	3.665	549.091	12.739	90.517	14.452	1.562	34.542	16.731	59.976	143.391	34.147	14.714
PTGDS	37.018	716.543	80.897	48.816	281.456	698.361	86.386	23.058	1352.86	201.571	174.458	14.444	21.7095	4.423	293.047	116.973	103.582	205.324	28.169	21.485	159.359	9.962	1604.42	210.665	62.453	69.326	452.751	5.295	9929.96	42.492	78.841	300.185	6070.35	336.641	834.55	54.474	100.903	56.529	6.381	35.053	81.193	36.036	173.008	907.963	170.498	348.867	15.586	3.912	134.58
VDAC1	36.872	24.501	340.548	60.813	808.852	698.361	9.959	120.97	22.202	17.889	125.853	19.906	54.604	16.769	44.459	46.212	73.404	64.31	120.61	11.359	38.469	37.54	47.309	378.552	35.28	486.531	18.99	34.407	2.592	10.199	37.384	21.457	7.8415	155.203	9.913	18.732	101.127	21.009	55.19	126.117	105.185	36.964	66.078	22.414	22.377	26.016	33	66.633	146.477
TUBB4B	3.465	9.166	19.634	16.088	2.892	6.856	6.998	21.072	8.621	13.379	21.599	7.344	5.224	45.614	14.039	6.851	9.493	11.142	4.024	3.683	10.707	11.131	12.895	4.609	40.243	10.33	14.061	6.893	0.214	2.655	647.439	6.885	6.94	16.906	14.788	10.522	8.62	11.252	37.186	11.611	16.844	16.34	19.185	6.721	11.635	28.169	15.622	1.927	11.808
A1BG	6.554	214.467	58.088	56.339	328.279	125.567	178.007	68.62	943.466	89.947	374.31	21.983	114.658	26.844	353.443	102.564	76.524	119.823	50.902	2.701	310.788	86.865	1210.11	63.571	24.839	50.433	72.156	3.068	1254.6	6.844	176.283	2087.93	1088.59	24.169	568.329	31.362	26.869	336.024	8.191	12.43	73.574	15.137	502.333	667.956	1328.15	135.992	293.548	7.403	313.74
ENPEP	23.816	163.955	120.467	42.077	108.025	4.319	8.32	27.752	80.754	42.07	116.971	33.561	61.704	13.958	69.802	20.9655	146.684	34.327	22.72	6.285	36.52	26.202	235.293	63.178	37.845	7.861	47.647	0.604	10.201	3.041	3.054	38.079	10.97	40.59	50.267	7.869	43.423	29.048	3.42	34.639	68.667	35.605	103.068	107.675	70.117	56.805	23.667	0.36	22.637
HSPA2	20.356	14.719	68.656	10.479	61.16	698.361	52.273	88.983	3.066	76.243	183.403	95.451	3.804	27.7	70.217	14.909	28.676	5.13	9.6025	2.303	1.594	223.779	25.518	48.299	11.324	14.773	9.823	2.662	0.593	0.917	3.727	42.782	59.91	11.265	157.654	54.79	34.682	6.02	15.845	13.793	38.472	44.432	136.084	7.032	112.995	39.734	3.208	2.361	8.345
PDCD6IP	9.489	32.495	64.131	51.101	26.63	10.9688	3.276	33.59	4.759	28.851	21.477	35.243	3.797	28.823	29.21	8.924	45.992	16.185	12.097	4.544	9.708	79.434	20.649	19.414	13.897	13.158	27.14	8.869	2.206	4.026	6.2805	14.677	5.248	17.092	21.082	21.545	21.857	18.098	35.047	29.154	36.83	60.204	31.123	21.054	28.081	72.69	47.074	18.768	67.159
TUBB	11.633	20.234	43.492	13.68	10.281	5.412	6.988	15.828	13.337	11.459	16.027	4.244	3.839	361.629	14.577	6.472	9.88	12.039	4.024	6.344	16.988	16.328	6.663	15.897	319.5	10.498	293.626	6.825	0.214	1.723	1.488	9.676	4.654	17.074	9.265	5.314	14.502	14.515	35.149	31.018	28.76	24.776	27.072	6.392	33.469	28.403	39.219	20.673	7.172
COL6A1	7.024	16.901	30.512	54.95	10.356	6.402	20.612	37.66	73.507	22.012	15.38	21.259	14.996	5.783	97.514	2.434	36.052	11.954	25.65	11.824	8.657	26.078	85.214	18.464	9.485	9.915	24.247	8.15317	37.736	7.307	10.2226	91.573	108.879	11.031	77.229	2.757	28.179	47.209	1.411	5.782	15.797	19.848	23.548	17.915	197.238	23.375	13.433	7.076	61.185
DNASE1	7.228	190.253	110.096	176.898	13.97	23.6513	51.048	219.947	215.142	231.032	57.341	63.548	87.658	6.303	469.18	17.991	194.258	34.305	33.039	9.554	37.165	167.956	36.99	23.676	13.288	17.463	53.088	5.451	24.12	54.418	27.6355	22.809	62.802	22.704	64.238	3.912	14.319	15.025	5.372	39.758	25.103	31.885	64.461	16.95	21.842	28.292	9.446	1.199	294.609
NAPSA	40.398	31.351	241.702	83.837	94.196	12.21	17.301	43.445	57.868	22.4	79.764	53.538	12.234	2.322	78.952	43.588	49.322	48.357	59.962	16.021	71.947	264.349	21.874	109.792	26.823	176.476	30.127	15.674	6.787	13.6367	37.384	28.475	9.226	74.846	20.573	48.629	165.358	59.867	4.638	134.131	72.109	70.017	174.98	55.107	120.663	64.254	66.029	13.674	95.671
ACTBL2	24.229	56.897	42.991	27.182	13.258	698.361	24.825	73.172	111.829	56.435	80.414	35.871	54.916	47.462	65.699	43.443	41.171	40.311	27.655	12.992	7.599	162.224	225.44	34.338	48.777	30.22	66.477	52.303	3.37	12.079	13.607	34.902	29.913	26.388	32.678	25.738	26.408	19.397	38.496	19.632	32.999	55.27	80.887	36.416	68.277	71.339	36.478	19.749	78.491
POTEI	8.866	19.446	18.475	12.409	8.612	14.615	5.98	20.535	10.518	12.576	18.275	22.986	18.223	9.195	14.965	8.371	10.449	21.005	21.87	6.757	3.017	24.319	30.57	16.822	13.152	7.274	22.296	5.052	1.581	11.981	6.223	9.805	4.065	7.468	6.695	7.926	9.485	6.375	8.013	16.235	13.139	17.218	18.476	12.732	12.524	27.045	11.203	6.9075	23.638
LOC100996820	27.632	60.605	57.579	38.673	26.841	17.699	18.638	63.999	32.778	39.194	56.953	71.637	56.793	28.655	46.638	26.089	32.564	65.463	68.16	21.06	9.402	75.792	95.274	52.426	40.987	22.67	69.486	15.746	4.928	37.338	6.2805	30.559	12.669	23.274	20.866	24.703	29.561	19.869	24.973	50.597	40.947	53.66	57.58	39.678	39.033	84.288	34.915	13.1971	73.669
ANXA6	12.456	19.656	26.126	44.393	48.39	698.361	5.078	23.226	14.249	34.528	94.065	3.829	3.21	6.506	56.618	149.482	11.361	17.444	6.356	7.007	5.232	37.58	89.211	35.938	87.44	126.921	8.756	11.117	2.7972	1.317	647.439	5.683	0.376	79.878	48.088	5.716	42.45	17.455	1.334	28.761	29.464	25.329	23.982	158.482	31.909	32.946	21.45	64.987	51.148
GPI	3.851	194.881	92.213	39.112	31.134	4.138	7.392	29.435	6.121	23.121	26.858	19.913	19.965	174.22	62.707	14.355	20.983	135.363	97.811	6.655	15.236	18.516	123.439	3.591	161.733	22.977	26.069	99.952	1.271	3.004	647.439	10.421	6.382	18.553	187.609	19.5734	13.984	7.492	82.134	34.14	21.022	24.894	85.671	6.011	11.892	8.848	19.822	15.005	17.844
HSPA1L	2.525	7.263	8.181	7.99	23.406	5.412	2.611	6.987	2.974	6.03	7.173	4.825	2.6	16.863	6.583	3.28	3.98	3.644	0.399	2.046	0.972	9.661	25.167	2.57	4.333	3.625	4.327	2.175	4.47875	1.057	647.439	3.152	4.141	3.854	4.681	1.912	4.194	2.567	70.205	6.817	6.327	6.98	6.122	4.431	8.934	8.097	43.636	1.13	4.649
GGT1	12.912	26.054	68.671	22.818	65.171	10.8057	6.432	39.227	23.093	25.711	9.893	53.926	14.237	10.686	43.87	24.86	28.18	13.104	35.8169	5.67	10.911	19.703	125.898	52.908	3.59	54.301	17.526	6.14629	3.67	3.494	9.20325	34.813	6.743	22.457	11.115	16.568	46.811	20.167	1.415	43.585	26.361	67.863	54.132	29.792	26.86	90.347	26.531	19.046	78.072
PSAP	18.317	35.288	40.771	0.95	40.906	37.746	21.334	34.085	33.921	14.908	8.287	50.261	14.0088	11.0235	28.957	9.62971	57.206	31.215	37.543	12.673	15.691	51.026	3.745	19.55	5.698	30.39	17.045	2.097	9.172	9.735	9.11133	22.56	5.236	3.445	20.47	26.084	23.455	30.236	10.2107	2.751	1.777	22.119	49.89	20.172	86.28	31.028	25.879	9.267	38.95
S100A8	8.594	31.505	42.047	133.592	85.005	3447.34	554.804	382.881	84.457	176.017	101.136	258.087	553.355	1281.8	1268.3	1317.48	84.731	2097.57	44.945	583.605	1.96	1584.59	385.299	292.781	1843.61	737.561	859.135	11297.1	2.672	11.64	647.439	57.225	47.238	219.011	46.706	74.524	255.765	481.14	1582.23	92.185	94.15	57.162	26.903	98.399	580.45	113.557	343.581	4342.52	28.632
TTR	92.639	472.735	377.194	149.035	541.06	67.415	34.968	63.674	184.413	140.556	74.238	50.012	29.4575	6.871	175.118	33.44	266.821	26.5938	61.289	45.759	20.282	156.283	624.974	104.905	45.46	21.428	85.351	8.742	67.627	42.173	69.704	126.29	293.727	20.74	95.961	23.57	57.212	27.518	9.093	304.298	91.978	185.017	215.709	129.098	213.685	57.378	20.77	7.019	280.927
HIST1H4I	4.306	4.965	18.186	18.626	33.538	38.947	8.742	22.617	16.021	21.146	16.896	11.827	43.996	51.35	99.637	93.615	2.728	51.04	81.302	16.308	7.933	17.992	91.149	21.715	88.147	49.676	30.489	136.245	303.051	9.032	27.276	6.743	5.289	35.037	5.078	7.04	16.009	5.504	58.205	5.581	43.574	9.317	11.003	9.398	12.089	28.859	31.515	19.724	11.152
HIST1H4A	4.306	4.965	18.186	18.626	33.538	38.947	8.742	22.617	16.021	21.146	16.896	11.827	43.996	51.35	99.637	93.615	2.728	51.04	81.302	16.308	7.933	17.992	91.149	21.715	88.147	49.676	30.489	136.245	303.051	9.032	27.276	6.743	5.289	35.037	5.078	7.04	16.009	5.504	58.205	5.581	43.574	9.317	11.003	9.398	12.089	28.859	31.515	19.724	11.152
HIST1H4D	4.306	4.965	18.186	18.626	33.538	38.947	8.742	22.617	16.021	21.146	16.896	11.827	43.996	51.35	99.637	93.615	2.728	51.04	81.302	16.308	7.933	17.992	91.149	21.715	88.147	49.676	30.489	136.245	303.051	9.032	27.276	6.743	5.289	35.037	5.078	7.04	16.009	5.504	58.205	5.581	43.574	9.317	11.003	9.398	12.089	28.859	31.515	19.724	11.152
HIST1H4F	4.306	4.965	18.186	18.626	33.538	38.947	8.742	22.617	16.021	21.146	16.896	11.827	43.996	51.35	99.637	93.615	2.728	51.04	81.302	16.308	7.933	17.992	91.149	21.715	88.147	49.676	30.489	136.245	303.051	9.032	27.276	6.743	5.289	35.037	5.078	7.04	16.009	5.504	58.205	5.581	43.574	9.317	11.003	9.398	12.089	28.859	31.515	19.724	11.152
HIST1H4K	4.306	4.965	18.186	18.626	33.538	38.947	8.742	22.617	16.021	21.146	16.896	11.827	43.996	51.35	99.637	93.615	2.728	51.04	81.302	16.308	7.933	17.992	91.149	21.715	88.147	49.676	30.489	136.245	303.051	9.032	27.276	6.743	5.289	35.037	5.078	7.04	16.009	5.504	58.205	5.581	43.574	9.317	11.003	9.398	12.089	28.859	31.515	19.724	11.152
HIST1H4J	4.306	4.965	18.186	18.626	33.538	38.947	8.742	22.617	16.021	21.146	16.896	11.827	43.996	51.35	99.637	93.615	2.728	51.04	81.302	16.308	7.933	17.992	91.149	21.715	88.147	49.676	30.489	136.245	303.051	9.032	27.276	6.743	5.289	35.037	5.078	7.04	16.009	5.504	58.205	5.581	43.574	9.317	11.003	9.398	12.089	28.859	31.515	19.724	11.152
HIST1H4C	4.306	4.965	18.186	18.626	33.538	38.947	8.742	22.617	16.021	21.146	16.896	11.827	43.996	51.35	99.637	93.615	2.728	51.04	81.302	16.308	7.933	17.992	91.149	21.715	88.147	49.676	30.489	136.245	303.051	9.032	27.276	6.743	5.289	35.037	5.078	7.04	16.009	5.504	58.205	5.581	43.574	9.317	11.003	9.398	12.089	28.859	31.515	19.724	11.152
HIST1H4H	4.306	4.965	18.186	18.626	33.538	38.947	8.742	22.617	16.021	21.146	16.896	11.827	43.996	51.35	99.637	93.615	2.728	51.04	81.302	16.308	7.933	17.992	91.149	21.715	88.147	49.676	30.489	136.245	303.051	9.032	27.276	6.743	5.289	35.037	5.078	7.04	16.009	5.504	58.205	5.581	43.574	9.317	11.003	9.398	12.089	28.859	31.515	19.724	11.152
HIST1H4B	4.306	4.965	18.186	18.626	33.538	38.947	8.742	22.617	16.021	21.146	16.896	11.827	43.996	51.35	99.637	93.615	2.728	51.04	81.302	16.308	7.933	17.992	91.149	21.715	88.147	49.676	30.489	136.245	303.051	9.032	27.276	6.743	5.289	35.037	5.078	7.04	16.009	5.504	58.205	5.581	43.574	9.317	11.003	9.398	12.089	28.859	31.515	19.724	11.152
HIST1H4E	4.306	4.965	18.186	18.626	33.538	38.947	8.742	22.617	16.021	21.146	16.896	11.827	43.996	51.35	99.637	93.615	2.728	51.04	81.302	16.308	7.933	17.992	91.149	21.715	88.147	49.676	30.489	136.245	303.051	9.032	27.276	6.743	5.289	35.037	5.078	7.04	16.009	5.504	58.205	5.581	43.574	9.317	11.003	9.398	12.089	28.859	31.515	19.724	11.152
HIST1H4L	4.306	4.965	18.186	18.626	33.538	38.947	8.742	22.617	16.021	21.146	16.896	11.827	43.996	51.35	99.637	93.615	2.728	51.04	81.302	16.308	7.933	17.992	91.149	21.715	88.147	49.676	30.489	136.245	303.051	9.032	27.276	6.743	5.289	35.037	5.078	7.04	16.009	5.504	58.205	5.581	43.574	9.317	11.003	9.398	12.089	28.859	31.515	19.724	11.152
HIST2H4A	4.306	4.965	18.186	18.626	33.538	38.947	8.742	22.617	16.021	21.146	16.896	11.827	43.996	51.35	99.637	93.615	2.728	51.04	81.302	16.308	7.933	17.992	91.149	21.715	88.147	49.676	30.489	136.245	303.051	9.032	27.276	6.743	5.289	35.037	5.078	7.04	16.009	5.504	58.205	5.581	43.574	9.317	11.003	9.398	12.089	28.859	31.515	19.724	11.152
HIST4H4	4.306	4.965	18.186	18.626	33.538	38.947	8.742	22.617	16.021	21.146	16.896	11.827	43.996	51.35	99.637	93.615	2.728	51.04	81.302	16.308	7.933	17.992	91.149	21.715	88.147	49.676	30.489	136.245	303.051	9.032	27.276	6.743	5.289	35.037	5.078	7.04	16.009	5.504	58.205	5.581	43.574	9.317	11.003	9.398	12.089	28.859	31.515	19.724	11.152
HIST2H4B	4.306	4.965	18.186	18.626	33.538	38.947	8.742	22.617	16.021	21.146	16.896	11.827	43.996	51.35	99.637	93.615	2.728	51.04	81.302	16.308	7.933	17.992	91.149	21.715	88.147	49.676	30.489	136.245	303.051	9.032	27.276	6.743	5.289	35.037	5.078	7.04	16.009	5.504	58.205	5.581	43.574	9.317	11.003	9.398	12.089	28.859	31.515	19.724	11.152
ACTN4	15.63	29.755	19.156	41.771	10.835	10.8343	19.56	36.673	9.08029	57.013	72.065	14.091	12.639	76.126	53.702	10.367	102.892	29.45	9	13.591	11.631	13.625	108.018	5.789	64.083	125.714	6.367	8.239	1.451	32.166	6.2805	24.637	2.389	21.971	54.571	1.788	26.71	22.019	73.315	17.427	11.894	33.64	45.11	3.784	22.008	41.962	22.357	13.761	29.748
CBR1	23.273	66.695	52.802	23.711	17.482	10.7852	21.56	47.44	23.487	38.268	72.351	25.388	5.537	37.427	50.765	5.997	19.285	40.017	16.863	8.623	12.673	38.261	53.417	17.313	34.36	7.205	19.409	1.517	8.285	6.828	6.2805	37.021	8.344	77.567	36.77	9.834	34.846	24.266	27.31	21.365	27.772	69.938	63.333	38.871	50.946	32.974	31.831	0.462	56.739
ABCB1	3.669	16.119	23.019	19.173	8.716	698.361	8.205	15.391	3.731	9.839	17.437	5.963	1.803	0.623	9.51	4.1228	6.031	3.229	16.925	4.124	8.632	27.816	18.506	10.501	0.368	11.313	17.2088	0.172	0.778	3.341	647.439	8.866	0.151	52.481	10.922	1.66	15.367	3.828	0.8	15.826	12.126	11.664	23.841	11.717	19.448	29.012	33.435	1.457	32.563
SECTM1	69.403	541.364	50.294	201.348	56.178	8.39233	82.87	190.944	1688.33	167.102	151.205	20.612	55.8815	9.377	1483.74	95.939	60.994	53.118	92.357	29.44	34.467	42.054	72.785	123.865	18.306	60.11	88.612	6.231	1025.76	27.245	118.373	706.528	1644.36	737.036	710.091	44.451	134.56	22.532	3.121	55.954	38.193	26.448	123.854	66.92	905.472	236.198	17.675	5.871	188.189
TPI1	31.837	72.285	43.718	63.737	38.484	7.3655	9.066	59.711	31.78	54.947	49.386	54.938	26.505	82.447	28.334	12.2645	42.262	19.098	10.457	14.211	1.027	58.485	149.376	17.558	46.365	29.587	68.358	7.802	6.933	5.559	7.623	37.348	23.2	16.878	46.278	25.605	44.682	33.096	60.258	45.638	30.492	105.478	141.799	57.477	46.49	34.796	53.023	6.362	50.13
TUBA1B	2.885	18.938	20.883	15.751	7.758	698.361	15.26	9.275	4.464	12.062	12.347	7.069	6.19733	12.567	11.523	2.434	10.238	10.588	9.628	6.047	3.526	24.205	7.376	3.225	13.597	4.589	15.367	6.072	0.602	2.883	647.439	6.03	0.608	12.809	9.337	3.645	5.634	13.103	16.148	15.814	13.246	10.515	13.39	6.924	7.492	14.229	5.364	6.358	13.496
CA2	18.205	129.929	124.719	103.877	23.499	2.7	59.384	110.29	38.809	83.58	64.627	86.612	17.963	36.178	48.745	12.467	59.945	24.281	9.442	27.402	17.023	310.523	259.47	18.626	19.949	37.537	6.823	11.2716	8.737	19.771	11.003	112.009	27.643	9.507	60.63	19.681	37.634	72.248	27.854	103.762	61.735	115.539	92.22	54.511	130.989	132.516	68.001	47.567	112.186
CD9	124	153.234	520.517	137.398	160.341	125.105	17.243	295.592	225.077	265.704	155.165	200.418	66.7672	35.921	241.705	277.414	172.987	218.226	273.679	32.325	104.368	502.415	101.083	418.501	142.513	590.699	275.758	24.3818	16.186	106.424	41.477	135.241	15.899	221.117	87.982	186.884	287.059	180.747	35.122	541.78	571.761	292.206	231.901	295.128	187.195	230.288	150.312	322.933	332.299
EEF1A2	51.066	115.431	221.357	155.645	311.33	11.554	42.233	40.771	34.137	38.825	32.971	202.975	29.2826	111.571	29.959	15.0957	16.55	57.937	397.107	39.292	20.783	49.804	51.289	21.481	62.063	8.034	91.356	2.823	3.303	8.97	28.023	12.8	8.2	36.064	30.637	11.671	27.569	24.33	149.353	41.766	20.565	30.28	41.617	25.869	22.035	44.145	62.992	24.18	51.307
GNB1	10.67	19.222	30.926	20.197	19.454	14.7505	4.426	69.645	11.972	11.988	31.952	15.134	7.26	10.531	18.615	65.524	22.235	9.411	10.014	3.831	5.154	18.59	25.85	26.406	22.098	24.209	41.489	6.834	1.0146	6.987	6.2805	17.325	11.801	72.753	13.918	35.569	46.318	6.127	8.484	6.162	15.251	29.536	57.054	70.112	14.963	41.295	105.038	10.427	22.01
GSTP1	22.489	120.675	23.509	72.341	24.88	698.361	10.735	45.332	41.696	55.302	26.182	30.522	24.189	289.876	82.646	19.757	28.123	146.71	7.743	71.433	6.31317	39.768	309.294	8.63588	60.688	7.976	13.688	24.587	6.151	6.768	647.439	67.155	21.963	18.49	34.697	25.716	42.498	28.948	422.072	18.919	25.202	37.001	38.558	34.78	38.488	82.706	118.989	39.064	81.301
HSP90AB1	9.954	21.242	28.152	18.18	20.961	8.3644	8.881	22.366	3.263	31.061	33.159	21.454	9.515	112.444	19.962	9.2154	24.696	20.104	74.776	4.846	3.224	25.888	39.111	17.984	40.194	21.4927	70.932	4.662	0.322	1.358	37.1495	8.372	1.837	16.58	13.559	10.715	10.982	42.023	63.421	17.547	21.003	14.579	26.714	4.255	10.905	7.575	27.663	2.942	20.145
TUBA1A	2.137	19.144	17.342	13.25	7.159	698.361	15.208	9.476	4.561	12.324	12.616	6.426	6.19733	12.84	11.774	2.85	10.461	9.079	7.677	5.526	3.335	24.731	7.536	3.295	13.893	4.689	15.701	4.763	0.453	2.421	647.439	6.162	0.621	10.485	9.54	3.696	5.757	12.921	16.017	14.658	13.534	9.948	11.983	7.074	7.655	14.538	5.469	5.877	12.683
GGH	275.86	125.497	163.881	139.401	110.385	12.369	245.541	59.107	37.461	18.049	87.913	83.715	11.91	5.87	46.454	71.0846	56.832	29.652	360.373	282.273	166.344	8.14	49.207	60.026	15.108	62.271	39.952	3.285	5.546	0.739	47.999	64.309	3.733	43.223	17.541	71.735	42.168	229.096	1.028	204.726	87.906	6.531	76.035	6.698	122.802	18.507	124.133	211.191	272.351
MXRA8	14.707	80.466	25.945	157.762	239.462	104.257	63.646	99.932	50.647	44.815	83.401	119.987	134.929	5.478	100.631	11.1967	131.414	71.988	60.87	26.846	111.567	121.597	102.57	18.89	11.105	5.343	14.839	3.097	28.912	20.63	15.345	284.369	127.182	15.134	165.729	8.214	21.627	170.495	0.489	42.963	18.606	42.786	148.183	45.285	186.774	9.574	128.984	2.788	189.291
TUBA1C	2.885	18.938	20.883	15.751	7.554	698.361	15.26	9.275	4.464	12.062	12.347	6.807	6.19733	12.567	11.523	2.789	10.238	10.588	9.628	6.047	3.526	24.205	7.376	3.225	13.597	4.589	15.367	6.072	0.602	2.883	647.439	6.03	0.608	10.262	9.337	3.618	5.634	13.103	16.148	15.814	13.246	9.45	11.801	6.924	7.492	14.229	5.38	6.358	13.496
ACPP	47.737	976.076	1865.65	317.309	9.479	118.037	17.855	44.889	995.997	755.69	545.648	161.367	20.122	8.548	283.08	119.081	253.343	96.486	15.836	192.745	123.291	38.435	105.131	19.256	8.869	4.655	10.258	102.488	24.8	165.713	6.628	387.844	46.692	11.257	1365.78	69.988	585.291	807.342	23.782	2405.3	668.166	149.559	121.424	35.541	158.118	20.579	15.792	159.658	1328.87
AHCY	16.897	58.27	34.244	27.818	47.381	10.8927	7.986	30.97	3.222	28.702	60.189	56.164	12.288	23.765	57.902	8.76175	24.966	35.996	36.553	2.444	8.825	14.131	114.986	5.472	15.552	2.437	14.095	0.984	1.382	4	6.2805	20.004	3.228	3.876	11.857	0.633	18.919	13.056	7.574	34.555	29.642	23.23	50.375	18.673	39.296	17.55	11.344	0.37	38.905
GNB2	9.493	14.337	24.9	35.707	17.02	9.694	1.405	78.46	11.972	15.001	43.483	8.935	7.26	10.531	23.028	154.386	25.522	9.411	10.014	3.619	3.639	34.383	25.152	23.896	61.749	25.328	41.489	6.834	2.21529	10.022	647.439	7.591	10.3314	69.617	12.095	27.063	42.126	4.918	5.358	6.789	12.506	40.599	36.196	72.762	11.176	39.61	160.417	19.108	22.01
TUBB2A	2.038	3.809	7.652	6.019	1.556	1.594	2.66	9.144	7.157	6.917	9.507	1.911	3.839	35.048	9.701	5.762	4.447	6.893	4.024	3.306	1.617	8.761	5.222	6.385	24.155	9.659	4.999	5.713	0.214	2.3145	647.439	2.519	0.384	9.289	6.354	2.83	4.529	4.067	19.923	2.539	9.033	8.245	11.913	5.218	6.382	11.238	27.723	1.866	5.558
KRT76	5.49875	2.656	8.928	31.353	24.358	77.721	16.507	33.104	5.444	40.136	48.385	40.827	72.357	136.215	50.691	15.759	2.039	38.33	33.747	4.033	0.473	58.075	10.158	34.539	201.455	14.881	86.499	13.69	1.1814	11.225	113.997	0.982	3.353	95.977	30.178	4.776	30.361	1.825	300.798	8.097	5.898	7.228	0.863	13.475	8.013	47.189	51.925	3.974	9.137
CNDP2	33.402	118.847	94.454	58.76	21.7	698.361	15.21	20.079	18.049	60.261	49.754	42.759	4.099	15.843	59.68	17.6505	28.61	5.25	66.401	3.733	31.581	29.728	193.484	7.724	3.703	1.091	10.83	4.572	2.288	4.932	647.439	42.964	14.95	2.378	38.212	10.235	29.484	30.542	11.249	40.302	20.088	66.971	102.912	22.74	36.55	43.246	16.95	15.1382	107.776
TUBB2B	2.038	3.809	7.652	6.019	1.556	1.594	2.66	9.144	7.157	6.917	9.507	1.911	3.839	35.048	9.701	5.762	4.447	6.893	4.024	3.306	1.617	8.761	5.222	6.385	24.155	9.659	4.999	5.713	0.214	2.3145	647.439	2.519	0.384	9.289	6.354	2.83	4.529	4.067	19.923	2.539	9.033	8.245	11.913	5.218	6.382	11.238	27.723	1.866	5.558
AGT	199.342	92.037	4.594	28.256	50.657	3.73567	26.721	12.546	89.636	7.205	71.627	25.681	7.42575	8.89	19.806	18.599	129.066	14.789	141.975	1.043	115.171	7.083	95.249	27.873	6.432	29.874	46.884	3.506	27.559	7.59743	647.439	26.267	22.804	16.16	51.677	2.899	3.84	74.903	4.007	11.42	89.859	3.975	13.514	92.912	77.613	4.855	6.146	10.606	50.436
ALDOA	141.936	4.489	42.751	27.879	22.072	15.028	37.129	53.353	38.595	23.284	13.054	16.928	34.735	57.551	53.012	8.164	3.858	42.399	21.7908	40.875	5.7376	30.68	46.406	9.096	41.359	7.023	53.971	12.585	1.87311	97.458	2.405	15.274	8.521	65.282	109.062	4.907	122.824	13.502	43.465	11.067	18.766	33.547	30.289	21.824	36.054	13.101	52.149	23.955	31.599
BHMT	114.626	87.15	56.797	85.358	92.072	11.349	121.383	40.383	21.873	76.743	84.045	152.214	12.439	64.262	65.521	23.1212	30.84	43.177	87.653	3.522	64.503	26.252	100.055	36.024	8.106	0.939	64.07	0.232	9.783	5.35	11.1928	25.985	77.728	26.241	21.07	1.265	75.02	14.102	25.063	95.662	47.969	50.079	178.271	39.297	57.446	25.177	346.529	1.77	188.818
HBA1	60.954	101.246	212.358	2608.96	676.854	1068.34	47.867	438.324	209.779	811.651	135.062	122.993	421.708	4484.4	1051.14	44.5	14.2679	13.0804	333.95	41.819	17.2862	301.3	188.038	1076.21	62.107	39.4612	239.753	207.67	95.943	126.396	647.439	4465.28	4530.95	2845.99	16.941	82.34	358.756	3667.59	4.079	685.994	4859.52	69.928	145.807	74.68	2615.02	152.472	185.494	258.787	267.663
HBA2	60.954	101.246	212.358	2608.96	676.854	1068.34	47.867	438.324	209.779	811.651	135.062	122.993	421.708	4484.4	1051.14	44.5	14.2679	13.0804	333.95	41.819	17.2862	301.3	188.038	1076.21	62.107	39.4612	239.753	207.67	95.943	126.396	647.439	4465.28	4530.95	2845.99	16.941	82.34	358.756	3667.59	4.079	685.994	4859.52	69.928	145.807	74.68	2615.02	152.472	185.494	258.787	267.663
ANGPTL2	10.647	174.976	23.437	81.232	59.535	6.402	47.904	40.233	268.142	69.438	69.812	72.961	12.885	1.944	105.115	4.506	24.697	6.634	11.359	23.014	40.994	57.533	16.716	6.426	4.753	4.13	15.389	3.21	21.202	15.789	6.168	85.855	45.166	10.028	106.157	2.556	13.567	29.693	2.632	11.972	27.302	43.921	58.775	24.091	81.43	7.28	34.668	17.0805	90.899
HPX	23.465	449.789	62.806	24.6	502.786	3.796	109.886	20.87	335.9	229.066	103.633	11.403	51.2978	44.1324	499.578	22.839	256.136	23.824	23.61	37.011	120.307	29.697	497.903	40.494	19.975	69.691	30.144	5.577	524.115	1.31767	6.352	493.241	470.368	38.013	398.13	30.564	11.28	55.484	4.029	53.612	31.4045	84.002	110.511	118.667	187.103	63.205	16.406	36.135	97.731
PRDX1	11.408	60.32	43.22	29.612	32.514	11.554	13.239	28.358	16.599	33.701	37.95	26.364	24.168	84.531	33.01	4.571	60.062	7.703	32.057	7.134	7.349	40.23	100.491	24.795	37.165	27.083	72.386	7.84738	5.481	0.41	6.2805	33.265	24.971	17.58	40.664	41.643	40.876	34.933	44.335	49.381	22.006	15.265	43.18	20.867	30.649	52.536	39.626	28.079	67.751
SERPINF1	13.114	52.694	63.821	19.681	71.148	18.018	22.413	43.282	44.467	64.068	172.113	11.19	3.225	20.201	183.906	15.442	52.045	2.914	9.061	3.237	9.273	67.026	38.813	23.449	170.426	87.575	15.735	2.13	15.023	7.912	14.062	125.094	14.102	249.367	129.443	2.589	147.003	3.579	3.755	63.483	35.684	86.779	37.227	204.872	80.672	128.049	2.785	48.6272	18.08
ABHD14B	16.269	120.904	42.423	10.709	29.2	9.694	21.574	29.906	134.029	37.809	124.478	10.602	10.174	6.365	51.886	2.398	36.522	5671.04	38.317	4.961	19.208	44.641	59.779	22.29	9.609	14.47	26.06	1.198	27.725	0.95	647.439	77.601	69.801	7.567	93.237	11.807	17.062	28.017	11.296	4.078	19.719	12.84	93.899	120.626	64.138	27.512	12.508	1.366	60.208
CD63	28.528	63.687	203.588	74.539	43.064	5.7	12.928	34.813	62.087	54.023	54.348	20.339	25.1	6.837	35.789	67.352	43.734	52.282	24.359	6.638	13.706	115.575	43.992	48.74	19.563	140.894	8.72167	54.927	1.187	10.397	11.987	21.19	15.6107	25.191	36.438	10.9817	45.515	85.349	1.868	44.815	131.308	42.516	42.742	10.456	37.139	58.097	15.581	70.86	44.535
[truncated: 426 more rows]
[truncated: 113 more columns]
