# Supplementary material for: Identification of novel diagnostic panel for mild cognitive impairment and Alzheimer’s disease: findings based on urine proteomics and machine learning
Source: Alzheimers Res Ther. 2023 Nov 4;15:191. doi: 10.1186/s13195-023-01324-4 (PMC10625308; doi:10.1186/s13195-023-01324-4)
Supplement: Supplementary file 8 — Additional file 8: Table S3. A table with the log2FC, p-values and corrected p-values of the 608 proteins included in the analysis. Sheet 1. AD-CN group; Sheet 2. MCI-CN group; Sheet 3. AD-MCI group. [file 13195_2023_1324_MOESM8_ESM.xlsx]

## Sheet: AD-CN
	logFC	AveExpr	t	P.Value	adj.P.Val	B
DDC	-0.901744	4.03286	-3.32636	0.00107995	0.381015	-1.23379
CTSC	0.810186	3.44941	3.13496	0.0020279	0.381015	-1.67419
EHD4	0.915457	2.41033	3.11747	0.00214507	0.381015	-1.71331
GSTA3	-0.608837	4.81663	-3.00531	0.00305822	0.381015	-1.95971
SLC44A4	0.676771	2.3553	2.99752	0.00313335	0.381015	-1.97653
FUCA1	0.722454	2.80567	2.93418	0.00381022	0.386102	-2.11188
GNS	0.7753	3.59898	2.87389	0.00457667	0.397517	-2.23837
NCCRP1	-0.894232	4.20843	-2.75123	0.00658632	0.40056	-2.48848
ORM1	0.980748	4.94008	2.73781	0.00684899	0.40056	-2.51525
GSTA1	-0.68908	5.3812	-2.67257	0.00826614	0.40056	-2.64373
EGF	-0.734507	6.63794	-2.64982	0.00881963	0.40056	-2.68789
B2M	0.95359	6.26841	2.63055	0.00931407	0.40056	-2.72502
DSTN	0.467499	2.73739	2.59869	0.0101867	0.40056	-2.78587
AHCY	-0.642272	3.99526	-2.57078	0.011011	0.40056	-2.83864
LOC100996820	-0.367806	5.21569	-2.56042	0.0113317	0.40056	-2.85809
SLC3A1	0.722506	2.4512	2.55766	0.0114185	0.40056	-2.86326
ANXA4	-0.616878	4.56986	-2.55291	0.0115695	0.40056	-2.87215
CFI	0.866683	2.42617	2.54396	0.0118587	0.40056	-2.88886
PTGDS	0.86274	6.10397	2.49115	0.0137002	0.438405	-2.98632
ORM2	0.721046	3.80399	2.42427	0.0163954	0.498422	-3.10707
PEBP1	0.555809	4.17401	2.39	0.0179511	0.502118	-3.16779
PLD3	0.607861	1.55908	2.3703	0.018903	0.502118	-3.20232
GSN	0.673249	5.06292	2.36846	0.0189946	0.502118	-3.20555
GSTA2	-0.619307	5.54376	-2.31195	0.0219895	0.526419	-3.30309
CTSH	0.650107	2.82216	2.30283	0.0225098	0.526419	-3.31863
HP	0.959123	4.33368	2.30281	0.0225113	0.526419	-3.31868
C9	0.597049	2.62814	2.25558	0.0253825	0.547311	-3.39823
ATP1A1	-0.742017	3.6016	-2.23981	0.0264098	0.547311	-3.42445
RPS3	-0.659097	1.88901	-2.23818	0.0265183	0.547311	-3.42716
FUCA2	0.5382	2.11795	2.22409	0.0274705	0.547311	-3.45044
APOE	-0.554854	5.75369	-2.21776	0.0279074	0.547311	-3.46084
CPVL	0.593916	4.06691	2.20502	0.0288059	0.547311	-3.48171
LRG1	0.784887	6.43257	2.16449	0.0318327	0.586494	-3.54735
IGLL5	0.758495	6.15455	2.14393	0.0334716	0.588953	-3.58023
GPRC5B	-0.556143	6.9025	-2.13865	0.0339035	0.588953	-3.58862
PDCD6IP	-0.414953	4.4118	-2.10689	0.0366064	0.590123	-3.63869
RAP1A	0.523261	3.06496	2.0969	0.0374944	0.590123	-3.6543
P4HB	-0.780424	2.62558	-2.09438	0.0377209	0.590123	-3.65822
ENPEP	0.658966	4.35776	2.09292	0.0378533	0.590123	-3.6605
BHMT	-0.585475	5.24426	-2.07277	0.0397153	0.603673	-3.69172
SLC12A3	-0.557828	3.06229	-2.06227	0.0407161	0.60379	-3.70787
CD9	-0.521019	7.45596	-2.02928	0.0440019	0.62879	-3.75811
AMBP	0.695674	9.47906	1.999	0.0472152	0.62879	-3.80356
AOC1	0.508039	3.39148	1.98954	0.0482581	0.62879	-3.81762
HSP90AA1	-0.428566	3.99741	-1.97443	0.0499662	0.62879	-3.83997
SLC25A5	0.46115	3.87091	1.97118	0.0503397	0.62879	-3.84475
CMBL	-0.501929	4.14436	-1.94841	0.0530263	0.62879	-3.87806
ARSF	-0.573927	2.92152	-1.94191	0.0538143	0.62879	-3.88749
MAN1A1	-0.613859	5.42539	-1.93595	0.0545466	0.62879	-3.89613
SERPINA3	0.703656	5.42142	1.9355	0.054602	0.62879	-3.89677
C4B	0.530797	2.32529	1.91494	0.0571929	0.62879	-3.92634
C4B_2	0.530797	2.32529	1.91494	0.0571929	0.62879	-3.92634
ALDOB	-0.519801	6.67658	-1.90466	0.0585265	0.62879	-3.94101
C4A	0.516656	2.35204	1.89456	0.0598626	0.62879	-3.95536
ARSA	0.614693	3.89265	1.87004	0.0632109	0.62879	-3.98987
PSAP	-0.438054	4.32374	-1.86125	0.0644497	0.62879	-4.00215
HBA1	-0.776259	8.064	-1.85502	0.0653397	0.62879	-4.01082
HBA2	-0.776259	8.064	-1.85502	0.0653397	0.62879	-4.01082
BDH2	-0.421845	3.02363	-1.83864	0.0677272	0.62879	-4.03346
POTEF	-0.258083	4.06598	-1.81894	0.0706948	0.62879	-4.06045
CR1	0.610615	2.2381	1.81427	0.0714131	0.62879	-4.0668
PPIB	-0.639648	4.80231	-1.80952	0.0721509	0.62879	-4.07325
MYO6	0.5291	1.99042	1.80754	0.0724596	0.62879	-4.07593
FASN	0.602594	1.0447	1.79539	0.0743818	0.62879	-4.09234
HIST1H4I	-0.463445	4.48803	-1.74949	0.0820263	0.62879	-4.15337
HIST1H4A	-0.463445	4.48803	-1.74949	0.0820263	0.62879	-4.15337
HIST1H4D	-0.463445	4.48803	-1.74949	0.0820263	0.62879	-4.15337
HIST1H4F	-0.463445	4.48803	-1.74949	0.0820263	0.62879	-4.15337
HIST1H4K	-0.463445	4.48803	-1.74949	0.0820263	0.62879	-4.15337
HIST1H4J	-0.463445	4.48803	-1.74949	0.0820263	0.62879	-4.15337
HIST1H4C	-0.463445	4.48803	-1.74949	0.0820263	0.62879	-4.15337
HIST1H4H	-0.463445	4.48803	-1.74949	0.0820263	0.62879	-4.15337
HIST1H4B	-0.463445	4.48803	-1.74949	0.0820263	0.62879	-4.15337
HIST1H4E	-0.463445	4.48803	-1.74949	0.0820263	0.62879	-4.15337
HIST1H4L	-0.463445	4.48803	-1.74949	0.0820263	0.62879	-4.15337
HIST2H4A	-0.463445	4.48803	-1.74949	0.0820263	0.62879	-4.15337
HIST4H4	-0.463445	4.48803	-1.74949	0.0820263	0.62879	-4.15337
HIST2H4B	-0.463445	4.48803	-1.74949	0.0820263	0.62879	-4.15337
HBD	-0.656596	7.11173	-1.73543	0.0844912	0.62879	-4.17176
POTEI	-0.235438	3.59555	-1.73202	0.0850979	0.62879	-4.17619
SUCLG2	-0.461788	2.30042	-1.72953	0.0855443	0.62879	-4.17943
AMY2A	0.651541	6.50523	1.72326	0.0866749	0.62879	-4.18756
PROCR	0.404143	3.28719	1.71895	0.0874577	0.62879	-4.19313
PROZ	-0.537859	4.62717	-1.71663	0.087882	0.62879	-4.19612
RAB10	-0.43254	3.58996	-1.71016	0.0890751	0.62879	-4.20445
CAPZB	-0.502506	3.26402	-1.70375	0.0902691	0.62879	-4.21267
SPP1	-0.964273	5.85255	-1.70356	0.0903062	0.62879	-4.21292
UMOD	-0.332072	15.0033	-1.69845	0.0912676	0.62879	-4.21945
GNA11	-0.511602	2.50804	-1.69436	0.0920433	0.62879	-4.22467
AZGP1	0.669594	5.31642	1.68889	0.0930891	0.628869	-4.23162
POTEE	-0.23787	4.13286	-1.67548	0.0956938	0.632991	-4.24858
GRHPR	-0.472177	3.46567	-1.67268	0.0962447	0.632991	-4.25211
RAB11B	-0.357471	3.12901	-1.66976	0.0968227	0.632991	-4.25578
NPEPPS	-0.642579	1.82939	-1.65832	0.0991119	0.641064	-4.27009
EPS8L2	0.378731	2.27918	1.61901	0.107313	0.680674	-4.31857
GPRC5A	0.33116	3.23118	1.61826	0.107475	0.680674	-4.31948
NDRG1	0.386223	1.82792	1.61018	0.109229	0.684653	-4.32931
THBS1	0.477538	1.06997	1.58533	0.114764	0.706012	-4.35921
AHSG	-0.531409	4.97011	-1.58447	0.114959	0.706012	-4.36024
GGH	-0.58385	5.48964	-1.55887	0.120901	0.73505	-4.39057
CTSG	0.582766	3.62556	1.54742	0.123636	0.73505	-4.40398
SLC25A3	-0.567251	4.08179	-1.54724	0.123681	0.73505	-4.40419
VASN	-0.456279	6.96044	-1.53946	0.125566	0.73505	-4.41325
RRAS2	0.389169	1.97885	1.53878	0.125732	0.73505	-4.41404
ACO2	-0.442063	2.09843	-1.51874	0.1307	0.756818	-4.43715
RAP1B	0.270024	3.01103	1.50752	0.133548	0.765635	-4.44996
EFEMP1	0.520273	3.47112	1.49929	0.135669	0.765635	-4.45931
GM2A	0.417835	4.25307	1.49801	0.136001	0.765635	-4.46076
ACE2	0.476651	2.01404	1.48659	0.138991	0.774586	-4.47363
UQCRC1	-0.34619	1.29958	-1.48225	0.140139	0.774586	-4.47848
GLB1	0.430061	5.86864	1.46577	0.144574	0.791438	-4.49684
ACE	-0.489576	3.40139	-1.4578	0.146755	0.791438	-4.50564
CDC42	-0.306752	3.53049	-1.45587	0.147286	0.791438	-4.50776
ACP2	0.322825	3.92192	1.45187	0.148395	0.791438	-4.51216
VTN	-0.381422	4.66019	-1.44456	0.150438	0.795357	-4.52016
ATRN	0.398496	2.03113	1.43761	0.152398	0.798776	-4.52773
RHCG	-0.370064	4.32057	-1.42481	0.15606	0.803253	-4.54158
APCS	-0.434489	4.98838	-1.42101	0.15716	0.803253	-4.54567
TCP1	0.496275	2.88814	1.41579	0.15868	0.803253	-4.55127
PFKL	0.308022	2.58352	1.41287	0.159538	0.803253	-4.5544
CAPN7	0.501758	2.57788	1.41165	0.159896	0.803253	-4.5557
DPEP1	-0.362786	7.09275	-1.40662	0.161381	0.803253	-4.56106
SLC5A12	0.494803	1.61334	1.3994	0.163528	0.803253	-4.56872
NID1	0.496516	2.12233	1.39843	0.163821	0.803253	-4.56975
MUC1	-0.347748	7.3774	-1.38755	0.167106	0.807015	-4.58122
ABHD14B	0.429257	4.49439	1.3871	0.167243	0.807015	-4.5817
GATM	-0.594896	2.99532	-1.37869	0.169815	0.807694	-4.59049
ANXA5	-0.333693	4.80865	-1.37796	0.170041	0.807694	-4.59125
LDHA	-0.309599	5.0322	-1.37339	0.171454	0.808094	-4.59601
AGT	0.453172	4.20843	1.36149	0.175175	0.818671	-4.60833
F2	-0.479737	3.14418	-1.35724	0.176518	0.818671	-4.6127
XPNPEP2	-0.333775	4.27833	-1.35037	0.178707	0.818671	-4.61975
KRT7	0.399238	6.08794	1.3431	0.181044	0.818671	-4.62716
HEXB	0.371527	2.63751	1.3425	0.181238	0.818671	-4.62777
SERPINC1	0.422023	3.22233	1.34084	0.181777	0.818671	-4.62947
ACTA2	-0.238126	6.58607	-1.32896	0.185657	0.818939	-4.64148
S100A14	-0.341366	3.9195	-1.3283	0.185873	0.818939	-4.64214
PGLYRP2	0.41329	4.18593	1.32734	0.18619	0.818939	-4.6431
KRT74	0.44554	3.33503	1.31509	0.190267	0.818939	-4.65537
COL6A1	-0.318066	4.47831	-1.31472	0.19039	0.818939	-4.65574
MAN2A1	0.427443	1.87111	1.31288	0.191007	0.818939	-4.65757
FN1	0.600169	1.98327	1.30838	0.192525	0.818939	-4.66204
GDPD3	0.361263	1.91522	1.30812	0.192612	0.818939	-4.6623
ANXA2	-0.377843	6.02235	-1.28638	0.200075	0.844761	-4.68368
GLUD1	-0.395465	1.81049	-1.26493	0.207642	0.867122	-4.70443
FGA	0.399425	4.73382	1.2597	0.209519	0.867122	-4.70944
PFN1	0.463633	5.64203	1.25934	0.20965	0.867122	-4.70979
ALDH9A1	0.32549	2.37539	1.25142	0.212514	0.867933	-4.71732
ACPP	0.549989	6.44629	1.25091	0.212701	0.867933	-4.71781
GPRC5C	-0.297692	6.25526	-1.23273	0.219392	0.880774	-4.73494
VAT1	-0.396896	2.61603	-1.23216	0.219603	0.880774	-4.73547
ATP6V1H	0.410033	1.33559	1.22092	0.223821	0.880774	-4.74594
ACTG2	-0.221597	6.68414	-1.21443	0.226282	0.880774	-4.75194
ITM2B	-0.287916	3.37398	-1.21358	0.226603	0.880774	-4.75272
AKR7A2	0.450424	3.85884	1.21232	0.227085	0.880774	-4.75388
CLIC1	0.361647	3.05213	1.21171	0.227319	0.880774	-4.75445
HSPD1	-0.344128	3.49907	-1.2114	0.227437	0.880774	-4.75473
QSOX1	0.345831	2.66748	1.20237	0.230905	0.884246	-4.763
LRP2	0.25003	4.14013	1.18865	0.236247	0.884246	-4.77546
SLC36A2	0.368954	3.42202	1.18758	0.23667	0.884246	-4.77643
HADHA	-0.437064	2.59462	-1.18116	0.239201	0.884246	-4.7822
CA1	0.46662	4.38844	1.17481	0.241727	0.884246	-4.78789
NAGLU	0.365118	5.16533	1.17125	0.24315	0.884246	-4.79106
RAB5C	-0.396496	2.92226	-1.17065	0.243389	0.884246	-4.79159
SLC25A4	0.238522	3.01098	1.16733	0.244726	0.884246	-4.79454
SERPINA7	0.399572	3.60383	1.16662	0.245012	0.884246	-4.79517
DSP	-0.572937	4.12259	-1.16353	0.246259	0.884246	-4.79791
PGK1	-0.249558	5.42114	-1.16351	0.246268	0.884246	-4.79793
LMAN2	0.382322	7.34396	1.16081	0.24736	0.884246	-4.80031
ATP5B	-0.321489	4.67641	-1.15381	0.25021	0.884246	-4.80646
MYO1C	0.331905	1.50136	1.14435	0.254098	0.884246	-4.81472
RTN4RL2	0.296146	3.3198	1.14013	0.255849	0.884246	-4.81839
S100A6	-0.286154	4.91827	-1.13897	0.256332	0.884246	-4.8194
PLS3	-0.353567	2.62095	-1.13592	0.257601	0.884246	-4.82203
SYPL1	-0.26345	4.74207	-1.13511	0.257941	0.884246	-4.82274
PGK2	-0.169152	2.97333	-1.12803	0.260911	0.884246	-4.82883
ETFB	-0.372237	1.93103	-1.11401	0.266862	0.884246	-4.84078
BTD	0.293975	1.30843	1.11172	0.267842	0.884246	-4.84272
ACTC1	-0.191124	6.76178	-1.10906	0.268985	0.884246	-4.84496
GPI	-0.3576	4.63024	-1.10746	0.269674	0.884246	-4.84631
EPS8	0.328241	1.4453	1.10715	0.269806	0.884246	-4.84657
CNP	0.271936	2.61473	1.10569	0.270437	0.884246	-4.8478
AKR1C1	0.360285	1.74046	1.10477	0.270835	0.884246	-4.84858
GPX3	0.309196	3.18821	1.10352	0.271372	0.884246	-4.84962
ACTA1	-0.190099	6.76171	-1.10332	0.27146	0.884246	-4.84979
PPL	-0.448918	3.11685	-1.09734	0.274059	0.884246	-4.8548
SUSD2	-0.306036	3.12975	-1.08963	0.277431	0.884246	-4.86121
KRT8	0.341695	6.64088	1.08372	0.280036	0.884246	-4.8661
PRCP	0.268062	3.61491	1.07795	0.282593	0.884246	-4.87084
NCSTN	0.407794	3.90114	1.06319	0.289216	0.884246	-4.88287
GUSB	-0.351172	2.76344	-1.06304	0.289285	0.884246	-4.88299
LMNA	-0.301896	2.51231	-1.04984	0.295295	0.884246	-4.89361
AGRN	0.362486	2.06797	1.04025	0.299713	0.884246	-4.90124
CLU	-0.290153	7.5733	-1.04025	0.299714	0.884246	-4.90124
CPM	0.311976	2.19963	1.03722	0.30112	0.884246	-4.90363
CANX	0.309623	2.69751	1.03683	0.301299	0.884246	-4.90394
CFD	-0.273208	5.78167	-1.03272	0.303212	0.884246	-4.90718
ATP1A3	-0.381698	2.82261	-1.03199	0.303553	0.884246	-4.90775
TUBA3C	0.248246	2.06664	1.0246	0.307021	0.884246	-4.91354
TUBA3D	0.248246	2.06664	1.0246	0.307021	0.884246	-4.91354
EEF1A2	-0.232558	5.25953	-1.02432	0.307153	0.884246	-4.91376
PIGR	0.253415	6.53553	1.02184	0.308318	0.884246	-4.91569
PRDX6	0.17893	4.98233	1.01774	0.31026	0.884246	-4.91888
SGSH	0.275289	3.49858	1.01122	0.31336	0.884246	-4.92391
LTF	0.431375	4.78697	1.01081	0.313554	0.884246	-4.92423
AMY2B	0.352792	6.08096	0.997307	0.320044	0.884246	-4.93456
SERPINA4	-0.285799	4.16078	-0.996263	0.32055	0.884246	-4.93535
CEL	0.372359	3.14902	0.993415	0.321931	0.884246	-4.93751
RAB2A	0.222137	1.87561	0.982215	0.327401	0.884246	-4.94594
DNASE1	0.306287	4.98736	0.978497	0.32923	0.884246	-4.94872
AMY1A	0.337111	5.93621	0.978258	0.329348	0.884246	-4.9489
AMY1B	0.337111	5.93621	0.978258	0.329348	0.884246	-4.9489
AMY1C	0.337111	5.93621	0.978258	0.329348	0.884246	-4.9489
EEF2	0.262683	2.52973	0.976901	0.330018	0.884246	-4.94991
LDHB	-0.20926	6.18258	-0.975667	0.330627	0.884246	-4.95082
B4GALT1	-0.197967	3.66685	-0.966213	0.335321	0.884246	-4.95782
ABCB1	-0.269387	2.77029	-0.965431	0.335712	0.884246	-4.9584
MYH10	0.320595	0.800796	0.96513	0.335862	0.884246	-4.95862
LAMP1	0.215043	3.23716	0.964658	0.336098	0.884246	-4.95897
TUBA3E	0.23924	1.88946	0.964429	0.336212	0.884246	-4.95913
ASS1	-0.280159	5.73073	-0.963297	0.336778	0.884246	-4.95997
CTSA	0.241497	3.75214	0.961339	0.337758	0.884246	-4.9614
CPQ	0.312992	1.80163	0.957104	0.339885	0.884246	-4.9645
HBB	-0.401873	8.45985	-0.955587	0.340649	0.884246	-4.9656
CKB	-0.322917	4.01504	-0.954635	0.341129	0.884246	-4.9663
BCAM	0.264903	1.81722	0.95069	0.343122	0.884246	-4.96916
HPX	0.337142	5.63391	0.94379	0.346627	0.884246	-4.97415
TUBA1A	0.164204	2.8993	0.940331	0.348393	0.884246	-4.97663
OLFM4	0.3081	6.52309	0.937063	0.350066	0.884246	-4.97897
KNG1	-0.256861	7.58002	-0.936191	0.350514	0.884246	-4.97959
HIST1H2BB	-0.376937	4.4075	-0.928056	0.354705	0.884246	-4.98538
HIST1H2BO	-0.376937	4.4075	-0.928056	0.354705	0.884246	-4.98538
HIST2H2BE	-0.376937	4.4075	-0.928056	0.354705	0.884246	-4.98538
HIST1H2BJ	-0.376881	4.40681	-0.927962	0.354754	0.884246	-4.98544
BROX	-0.197708	3.78438	-0.927926	0.354772	0.884246	-4.98547
LGALS3BP	-0.206068	7.47243	-0.925984	0.355777	0.884246	-4.98684
PODXL	-0.252416	4.68568	-0.925684	0.355933	0.884246	-4.98705
EEF1A1	-0.19093	6.0466	-0.918876	0.359473	0.884246	-4.99184
IST1	-0.245752	4.86019	-0.915798	0.36108	0.884246	-4.99399
KRT1	0.3043	8.44175	0.91276	0.362672	0.884246	-4.99611
COL6A3	0.308704	1.21218	0.900251	0.36927	0.884246	-5.00476
EHD3	0.244206	2.37295	0.898879	0.369999	0.884246	-5.00571
TUBA1C	0.157189	2.93411	0.888363	0.375611	0.884246	-5.01288
TUBA1B	0.143606	2.99887	0.884649	0.377605	0.884246	-5.01539
TUBB	0.257808	3.71854	0.883593	0.378174	0.884246	-5.0161
HSPG2	0.265039	2.45187	0.881926	0.379072	0.884246	-5.01722
GGT1	-0.197048	4.49904	-0.878391	0.380981	0.884246	-5.0196
FBP2	0.317298	2.36137	0.867691	0.386797	0.884246	-5.02673
MVP	0.291456	2.39779	0.865069	0.38823	0.884246	-5.02846
BBOX1	-0.217346	2.75245	-0.864853	0.388348	0.884246	-5.0286
PGD	-0.265688	3.13618	-0.864613	0.38848	0.884246	-5.02876
QPCT	-0.287349	4.09438	-0.862921	0.389407	0.884246	-5.02988
SERPIND1	0.280276	1.6143	0.862826	0.389458	0.884246	-5.02994
ACTG1	-0.171028	8.00687	-0.858351	0.391917	0.884246	-5.03288
AKR1A1	-0.312986	5.50921	-0.857783	0.39223	0.884246	-5.03325
EVPL	-0.288126	2.51911	-0.85553	0.393472	0.884246	-5.03472
CAPG	0.214541	2.06668	0.853113	0.394807	0.884246	-5.0363
SERPINA6	-0.286696	3.78288	-0.852885	0.394933	0.884246	-5.03645
PHB2	-0.175728	3.71064	-0.851006	0.395973	0.884246	-5.03767
TUBB6	0.236983	1.84078	0.848875	0.397154	0.884246	-5.03905
DAK	-0.229525	3.0068	-0.844925	0.39935	0.884246	-5.04161
CRYL1	-0.20472	4.37482	-0.844109	0.399804	0.884246	-5.04213
HIST3H2BB	-0.356348	4.26134	-0.843846	0.399951	0.884246	-5.0423
HSPA2	0.286739	4.01078	0.840817	0.401641	0.884246	-5.04425
HIST1H2BL	-0.331594	4.51085	-0.840626	0.401748	0.884246	-5.04437
HIST1H2BD	-0.331594	4.51199	-0.840508	0.401814	0.884246	-5.04445
HIST1H2BG	-0.331594	4.51199	-0.840508	0.401814	0.884246	-5.04445
HIST1H2BN	-0.331594	4.51199	-0.840508	0.401814	0.884246	-5.04445
HIST1H2BM	-0.331594	4.51199	-0.840508	0.401814	0.884246	-5.04445
HIST1H2BF	-0.331594	4.51199	-0.840508	0.401814	0.884246	-5.04445
HIST1H2BE	-0.331594	4.51199	-0.840508	0.401814	0.884246	-5.04445
HIST1H2BH	-0.331594	4.51199	-0.840508	0.401814	0.884246	-5.04445
HIST1H2BI	-0.331594	4.51199	-0.840508	0.401814	0.884246	-5.04445
HIST1H2BC	-0.331594	4.51199	-0.840508	0.401814	0.884246	-5.04445
HIST1H2BK	-0.330383	4.51056	-0.837508	0.403492	0.884246	-5.04637
APOA1	-0.223006	7.4702	-0.83691	0.403828	0.884246	-5.04675
CP	0.278264	5.21306	0.836741	0.403922	0.884246	-5.04686
PGLS	0.250552	5.44926	0.834615	0.405115	0.884246	-5.04822
MME	-0.23243	6.68353	-0.832255	0.406442	0.884246	-5.04972
ENO1	-0.175428	7.07061	-0.830876	0.407218	0.884246	-5.0506
NUTF2	-0.1664	5.19937	-0.81746	0.414819	0.891678	-5.05904
HSP90AB1	-0.210891	3.88611	-0.815618	0.415869	0.891678	-5.06019
CCT6A	0.212559	1.48001	0.81536	0.416017	0.891678	-5.06035
AKR1B1	-0.150823	3.66228	-0.813963	0.416814	0.891678	-5.06122
FTCD	-0.203877	3.27195	-0.809763	0.419218	0.891678	-5.06382
PROM2	-0.262262	2.9167	-0.809374	0.419441	0.891678	-5.06406
A1BG	0.295122	6.2915	0.804464	0.422262	0.894548	-5.06709
ACTB	-0.16226	8.03141	-0.800393	0.424609	0.896398	-5.06958
JUP	-0.293893	2.87621	-0.792165	0.429377	0.901597	-5.07459
HIST2H2BF	-0.323231	4.37336	-0.791029	0.430038	0.901597	-5.07528
PDIA3	-0.208491	2.34349	-0.787351	0.432182	0.902523	-5.07749
RAB7A	0.206503	3.14463	0.78379	0.434263	0.902523	-5.07963
VTA1	-0.16073	3.74121	-0.782645	0.434933	0.902523	-5.08032
CBR1	-0.171396	4.59491	-0.768389	0.443331	0.91269	-5.08876
KRT18	-0.315899	6.25754	-0.763017	0.44652	0.91269	-5.09191
ACY1	-0.194271	5.49862	-0.761799	0.447244	0.91269	-5.09262
AKR1C3	0.252785	2.39504	0.761733	0.447283	0.91269	-5.09266
FGB	-0.254376	3.12828	-0.760975	0.447735	0.91269	-5.0931
RAB35	-0.197651	3.88822	-0.757112	0.450039	0.91269	-5.09534
COX2	0.117018	3.13283	0.756608	0.450341	0.91269	-5.09563
IQGAP1	0.363606	2.79844	0.7416	0.459362	0.916671	-5.10422
SPRR3	0.326855	5.83932	0.73954	0.460607	0.916671	-5.10539
GNAS	0.188615	2.60596	0.739033	0.460914	0.916671	-5.10567
CCT3	0.206597	1.56339	0.734933	0.463401	0.916671	-5.10798
ATP5A1	-0.169805	4.6241	-0.729964	0.466425	0.916671	-5.11077
ACTBL2	-0.134417	5.30678	-0.724904	0.469516	0.916671	-5.11358
UQCRC2	-0.256028	2.8413	-0.723511	0.470368	0.916671	-5.11435
ARF6	-0.149907	3.0783	-0.7202	0.472399	0.916671	-5.11618
DPP7	-0.201496	3.20702	-0.716166	0.474879	0.916671	-5.11839
SLC3A2	0.15523	3.38846	0.712626	0.477062	0.916671	-5.12033
CD14	0.227756	5.42374	0.702891	0.483093	0.916671	-5.1256
CNDP2	0.188495	4.35176	0.699823	0.485002	0.916671	-5.12724
KRT10	0.236001	8.11149	0.698718	0.485691	0.916671	-5.12783
B3GNT1	-0.166888	3.42532	-0.696039	0.487362	0.916671	-5.12926
CFB	0.216459	1.99699	0.695961	0.487411	0.916671	-5.1293
GPD1	0.191365	3.26361	0.694513	0.488316	0.916671	-5.13007
RALA	-0.167539	2.31486	-0.691861	0.489976	0.916671	-5.13148
APOD	0.170574	11.5168	0.688968	0.49179	0.916671	-5.13301
PRSS1	0.207091	4.01428	0.686162	0.493553	0.916671	-5.13448
SLC25A6	0.135908	3.44488	0.678831	0.498175	0.916671	-5.13831
C1RL	-0.251389	3.10929	-0.678292	0.498516	0.916671	-5.13859
IDH2	0.166862	3.78456	0.677994	0.498705	0.916671	-5.13874
MDH1	-0.163786	3.65399	-0.677983	0.498712	0.916671	-5.13875
ARF4	-0.156376	2.44327	-0.671043	0.503112	0.916671	-5.14233
LAMP2	0.189167	3.48745	0.665104	0.506892	0.916671	-5.14536
ASAH1	0.180406	5.6231	0.663282	0.508056	0.916671	-5.14629
CHMP1B	-0.181691	5.49398	-0.661871	0.508957	0.916671	-5.147
ATP6AP2	-0.191624	2.43837	-0.659636	0.510388	0.916671	-5.14814
HSPA5	-0.24772	3.35678	-0.657817	0.511553	0.916671	-5.14905
SLC12A1	-0.195044	4.25688	-0.652506	0.514963	0.916671	-5.15171
ZG16B	0.164809	4.39303	0.652211	0.515153	0.916671	-5.15186
SHMT1	-0.160843	3.64766	-0.650702	0.516124	0.916671	-5.15261
CHMP2A	-0.266012	5.05067	-0.647503	0.518187	0.916671	-5.1542
RPS27A	-0.126555	7.11407	-0.645297	0.519612	0.916671	-5.15529
UBA52	-0.126555	7.11407	-0.645297	0.519612	0.916671	-5.15529
UBB	-0.131654	7.4041	-0.641868	0.52183	0.916671	-5.15698
ANXA11	-0.172006	5.46519	-0.639364	0.523454	0.916671	-5.15821
YWHAH	-0.133631	2.82858	-0.638306	0.524141	0.916671	-5.15873
UBC	-0.124706	7.11472	-0.635248	0.526127	0.916671	-5.16022
PROM1	0.155548	3.67421	0.633009	0.527585	0.916671	-5.1613
MYH14	-0.258417	1.23706	-0.632058	0.528205	0.916671	-5.16176
HYAL1	0.16599	3.20642	0.631038	0.52887	0.916671	-5.16226
IGFALS	0.16765	2.18138	0.629515	0.529864	0.916671	-5.16299
TMPRSS2	0.16525	1.55975	0.629197	0.530072	0.916671	-5.16314
TKT	-0.21097	2.86123	-0.625905	0.532224	0.916671	-5.16472
CD44	-0.204298	3.1769	-0.624529	0.533124	0.916671	-5.16538
SECTM1	0.204517	6.14082	0.624418	0.533197	0.916671	-5.16544
RBP4	0.234239	5.14682	0.623671	0.533686	0.916671	-5.16579
ROBO4	0.23626	2.01524	0.623314	0.53392	0.916671	-5.16596
TPI1	-0.121467	5.09687	-0.623179	0.534009	0.916671	-5.16603
PNP	0.163167	3.86645	0.619485	0.536433	0.916671	-5.16778
KRT9	0.214114	5.63233	0.619221	0.536606	0.916671	-5.16791
MSN	0.149385	5.25588	0.618235	0.537254	0.916671	-5.16838
BHMT2	-0.130707	3.74077	-0.617853	0.537506	0.916671	-5.16856
SIAE	0.195625	2.15999	0.617682	0.537619	0.916671	-5.16864
ANXA3	0.255046	3.58672	0.613994	0.540047	0.916671	-5.17038
ABCB4	0.177155	0.730827	0.613345	0.540474	0.916671	-5.17068
DDAH2	0.184568	3.49281	0.612758	0.540862	0.916671	-5.17096
FTL	0.178242	4.4929	0.605964	0.545353	0.916671	-5.17412
ACTN2	0.152449	1.67193	0.605733	0.545507	0.916671	-5.17423
CD63	-0.150103	4.9085	-0.604839	0.546099	0.916671	-5.17465
ANGPTL2	0.179473	4.36601	0.604339	0.54643	0.916671	-5.17488
PKM	-0.122184	5.368	-0.601934	0.548027	0.916671	-5.17599
GC	0.20804	2.66669	0.600775	0.548797	0.916671	-5.17652
LTA4H	0.190736	2.64216	0.594399	0.553042	0.916801	-5.17944
CAPN1	0.193506	2.69314	0.590765	0.555469	0.916801	-5.18109
SERPING1	-0.139384	6.63559	-0.586933	0.558034	0.916801	-5.18281
PCYOX1	-0.196529	2.81238	-0.586576	0.558273	0.916801	-5.18297
COL15A1	0.159393	2.2804	0.585648	0.558895	0.916801	-5.18339
PHPT1	-0.201208	3.07533	-0.585378	0.559076	0.916801	-5.18351
ACTN4	0.166244	4.15675	0.584181	0.559879	0.916801	-5.18405
DCXR	-0.157607	2.92334	-0.582605	0.560937	0.916801	-5.18475
CPNE3	-0.202245	2.8136	-0.566371	0.571895	0.927785	-5.19189
SAMM50	0.116573	3.35844	0.554631	0.579882	0.927785	-5.19693
UBA1	-0.164828	1.54358	-0.548479	0.584089	0.927785	-5.19953
PCK1	0.192618	2.822	0.548375	0.58416	0.927785	-5.19957
POTEJ	-0.0752108	3.22607	-0.547102	0.585032	0.927785	-5.20011
HSP90B1	-0.135139	2.70285	-0.543324	0.587624	0.927785	-5.20168
ITIH4	0.170261	7.08959	0.542953	0.587879	0.927785	-5.20184
ANXA7	-0.177767	2.87335	-0.542315	0.588318	0.927785	-5.2021
CSPG4	0.172999	1.11322	0.539854	0.59001	0.927785	-5.20312
ARF1	0.0978298	2.94462	0.538118	0.591205	0.927785	-5.20384
ARF3	0.0978298	2.94462	0.538118	0.591205	0.927785	-5.20384
ALDH4A1	-0.17436	2.59314	-0.536912	0.592036	0.927785	-5.20433
CTSD	0.139309	5.36227	0.535976	0.592681	0.927785	-5.20472
PCK2	-0.171997	2.02877	-0.535915	0.592724	0.927785	-5.20474
TUBB8	0.13748	1.67662	0.535878	0.592749	0.927785	-5.20476
CLTCL1	-0.199764	0.544872	-0.53512	0.593272	0.927785	-5.20507
THY1	-0.129684	5.38911	-0.534512	0.593691	0.927785	-5.20532
EZR	0.126678	5.35335	0.532436	0.595125	0.927785	-5.20617
RHOA	0.147107	3.64605	0.52942	0.59721	0.928654	-5.20739
MGAM	0.173914	4.04101	0.524644	0.600519	0.930237	-5.20932
PPP2R1A	0.168949	2.12622	0.521414	0.602762	0.930237	-5.21062
ACTR2	-0.105794	4.26178	-0.521334	0.602818	0.930237	-5.21065
GAA	0.175326	4.60816	0.516765	0.605997	0.932776	-5.21246
PGM1	-0.126419	1.87791	-0.494893	0.62132	0.948444	-5.22094
RALB	0.106324	3.35646	0.492522	0.622991	0.948444	-5.22184
FGG	-0.163229	4.19623	-0.490996	0.624067	0.948444	-5.22241
TTR	0.143506	6.20401	0.487695	0.626399	0.948444	-5.22365
GNG12	-0.0973291	4.08661	-0.487467	0.626561	0.948444	-5.22373
DYNC1H1	0.161173	0.709181	0.487464	0.626563	0.948444	-5.22373
APOC3	-0.136148	3.76272	-0.485222	0.628149	0.948444	-5.22457
PBLD	-0.110246	2.63616	-0.482372	0.630167	0.948444	-5.22563
HNRNPA2B1	0.182657	2.35497	0.480315	0.631626	0.948444	-5.22638
VDAC1	-0.121824	5.47931	-0.477796	0.633414	0.948444	-5.22731
PGLYRP1	0.142386	5.77681	0.475235	0.635234	0.948444	-5.22824
WDR1	-0.11485	3.22568	-0.473376	0.636557	0.948444	-5.22892
HLA-DRA	0.101041	2.87785	0.471026	0.638231	0.948444	-5.22977
CCT2	0.128061	2.25702	0.468312	0.640166	0.948444	-5.23075
S100A8	-0.224503	7.31229	-0.466848	0.641212	0.948444	-5.23127
EIF4A1	-0.119589	2.32241	-0.465676	0.642049	0.948444	-5.23169
IDH1	0.0948673	4.1723	0.46199	0.644684	0.948444	-5.233
MIF	-0.10018	5.28351	-0.454661	0.649938	0.948444	-5.23557
ADH5	-0.118459	3.56039	-0.45438	0.65014	0.948444	-5.23567
UPK1A	0.150202	4.42578	0.448155	0.654617	0.948444	-5.23783
KLK1	-0.0988349	4.79715	-0.443959	0.657641	0.948444	-5.23926
FLOT2	0.133812	1.60474	0.440136	0.660402	0.948444	-5.24055
RAB11A	-0.0894921	3.16925	-0.439753	0.660679	0.948444	-5.24068
HSPB1	-0.110483	6.27755	-0.436009	0.663387	0.948444	-5.24194
GNAI3	0.106019	1.68703	0.433062	0.665523	0.948444	-5.24292
S100A9	-0.256464	7.64734	-0.432718	0.665773	0.948444	-5.24304
MMRN2	0.110284	1.46559	0.429412	0.668172	0.948444	-5.24413
TSG101	-0.125723	2.91967	-0.429136	0.668372	0.948444	-5.24422
VMO1	-0.127326	3.70848	-0.424838	0.671496	0.948444	-5.24563
C19orf77	-0.0879671	3.54193	-0.424443	0.671784	0.948444	-5.24575
ACO1	0.112684	3.16366	0.416609	0.677494	0.948444	-5.24828
YWHAE	-0.119555	4.43866	-0.415245	0.67849	0.948444	-5.24871
BLVRB	0.109845	3.41434	0.415199	0.678524	0.948444	-5.24873
VDAC2	-0.102754	3.92807	-0.410062	0.682281	0.948444	-5.25035
KRT17	0.13367	4.80286	0.408855	0.683165	0.948444	-5.25073
CXCL12	0.0916388	4.66247	0.406226	0.685091	0.948444	-5.25155
ANXA6	0.112635	4.28549	0.4049	0.686064	0.948444	-5.25197
HSPA6	0.0782869	1.78801	0.403578	0.687035	0.948444	-5.25238
KRT28	-0.110722	3.71123	-0.403381	0.687179	0.948444	-5.25244
KHK	-0.0909405	3.49513	-0.4027	0.687679	0.948444	-5.25265
CA2	0.110287	5.4176	0.401489	0.688568	0.948444	-5.25302
GGT2	-0.080207	3.83532	-0.399305	0.690174	0.948444	-5.25369
PLAU	-0.136953	4.86413	-0.398669	0.690641	0.948444	-5.25388
SERPINA5	-0.145862	8.07889	-0.39815	0.691023	0.948444	-5.25404
ATP1A2	-0.162079	2.5607	-0.394458	0.693741	0.948444	-5.25516
ANXA1	-0.181363	7.01114	-0.392929	0.694868	0.948444	-5.25563
HLA-A	0.149428	3.24541	0.391301	0.696069	0.948444	-5.25612
ECHS1	0.115865	1.78452	0.391037	0.696264	0.948444	-5.25619
CD59	-0.120777	5.16015	-0.389674	0.697269	0.948444	-5.2566
PDZK1	-0.13405	3.97483	-0.387221	0.699081	0.948444	-5.25733
CHMP5	0.122961	4.27007	0.386287	0.699771	0.948444	-5.25761
RAB15	-0.0626388	4.29251	-0.383635	0.701732	0.948444	-5.25839
SMIM5	-0.0920807	4.98397	-0.38232	0.702706	0.948444	-5.25878
NAPSA	-0.0991691	5.46364	-0.378304	0.70568	0.948444	-5.25995
CD81	-0.124838	2.2939	-0.377436	0.706324	0.948444	-5.2602
UGP2	0.112443	2.73923	0.376899	0.706723	0.948444	-5.26036
SDCBP	0.102453	5.86326	0.37421	0.708718	0.948444	-5.26113
BGN	0.103037	3.21674	0.364552	0.715903	0.948444	-5.26387
CCT7	0.0963447	1.49725	0.362705	0.71728	0.948444	-5.26438
GNB1	0.0767841	3.98579	0.361541	0.718147	0.948444	-5.2647
VDAC3	0.0748736	3.38697	0.360168	0.719172	0.948444	-5.26508
KRT19	0.114492	6.02392	0.359904	0.719369	0.948444	-5.26516
FGL2	0.0931943	2.69327	0.3558	0.722435	0.948444	-5.26628
KRT77	0.0967047	4.39362	0.355323	0.722792	0.948444	-5.26641
ALDH1L1	-0.108258	2.58699	-0.35452	0.723392	0.948444	-5.26663
GDI2	-0.0772869	2.8133	-0.350473	0.726421	0.948444	-5.26772
SERPINF1	-0.110686	5.02806	-0.345409	0.730218	0.948444	-5.26908
SERPINB4	-0.114861	3.90696	-0.343038	0.731997	0.948444	-5.2697
IGFBP7	0.108891	4.15558	0.34295	0.732063	0.948444	-5.26972
GSTK1	-0.11795	2.18822	-0.342009	0.73277	0.948444	-5.26997
KRT75	-0.116916	4.51575	-0.34006	0.734234	0.948444	-5.27048
PEPD	-0.0656113	2.88112	-0.333189	0.739406	0.948444	-5.27226
MXRA8	-0.109625	5.35768	-0.332098	0.740227	0.948444	-5.27253
ALB	0.0921961	11.0179	0.330787	0.741216	0.948444	-5.27287
YWHAG	-0.0797393	3.36312	-0.32957	0.742134	0.948444	-5.27318
CHMP4B	0.0883316	3.25304	0.329489	0.742195	0.948444	-5.2732
GNB2	0.0757781	4.06428	0.328592	0.742872	0.948444	-5.27342
GAPDH	-0.0702325	7.75909	-0.328053	0.743279	0.948444	-5.27356
AQP2	0.0979682	5.32388	0.324153	0.746224	0.948444	-5.27453
CRYAB	0.0834083	5.47991	0.321642	0.748122	0.948444	-5.27515
RNH1	0.0871421	1.05302	0.321429	0.748283	0.948444	-5.27521
PPIC	-0.0963517	2.05758	-0.320991	0.748614	0.948444	-5.27531
GNB4	0.0649062	3.36128	0.319615	0.749656	0.948444	-5.27565
PHB	0.0837685	2.23369	0.319412	0.749809	0.948444	-5.2757
PPIA	-0.075396	6.12823	-0.317592	0.751187	0.948444	-5.27615
CUBN	0.0725948	4.76797	0.317358	0.751364	0.948444	-5.2762
GNAI2	0.0847012	2.37447	0.31578	0.75256	0.948444	-5.27659
ACAT1	0.0977213	3.19935	0.314604	0.753451	0.948444	-5.27687
FCGBP	-0.130218	1.78857	-0.305599	0.760287	0.951807	-5.27901
KRT78	0.116461	3.7181	0.305403	0.760436	0.951807	-5.27906
SOD3	-0.0967079	4.46858	-0.304898	0.76082	0.951807	-5.27918
AHNAK	-0.118127	1.83648	-0.299913	0.764613	0.954588	-5.28033
CLEC3B	0.082353	2.65624	0.297304	0.766601	0.955109	-5.28093
HADHB	-0.0895627	2.57389	-0.279171	0.780456	0.968414	-5.28494
DDAH1	0.0606451	2.79599	0.278174	0.78122	0.968414	-5.28515
TPP1	-0.0741048	5.54806	-0.272761	0.785371	0.968414	-5.2863
CAP1	0.0816603	2.57136	0.271265	0.786519	0.968414	-5.28661
RAB21	0.0665358	3.07266	0.269107	0.788177	0.968414	-5.28706
SERPINA1	0.0666315	8.05156	0.268427	0.788699	0.968414	-5.2872
SFN	-0.0859249	3.61842	-0.266421	0.79024	0.968414	-5.28761
GAS6	-0.061813	3.42071	-0.264259	0.791903	0.968414	-5.28805
CRYZ	-0.0980603	4.64201	-0.263759	0.792288	0.968414	-5.28815
MPO	-0.118108	3.92513	-0.262225	0.793468	0.968414	-5.28846
ACTN1	0.0840382	2.74959	0.260249	0.794989	0.968414	-5.28885
TF	0.0827375	6.62452	0.256581	0.797815	0.968414	-5.28958
ALDH1A1	0.0605998	3.80709	0.256359	0.797986	0.968414	-5.28963
KRT6B	-0.0860691	6.21807	-0.249681	0.803138	0.972646	-5.29092
MEGF8	-0.104042	0.644638	-0.247173	0.805075	0.972646	-5.2914
TUBA4A	0.0752539	2.9731	0.244317	0.807282	0.972646	-5.29194
SLC2A5	-0.0526857	3.41441	-0.237825	0.812306	0.972646	-5.29314
ELANE	-0.0914874	4.45406	-0.236149	0.813604	0.972646	-5.29344
TUFM	0.0690389	2.66894	0.235554	0.814064	0.972646	-5.29355
CRNN	0.091852	3.82813	0.231364	0.817312	0.972646	-5.2943
GLUD2	-0.0560666	1.16603	-0.231247	0.817403	0.972646	-5.29432
GOT1	0.0651753	4.0642	0.229174	0.819012	0.972646	-5.29469
TUBA8	0.0541866	1.60345	0.228075	0.819864	0.972646	-5.29488
PRDX1	-0.0391478	4.58018	-0.223638	0.82331	0.972646	-5.29565
AKR7A3	0.0548181	3.416	0.222775	0.82398	0.972646	-5.2958
ARHGEF10L	0.0763089	1.53388	0.222399	0.824272	0.972646	-5.29586
PRSS8	-0.053973	3.26227	-0.220991	0.825367	0.972646	-5.2961
ANPEP	0.0609347	7.80822	0.217303	0.828235	0.972646	-5.29672
CST3	0.0560607	5.74835	0.212389	0.83206	0.972646	-5.29753
KRT16	-0.0811528	5.92465	-0.211514	0.832741	0.972646	-5.29767
PDCD6	0.0499388	4.64342	0.209513	0.834301	0.972646	-5.298
KRT71	0.0707053	3.39114	0.208765	0.834884	0.972646	-5.29812
ACADVL	-0.05806	1.66059	-0.2073	0.836026	0.972646	-5.29835
FAM151A	0.047367	2.87557	0.206132	0.836936	0.972646	-5.29854
PRDX2	-0.0536054	3.66663	-0.205921	0.837101	0.972646	-5.29857
SERPINB1	-0.078352	3.60431	-0.202413	0.839838	0.972646	-5.29912
CALR	0.0639768	2.55285	0.201384	0.840641	0.972646	-5.29928
ARPC2	0.0497679	2.79988	0.197657	0.843552	0.972646	-5.29985
DPP4	-0.0507494	6.46367	-0.194566	0.845967	0.972646	-5.30031
HPGD	-0.0490206	2.8734	-0.192727	0.847404	0.972646	-5.30059
GSTP1	-0.0500592	5.12619	-0.192284	0.847751	0.972646	-5.30065
EIF4A2	-0.0490715	1.64517	-0.192137	0.847866	0.972646	-5.30067
AQP1	-0.0538487	5.70976	-0.188286	0.850879	0.973038	-5.30124
FBP1	-0.0491014	2.82916	-0.187609	0.851409	0.973038	-5.30133
MTHFD1	0.0616791	2.08351	0.180234	0.857185	0.976709	-5.30237
VPS4A	-0.0436839	3.22017	-0.178858	0.858264	0.976709	-5.30256
LGALS3	-0.0384297	4.22957	-0.176712	0.859946	0.976709	-5.30286
PHGDH	0.0496772	1.55877	0.17531	0.861046	0.976709	-5.30305
KRT2	0.0661969	6.02307	0.170983	0.864442	0.978736	-5.30362
GNA13	0.0355158	2.70716	0.168429	0.866447	0.979182	-5.30395
IGJ	0.0474498	4.02004	0.166091	0.868284	0.979438	-5.30425
MPST	-0.0589103	3.84461	-0.162137	0.871392	0.981123	-5.30475
GOT2	0.0494619	1.90788	0.15494	0.877054	0.984228	-5.30563
KRT3	0.0605586	4.51322	0.153948	0.877835	0.984228	-5.30574
HSPA8	-0.0424869	5.43112	-0.15246	0.879007	0.984228	-5.30592
GSTM3	0.0383997	4.2062	0.149617	0.881246	0.984922	-5.30625
S100A16	-0.0449233	4.40715	-0.141993	0.887255	0.987766	-5.3071
ATP1B1	-0.0315273	2.85843	-0.138504	0.890007	0.987766	-5.30748
TUBB2B	0.0315531	2.40397	0.13796	0.890437	0.987766	-5.30753
TUBB2A	0.0311131	2.40508	0.13595	0.892023	0.987766	-5.30775
ACTR3	-0.033066	3.22697	-0.135773	0.892162	0.987766	-5.30776
KRT12	0.0414238	4.72152	0.134031	0.893538	0.987766	-5.30794
CLTC	0.04349	1.41789	0.122826	0.902391	0.995666	-5.30905
STOM	-0.0330128	5.03566	-0.12014	0.904516	0.995666	-5.3093
MYH9	0.0474046	3.83541	0.118771	0.905598	0.995666	-5.30943
LAP3	-0.0425138	2.37547	-0.114304	0.909133	0.997749	-5.30982
KRT6C	-0.0387988	6.16518	-0.108704	0.913566	0.999409	-5.3103
PLG	-0.0336638	3.68619	-0.104222	0.917117	0.999409	-5.31067
APOA4	-0.0303471	6.71737	-0.103134	0.917979	0.999409	-5.31076
ARHGDIA	-0.0214698	3.16433	-0.101944	0.918922	0.999409	-5.31085
HSPA9	0.0302914	1.22734	0.100604	0.919984	0.999409	-5.31095
MASP2	0.0399248	9.48281	0.0970653	0.92279	0.999409	-5.31122
PGAM1	-0.0191519	3.91439	-0.093198	0.925857	0.999409	-5.31151
A2M	-0.0339485	2.69601	-0.0923612	0.926521	0.999409	-5.31156
KRT14	0.0348606	6.07392	0.091265	0.92739	0.999409	-5.31164
CPN2	-0.0230852	3.06301	-0.0858678	0.931673	0.999409	-5.31201
ATP6V1A	-0.0233634	2.77153	-0.0847421	0.932567	0.999409	-5.31208
CRYM	0.0205889	1.98045	0.0817366	0.934953	0.999409	-5.31227
SCARB2	-0.0187041	2.52619	-0.0793687	0.936834	0.999409	-5.31242
RAB14	-0.0226088	2.67492	-0.0787454	0.937328	0.999409	-5.31246
SLC44A2	0.0205747	3.88154	0.0774056	0.938393	0.999409	-5.31254
YWHAB	0.0193906	3.86281	0.0729529	0.94193	0.999409	-5.3128
KRT5	0.0264422	6.38197	0.0709178	0.943547	0.999409	-5.31291
TUBB4A	0.0137927	3.00322	0.0693328	0.944807	0.999409	-5.31299
TUBB4B	0.0126859	3.38646	0.0666439	0.946944	0.999409	-5.31313
KRT76	0.022861	3.81482	0.0618384	0.950765	0.999409	-5.31337
COX7A2	0.0145613	2.76459	0.0588952	0.953105	0.999409	-5.31351
EHD1	-0.0147077	2.80317	-0.056388	0.955099	0.999409	-5.31362
ALDH6A1	0.0224542	4.09786	0.0533879	0.957486	0.999409	-5.31374
RDX	-0.00940804	4.3267	-0.0521437	0.958476	0.999409	-5.31379
VCP	-0.0185232	2.66303	-0.0497042	0.960417	0.999409	-5.31389
GANAB	-0.0143565	1.83858	-0.0492992	0.960739	0.999409	-5.31391
TUBB3	-0.0120306	2.4753	-0.0483998	0.961455	0.999409	-5.31394
CYBRD1	0.0119258	2.40859	0.0462921	0.963132	0.999409	-5.31402
ISLR	0.0104896	4.25559	0.0408118	0.967494	0.999409	-5.3142
C3	0.0116739	4.36869	0.0385511	0.969294	0.999409	-5.31427
PRDX5	0.00963418	3.63432	0.0342035	0.972755	0.999409	-5.31439
KRT13	-0.0152121	9.12114	-0.0342019	0.972757	0.999409	-5.31439
CETP	0.0088363	2.51057	0.0318229	0.974651	0.999409	-5.31445
YWHAQ	0.0070303	3.06951	0.030568	0.97565	0.999409	-5.31448
RAC1	0.00693221	3.24987	0.0288426	0.977024	0.999409	-5.31452
KRT4	-0.0126142	8.92801	-0.0276038	0.978011	0.999409	-5.31455
HSPA1L	0.0056347	2.09935	0.0273444	0.978217	0.999409	-5.31455
HSPA1A	-0.00332798	3.3537	-0.0190397	0.984832	0.999409	-5.3147
HSPA1B	-0.00332798	3.3537	-0.0190397	0.984832	0.999409	-5.3147
ALDOA	-0.0041932	4.3105	-0.0145112	0.988439	0.999409	-5.31476
SORD	0.00366505	3.88238	0.0137845	0.989018	0.999409	-5.31477
KRT73	-0.00556103	3.97841	-0.0130644	0.989592	0.999409	-5.31477
KRT15	0.0045081	6.97574	0.010694	0.99148	0.999409	-5.31479
CSTB	-0.00357636	5.42458	-0.010004	0.99203	0.999409	-5.3148
DPYS	0.00277939	1.68724	0.00981508	0.99218	0.999409	-5.3148
COL18A1	-0.00325628	2.87831	-0.0091295	0.992727	0.999409	-5.31481
KRT6A	0.00293703	6.41469	0.00797625	0.993645	0.999409	-5.31481
VPS4B	-0.00278987	3.32845	-0.00788141	0.993721	0.999409	-5.31481
UPK2	-0.00166863	4.23901	-0.00660704	0.994736	0.999409	-5.31482
SERPINB3	-0.00205299	4.42035	-0.00552457	0.995599	0.999409	-5.31483
NPHS2	-0.00141287	2.17144	-0.00453126	0.99639	0.999409	-5.31483
KRT79	0.000908818	3.75675	0.00270625	0.997844	0.999409	-5.31484
YWHAZ	0.000649861	5.16772	0.0023138	0.998157	0.999409	-5.31484
CFL1	-0.000169152	3.93995	-0.000741851	0.999409	0.999409	-5.31484

## Sheet: MCI-CN
	logFC	AveExpr	t	P.Value	adj.P.Val	B
ABCB1	-0.855077	2.77029	-2.83352	0.00516596	0.975935	-4.24345
DCXR	-0.783849	2.92334	-2.67921	0.00811083	0.975935	-4.28494
GGH	-1.0806	5.48964	-2.66778	0.00838002	0.975935	-4.28793
TUBB	0.814192	3.71854	2.58023	0.0107253	0.975935	-4.31051
SUCLG2	-0.723796	2.30042	-2.50655	0.0131383	0.975935	-4.32902
PROCR	0.618173	3.28719	2.43117	0.0160974	0.975935	-4.34747
CMBL	-0.668459	4.14436	-2.39932	0.017516	0.975935	-4.35512
GSTA1	-0.637463	5.3812	-2.28608	0.023494	0.975935	-4.3816
TCP1	0.854402	2.88814	2.2538	0.0254969	0.975935	-4.38894
ACE	-0.803937	3.40139	-2.21349	0.0282061	0.975935	-4.39797
FLOT2	0.707358	1.60474	2.15134	0.0328729	0.975935	-4.41162
EHD4	0.680989	2.41033	2.14427	0.0334432	0.975935	-4.41315
SLC25A5	-0.534532	3.87091	-2.11268	0.0361006	0.975935	-4.41993
PROZ	-0.700015	4.62717	-2.06582	0.0403752	0.975935	-4.42982
C9	0.583397	2.62814	2.03793	0.0431196	0.975935	-4.43561
SERPINA3	0.800736	5.42142	2.03656	0.043258	0.975935	-4.4359
EHD1	-0.56134	2.80317	-1.98996	0.0482119	0.975935	-4.44541
SLC12A3	-0.566719	3.06229	-1.93726	0.0543843	0.975935	-4.45592
AKR1C1	0.669813	1.74046	1.89912	0.0592559	0.975935	-4.46337
UPK1A	0.687835	4.42578	1.89764	0.0594526	0.975935	-4.46366
CYBRD1	-0.527987	2.40859	-1.89504	0.0597989	0.975935	-4.46416
PPIC	0.613795	2.05758	1.89074	0.0603735	0.975935	-4.46499
SLC3A1	0.576439	2.4512	1.88682	0.0609029	0.975935	-4.46574
CCT6A	0.526687	1.48001	1.86809	0.0634838	0.975935	-4.46933
GSTA2	-0.534294	5.54376	-1.84429	0.0668955	0.975935	-4.47384
MYO1C	0.566338	1.50136	1.8055	0.0727802	0.975935	-4.48107
ASS1	-0.56629	5.73073	-1.8004	0.0735841	0.975935	-4.48201
GOT2	-0.617065	1.90788	-1.78731	0.0756836	0.975935	-4.48442
SIAE	-0.604521	2.15999	-1.76493	0.0793857	0.975935	-4.48849
AMY2A	0.718251	6.50523	1.75655	0.08081	0.975935	-4.49
FUCA2	0.454944	2.11795	1.73837	0.0839716	0.975935	-4.49325
CTSG	0.697729	3.62556	1.71308	0.0885357	0.975935	-4.49773
FASN	0.614449	1.0447	1.69276	0.0923472	0.975935	-4.50128
PLD3	0.463687	1.55908	1.67186	0.0964056	0.975935	-4.5049
GOT1	-0.51209	4.0642	-1.66496	0.0977778	0.975935	-4.50608
SLC25A3	-0.660139	4.08179	-1.66492	0.0977859	0.975935	-4.50609
HPGD	0.45555	2.8734	1.65606	0.0995689	0.975935	-4.5076
ANXA11	-0.47594	5.46519	-1.63581	0.103744	0.975935	-4.51103
AKR1C3	0.585282	2.39504	1.63077	0.104805	0.975935	-4.51188
PHPT1	0.603455	3.07533	1.62334	0.106384	0.975935	-4.51312
HADHB	-0.560004	2.57389	-1.61402	0.108393	0.975935	-4.51468
GSTA3	-0.350537	4.81663	-1.59992	0.111488	0.975935	-4.51701
APOE	-0.431665	5.75369	-1.59536	0.112505	0.975935	-4.51776
VDAC2	-0.431583	3.92807	-1.59254	0.113136	0.975935	-4.51823
AMY2B	0.606164	6.08096	1.58444	0.114967	0.975935	-4.51955
GLUD1	-0.533064	1.81049	-1.57657	0.116769	0.975935	-4.52084
PODXL	-0.462942	4.68568	-1.56982	0.118332	0.975935	-4.52193
CAP1	0.507354	2.57136	1.55837	0.121021	0.975935	-4.52378
SLC25A6	-0.336625	3.44488	-1.55468	0.121898	0.975935	-4.52437
PDCD6IP	-0.32937	4.4118	-1.54634	0.123898	0.975935	-4.52571
PROM2	-0.541861	2.9167	-1.54624	0.123921	0.975935	-4.52572
KRT18	-0.690529	6.25754	-1.54221	0.124897	0.975935	-4.52637
HSPA5	-0.625398	3.35678	-1.53559	0.126512	0.975935	-4.52742
AMY1A	0.564661	5.93621	1.51511	0.131618	0.975935	-4.53065
AMY1B	0.564661	5.93621	1.51511	0.131618	0.975935	-4.53065
AMY1C	0.564661	5.93621	1.51511	0.131618	0.975935	-4.53065
TUBB6	0.457214	1.84078	1.51433	0.131814	0.975935	-4.53077
PDZK1	-0.564347	3.97483	-1.50734	0.133594	0.975935	-4.53186
ARSF	-0.479421	2.92152	-1.49991	0.135508	0.975935	-4.53302
KRT9	0.555871	5.63233	1.48645	0.139027	0.975935	-4.5351
THBS1	0.483464	1.06997	1.48406	0.139659	0.975935	-4.53546
AMBP	0.558084	9.47906	1.4828	0.139995	0.975935	-4.53566
SGSH	0.43642	3.49858	1.4823	0.140126	0.975935	-4.53573
POTEI	-0.21689	3.59555	-1.47534	0.141986	0.975935	-4.5368
HLA-A	-0.60028	3.24541	-1.45348	0.14795	0.975935	-4.54011
B2M	0.56808	6.26841	1.44901	0.149192	0.975935	-4.54079
EEF2	0.419081	2.52973	1.44109	0.151413	0.975935	-4.54197
IGFALS	0.407614	2.18138	1.41523	0.158845	0.975935	-4.5458
FBP1	-0.397536	2.82916	-1.40447	0.162018	0.975935	-4.54737
PGLYRP1	0.454046	5.77681	1.40125	0.162977	0.975935	-4.54784
ALDH9A1	0.392052	2.37539	1.39375	0.165227	0.975935	-4.54893
GNA13	-0.312116	2.70716	-1.36864	0.172933	0.975935	-4.55253
LTA4H	0.470169	2.64216	1.3548	0.177295	0.975935	-4.55449
DPEP1	-0.377743	7.09275	-1.35424	0.17747	0.975935	-4.55457
PRSS8	-0.354252	3.26227	-1.34117	0.181667	0.975935	-4.5564
ANXA7	-0.473594	2.87335	-1.33592	0.183375	0.975935	-4.55713
PGK2	-0.214778	2.97333	-1.32436	0.187175	0.975935	-4.55873
P4HB	-0.53144	2.62558	-1.31873	0.189048	0.975935	-4.5595
KHK	0.321139	3.49513	1.3149	0.190328	0.975935	-4.56002
HSPA2	0.482558	4.01078	1.3084	0.192518	0.975935	-4.56091
SLC36A2	0.43952	3.42202	1.30811	0.192616	0.975935	-4.56095
STOM	-0.386691	5.03566	-1.3012	0.194965	0.975935	-4.56189
SORD	-0.374042	3.88238	-1.30079	0.195104	0.975935	-4.56194
RAB7A	0.367277	3.14463	1.28897	0.199172	0.975935	-4.56354
HSPD1	-0.395696	3.49907	-1.28797	0.199521	0.975935	-4.56367
VTA1	0.284589	3.74121	1.28133	0.201837	0.975935	-4.56456
CCT3	0.388515	1.56339	1.27793	0.20303	0.975935	-4.56501
GPD1	0.379256	3.26361	1.2727	0.204875	0.975935	-4.56571
MYH9	0.546784	3.83541	1.26673	0.207	0.975935	-4.5665
PFN1	0.503115	5.64203	1.2636	0.208117	0.975935	-4.56691
KLK1	-0.303291	4.79715	-1.2597	0.209517	0.975935	-4.56742
DNASE1	0.42625	4.98736	1.25913	0.209724	0.975935	-4.5675
AGRN	-0.474051	2.06797	-1.2579	0.210167	0.975935	-4.56766
FAM151A	-0.310572	2.87557	-1.24971	0.213139	0.975935	-4.56873
MTHFD1	0.458139	2.08351	1.23786	0.217488	0.975935	-4.57026
POTEJ	-0.183822	3.22607	-1.2364	0.218028	0.975935	-4.57045
COL18A1	-0.476394	2.87831	-1.235	0.218547	0.975935	-4.57063
C4A	0.362406	2.35204	1.22879	0.220863	0.975935	-4.57143
KNG1	0.36453	7.58002	1.2285	0.220971	0.975935	-4.57147
BHMT	-0.37514	5.24426	-1.22803	0.221146	0.975935	-4.57153
CDC42	-0.278706	3.53049	-1.22309	0.223001	0.975935	-4.57216
MYH10	0.439284	0.800796	1.22278	0.223118	0.975935	-4.5722
IGLL5	0.467064	6.15455	1.2207	0.223903	0.975935	-4.57246
ETFB	-0.439313	1.93103	-1.21568	0.225808	0.975935	-4.5731
AHSG	-0.439888	4.97011	-1.21276	0.226919	0.975935	-4.57347
S100A14	-0.33654	3.9195	-1.21085	0.227648	0.975935	-4.57371
PRCP	0.324736	3.61491	1.20746	0.228947	0.975935	-4.57414
NID1	0.463649	2.12233	1.20746	0.228947	0.975935	-4.57414
AOC1	-0.332654	3.39148	-1.20455	0.230065	0.975935	-4.57451
TUBA1C	-0.229286	2.93411	-1.19818	0.232529	0.975935	-4.57531
C4B	0.358985	2.32529	1.19751	0.23279	0.975935	-4.57539
C4B_2	0.358985	2.32529	1.19751	0.23279	0.975935	-4.57539
ANXA2	-0.380191	6.02235	-1.19684	0.233051	0.975935	-4.57547
CETP	-0.353809	2.51057	-1.17818	0.240383	0.975935	-4.57779
EPS8	0.377032	1.4453	1.17589	0.241296	0.975935	-4.57807
CD59	0.392664	5.16015	1.17143	0.24308	0.975935	-4.57862
TUBA3C	0.306944	2.06664	1.1714	0.24309	0.975935	-4.57862
TUBA3D	0.306944	2.06664	1.1714	0.24309	0.975935	-4.57862
GPRC5B	-0.327587	6.9025	-1.16481	0.245741	0.975935	-4.57942
SERPINC1	0.394022	3.22233	1.15754	0.24869	0.975935	-4.58031
CD9	-0.321064	7.45596	-1.15626	0.24921	0.975935	-4.58046
DPYS	0.348707	1.68724	1.13863	0.256474	0.975935	-4.58257
LOC100996820	-0.176272	5.21569	-1.13462	0.258143	0.975935	-4.58305
ANXA5	-0.295902	4.80865	-1.12983	0.260151	0.975935	-4.58362
NPHS2	-0.379576	2.17144	-1.12562	0.261925	0.975935	-4.58411
ATRN	0.336906	2.03113	1.12383	0.262681	0.975935	-4.58432
PRDX6	0.21363	4.98233	1.12355	0.262802	0.975935	-4.58436
ACY1	-0.309644	5.49862	-1.12272	0.263153	0.975935	-4.58445
COL6A3	-0.416047	1.21218	-1.12186	0.263516	0.975935	-4.58456
CEL	0.453336	3.14902	1.11832	0.265022	0.975935	-4.58497
PRSS1	0.364052	4.01428	1.11533	0.266295	0.975935	-4.58532
C3	0.365096	4.36869	1.11481	0.266517	0.975935	-4.58538
CHMP5	0.381792	4.27007	1.10904	0.268994	0.975935	-4.58605
CCT2	0.325572	2.25702	1.10088	0.272516	0.975935	-4.58699
PHGDH	0.337084	1.55877	1.09993	0.272931	0.975935	-4.5871
SLC25A4	-0.239776	3.01098	-1.08504	0.279452	0.975935	-4.58881
NAGLU	0.358931	5.16533	1.06464	0.28856	0.975935	-4.5911
RPS3	0.338184	1.88901	1.06188	0.28981	0.975935	-4.59141
DYNC1H1	0.37921	0.709181	1.06049	0.29044	0.975935	-4.59156
RAB5C	-0.388237	2.92226	-1.0599	0.290708	0.975935	-4.59163
PNP	-0.30018	3.86645	-1.0538	0.293483	0.975935	-4.5923
AQP1	0.323934	5.70976	1.04731	0.296455	0.975935	-4.59302
CR1	0.380724	2.2381	1.04597	0.29707	0.975935	-4.59316
TUBA3E	0.279507	1.88946	1.04185	0.298972	0.975935	-4.59362
OLFM4	-0.370194	6.52309	-1.04108	0.29933	0.975935	-4.5937
GSTK1	-0.387908	2.18822	-1.04003	0.299816	0.975935	-4.59381
SUSD2	0.315779	3.12975	1.0396	0.300015	0.975935	-4.59386
GGT1	-0.249969	4.49904	-1.03033	0.304329	0.975935	-4.59487
SMIM5	0.267761	4.98397	1.02797	0.305435	0.975935	-4.59512
VTN	-0.291067	4.66019	-1.01929	0.309526	0.975935	-4.59605
LAP3	0.409963	2.37547	1.01918	0.309577	0.975935	-4.59606
LGALS3	-0.239352	4.22957	-1.01768	0.310286	0.975935	-4.59622
ITIH4	0.344356	7.08959	1.01538	0.311377	0.975935	-4.59647
ECHS1	0.324783	1.78452	1.01352	0.312263	0.975935	-4.59667
HSP90AB1	-0.282623	3.88611	-1.01067	0.31362	0.975935	-4.59697
RAB35	-0.285052	3.88822	-1.00963	0.314119	0.975935	-4.59708
ACP2	-0.242694	3.92192	-1.00924	0.314304	0.975935	-4.59712
HIST1H4I	-0.288436	4.48803	-1.00678	0.315481	0.975935	-4.59738
HIST1H4A	-0.288436	4.48803	-1.00678	0.315481	0.975935	-4.59738
HIST1H4D	-0.288436	4.48803	-1.00678	0.315481	0.975935	-4.59738
HIST1H4F	-0.288436	4.48803	-1.00678	0.315481	0.975935	-4.59738
HIST1H4K	-0.288436	4.48803	-1.00678	0.315481	0.975935	-4.59738
HIST1H4J	-0.288436	4.48803	-1.00678	0.315481	0.975935	-4.59738
HIST1H4C	-0.288436	4.48803	-1.00678	0.315481	0.975935	-4.59738
HIST1H4H	-0.288436	4.48803	-1.00678	0.315481	0.975935	-4.59738
HIST1H4B	-0.288436	4.48803	-1.00678	0.315481	0.975935	-4.59738
HIST1H4E	-0.288436	4.48803	-1.00678	0.315481	0.975935	-4.59738
HIST1H4L	-0.288436	4.48803	-1.00678	0.315481	0.975935	-4.59738
HIST2H4A	-0.288436	4.48803	-1.00678	0.315481	0.975935	-4.59738
HIST4H4	-0.288436	4.48803	-1.00678	0.315481	0.975935	-4.59738
HIST2H4B	-0.288436	4.48803	-1.00678	0.315481	0.975935	-4.59738
ATP1A1	-0.360442	3.6016	-1.00603	0.315844	0.975935	-4.59746
RAB14	-0.311025	2.67492	-1.00165	0.317946	0.975935	-4.59792
PBLD	-0.246534	2.63616	-0.997409	0.319995	0.975935	-4.59837
GATM	0.464442	2.99532	0.995255	0.321038	0.975935	-4.59859
RAB10	-0.271153	3.58996	-0.99129	0.322964	0.975935	-4.599
SFN	-0.345068	3.61842	-0.989305	0.323931	0.975935	-4.59921
CKB	-0.361876	4.01504	-0.989196	0.323985	0.975935	-4.59922
GSTP1	-0.278195	5.12619	-0.988065	0.324536	0.975935	-4.59934
AHCY	-0.265263	3.99526	-0.981743	0.327633	0.975935	-4.59999
SLC3A2	0.2311	3.38846	0.980982	0.328007	0.975935	-4.60007
CFB	-0.32818	1.99699	-0.975657	0.330632	0.975935	-4.60062
PCYOX1	-0.350477	2.81238	-0.967238	0.33481	0.975935	-4.60148
HSPA9	0.312986	1.22734	0.961162	0.337847	0.975935	-4.60209
PHB2	0.214134	3.71064	0.958855	0.339005	0.975935	-4.60232
PGLYRP2	0.322105	4.18593	0.956534	0.340172	0.975935	-4.60256
MGAM	-0.342857	4.04101	-0.956354	0.340263	0.975935	-4.60257
SECTM1	0.338755	6.14082	0.956328	0.340276	0.975935	-4.60258
AHNAK	0.405211	1.83648	0.951271	0.342828	0.975935	-4.60308
MVP	0.345485	2.39779	0.948161	0.344404	0.975935	-4.60339
PEBP1	0.238305	4.17401	0.947505	0.344737	0.975935	-4.60346
HNRNPA2B1	0.389612	2.35497	0.947322	0.34483	0.975935	-4.60348
ORM1	0.365522	4.94008	0.943485	0.346782	0.975935	-4.60386
RAP1B	-0.18257	3.01103	-0.942466	0.347302	0.975935	-4.60396
F2	-0.358288	3.14418	-0.937264	0.349963	0.975935	-4.60447
MYO6	0.296473	1.99042	0.936507	0.350351	0.975935	-4.60455
XPNPEP2	-0.249216	4.27833	-0.93229	0.35252	0.975935	-4.60496
CPN2	0.270813	3.06301	0.931411	0.352973	0.975935	-4.60505
FGB	-0.336493	3.12828	-0.930778	0.353299	0.975935	-4.60511
MAN2A1	-0.327574	1.87111	-0.930318	0.353536	0.975935	-4.60515
UQCRC2	-0.355508	2.8413	-0.928931	0.354253	0.975935	-4.60529
LAMP1	-0.221906	3.23716	-0.920432	0.358662	0.975935	-4.60611
NCCRP1	-0.319699	4.20843	-0.90948	0.364395	0.975935	-4.60717
CPM	0.295157	2.19963	0.907354	0.365514	0.975935	-4.60737
SLC44A2	-0.260417	3.88154	-0.90591	0.366276	0.975935	-4.60751
KRT8	0.307545	6.64088	0.901908	0.368392	0.975935	-4.60789
TSG101	-0.285052	2.91967	-0.899663	0.369582	0.975935	-4.6081
RBP4	0.355948	5.14682	0.87631	0.382108	0.975935	-4.61028
ATP1A3	-0.348815	2.82261	-0.872021	0.384437	0.975935	-4.61067
CLEC3B	0.261234	2.65624	0.87202	0.384437	0.975935	-4.61067
MMRN2	0.241756	1.46559	0.870396	0.385321	0.975935	-4.61082
UGP2	0.279991	2.73923	0.86779	0.386743	0.975935	-4.61106
MPO	0.422676	3.92513	0.867717	0.386782	0.975935	-4.61107
ALDOB	-0.255791	6.67658	-0.866647	0.387367	0.975935	-4.61117
APOD	0.231513	11.5168	0.86464	0.388465	0.975935	-4.61135
RDX	-0.167438	4.3267	-0.85809	0.392061	0.975935	-4.61194
ABHD14B	0.285608	4.49439	0.853366	0.394667	0.975935	-4.61237
UBA1	0.276813	1.54358	0.851706	0.395585	0.975935	-4.61252
AKR7A3	0.226328	3.416	0.850466	0.396272	0.975935	-4.61263
ARSA	0.302162	3.89265	0.849979	0.396542	0.975935	-4.61267
ANXA3	0.380781	3.58672	0.847609	0.397857	0.975935	-4.61288
NDRG1	0.216944	1.82792	0.836295	0.404172	0.975935	-4.61388
GNAS	0.230735	2.60596	0.835944	0.404369	0.975935	-4.61392
FTL	-0.264093	4.4929	-0.830173	0.407615	0.975935	-4.61442
CRYL1	-0.217244	4.37482	-0.828249	0.4087	0.975935	-4.61459
RTN4RL2	0.232171	3.3198	0.826478	0.409701	0.975935	-4.61474
IGJ	0.254082	4.02004	0.822359	0.412034	0.975935	-4.6151
ARPC2	0.223558	2.79988	0.820971	0.412822	0.975935	-4.61522
CXCL12	0.199616	4.66247	0.818202	0.414396	0.975935	-4.61546
CLTCL1	0.329645	0.544872	0.816498	0.415367	0.975935	-4.61561
CAPN1	-0.288469	2.69314	-0.814321	0.41661	0.975935	-4.61579
SERPING1	0.208964	6.63559	0.81362	0.41701	0.975935	-4.61585
GM2A	0.245062	4.25307	0.812384	0.417717	0.975935	-4.61596
QPCT	0.29013	4.09438	0.805619	0.421597	0.975935	-4.61654
SERPINB3	0.323702	4.42035	0.80544	0.4217	0.975935	-4.61655
NAPSA	-0.227989	5.46364	-0.80418	0.422425	0.975935	-4.61666
SLC5A12	0.305782	1.61334	0.799648	0.42504	0.975935	-4.61704
GAA	0.293247	4.60816	0.799199	0.425299	0.975935	-4.61708
CRYAB	-0.223421	5.47991	-0.796643	0.426778	0.975935	-4.61729
PLS3	-0.266864	2.62095	-0.792762	0.42903	0.975935	-4.61762
CLIC1	0.254221	3.05213	0.787588	0.432043	0.975935	-4.61805
GNA11	-0.255983	2.50804	-0.783899	0.434199	0.975935	-4.61835
EEF1A2	-0.188843	5.25953	-0.769093	0.442914	0.975935	-4.61956
EEF1A1	-0.172418	6.0466	-0.767256	0.444002	0.975935	-4.61971
COX2	-0.12822	3.13283	-0.76657	0.444409	0.975935	-4.61977
GNS	0.222904	3.59898	0.763998	0.445936	0.975935	-4.61998
QSOX1	-0.237534	2.66748	-0.763619	0.446162	0.975935	-4.62001
UQCRC1	-0.192442	1.29958	-0.761875	0.447199	0.975935	-4.62015
SLC44A4	0.185615	2.3553	0.760168	0.448215	0.975935	-4.62028
B3GNT1	-0.196687	3.42532	-0.758506	0.449207	0.975935	-4.62042
RAB15	-0.133652	4.29251	-0.75688	0.450178	0.975935	-4.62055
BROX	0.174276	3.78438	0.756316	0.450515	0.975935	-4.62059
CA2	0.224548	5.4176	0.75585	0.450794	0.975935	-4.62063
ROBO4	0.307094	2.01524	0.749142	0.454816	0.975935	-4.62116
GGT2	-0.162415	3.83532	-0.747642	0.455718	0.975935	-4.62128
C1RL	0.29886	3.10929	0.745615	0.456938	0.975935	-4.62144
PLG	-0.259105	3.68619	-0.741732	0.459282	0.975935	-4.62174
LRP2	0.168164	4.14013	0.739219	0.460802	0.975935	-4.62194
KRT7	0.237418	6.08794	0.738527	0.461221	0.975935	-4.62199
TUBA1A	-0.139275	2.8993	-0.737472	0.461861	0.975935	-4.62207
RAB21	0.196072	3.07266	0.733262	0.464417	0.975935	-4.6224
SERPINB4	0.264613	3.90696	0.730729	0.465959	0.975935	-4.6226
NUTF2	-0.16026	5.19937	-0.72797	0.467641	0.975935	-4.62281
MME	-0.219696	6.68353	-0.727382	0.468	0.975935	-4.62285
BDH2	-0.180412	3.02363	-0.727084	0.468183	0.975935	-4.62288
RAB2A	0.176997	1.87561	0.723646	0.470286	0.975935	-4.62314
HSP90B1	-0.194537	2.70285	-0.723193	0.470563	0.975935	-4.62317
ACTR2	0.158014	4.26178	0.719988	0.472529	0.975935	-4.62342
DDAH2	0.234503	3.49281	0.719872	0.472601	0.975935	-4.62343
MAN1A1	-0.24553	5.42539	-0.715985	0.474991	0.975935	-4.62372
DAK	-0.209797	3.0068	-0.714109	0.476147	0.975935	-4.62386
FUCA1	0.189964	2.80567	0.713386	0.476593	0.975935	-4.62392
ORM2	0.228455	3.80399	0.710223	0.478547	0.975935	-4.62415
TUBB8	0.195694	1.67662	0.705312	0.481589	0.975935	-4.62452
TUBA1B	-0.123601	2.99887	-0.704042	0.482377	0.975935	-4.62461
PDIA3	-0.201556	2.34349	-0.703807	0.482523	0.975935	-4.62463
TKT	0.254914	2.86123	0.699289	0.485335	0.975935	-4.62497
TPI1	0.147347	5.09687	0.698991	0.485521	0.975935	-4.62499
ITM2B	0.179083	3.37398	0.697964	0.486161	0.975935	-4.62506
ALDOA	-0.21585	4.3105	-0.690695	0.490707	0.975935	-4.6256
AKR1B1	0.138404	3.66228	0.690657	0.490731	0.975935	-4.6256
PRDX1	-0.127851	4.58018	-0.675335	0.500388	0.975935	-4.6267
MASP2	0.300366	9.48281	0.675222	0.50046	0.975935	-4.62671
HSP90AA1	-0.157302	3.99741	-0.670088	0.503718	0.975935	-4.62708
MEGF8	-0.304765	0.644638	-0.66947	0.504111	0.975935	-4.62712
ATP6V1H	0.243097	1.33559	0.669302	0.504218	0.975935	-4.62713
KRT12	-0.222567	4.72152	-0.665873	0.506402	0.975935	-4.62737
ANXA4	-0.172728	4.56986	-0.660958	0.509541	0.975935	-4.62772
C19orf77	-0.146	3.54193	-0.651367	0.515696	0.975935	-4.62838
PGLS	0.210708	5.44926	0.649001	0.517221	0.975935	-4.62854
EIF4A2	0.178029	1.64517	0.644539	0.520102	0.975935	-4.62885
SYPL1	-0.161259	4.74207	-0.642449	0.521454	0.975935	-4.62899
ACE2	0.221763	2.01404	0.639521	0.523352	0.975935	-4.62919
PLAU	0.2372	4.86413	0.638455	0.524044	0.975935	-4.62926
PCK2	0.220931	2.02877	0.636514	0.525305	0.975935	-4.62939
MDH1	0.16491	3.65399	0.631196	0.528767	0.975935	-4.62975
CTSA	-0.169214	3.75214	-0.622839	0.534232	0.975935	-4.6303
LMAN2	0.220875	7.34396	0.62009	0.536035	0.975935	-4.63048
SERPINA4	-0.191085	4.16078	-0.615906	0.538787	0.975935	-4.63075
PHB	0.172874	2.23369	0.609505	0.54301	0.975935	-4.63117
GDI2	0.144732	2.8133	0.606861	0.544759	0.975935	-4.63134
PGM1	0.166675	1.87791	0.603318	0.547108	0.975935	-4.63156
HBA1	-0.271966	8.064	-0.600941	0.548686	0.975935	-4.63172
HBA2	-0.271966	8.064	-0.600941	0.548686	0.975935	-4.63172
HBD	-0.245101	7.11173	-0.599004	0.549974	0.975935	-4.63184
ATP5A1	-0.150494	4.6241	-0.598196	0.550512	0.975935	-4.63189
ANGPTL2	0.19175	4.36601	0.597028	0.55129	0.975935	-4.63196
TUBA8	0.152381	1.60345	0.593049	0.553943	0.975935	-4.63221
KRT4	-0.291663	8.92801	-0.590155	0.555876	0.975935	-4.63239
YWHAH	0.132235	2.82858	0.584043	0.559972	0.975935	-4.63277
FCGBP	-0.267747	1.78857	-0.581006	0.562012	0.975935	-4.63296
TUBB4B	0.119455	3.38646	0.580252	0.562519	0.975935	-4.63301
RAP1A	0.156376	3.06496	0.579434	0.563069	0.975935	-4.63306
GC	0.21689	2.66669	0.579135	0.563271	0.975935	-4.63307
PEPD	-0.12295	2.88112	-0.577318	0.564494	0.975935	-4.63319
TUBB4A	0.124041	3.00322	0.576539	0.565019	0.975935	-4.63323
ACTN1	-0.200952	2.74959	-0.575415	0.565778	0.975935	-4.6333
CTSC	0.160475	3.44941	0.574157	0.566627	0.975935	-4.63338
PPL	-0.253348	3.11685	-0.572621	0.567664	0.975935	-4.63347
CRYM	0.155417	1.98045	0.570502	0.569097	0.975935	-4.6336
POTEE	-0.087568	4.13286	-0.570322	0.569218	0.975935	-4.63361
CANX	-0.183967	2.69751	-0.569629	0.569687	0.975935	-4.63365
BLVRB	0.162961	3.41434	0.569556	0.569737	0.975935	-4.63366
A1BG	0.225177	6.2915	0.567552	0.571094	0.975935	-4.63378
IST1	0.164687	4.86019	0.567463	0.571154	0.975935	-4.63378
POTEF	-0.0867626	4.06598	-0.565413	0.572544	0.975935	-4.6339
ATP6AP2	0.177501	2.43837	0.564976	0.572841	0.975935	-4.63393
MSN	-0.146854	5.25588	-0.56196	0.574889	0.975935	-4.63411
HADHA	-0.224725	2.59462	-0.561554	0.575165	0.975935	-4.63413
SERPINB1	0.234972	3.60431	0.561282	0.57535	0.975935	-4.63415
CFD	-0.160474	5.78167	-0.560881	0.575623	0.975935	-4.63417
KRT13	-0.267339	9.12114	-0.555775	0.579101	0.975935	-4.63448
AGT	0.199532	4.20843	0.554292	0.580113	0.975935	-4.63456
ANXA1	-0.2761	7.01114	-0.553104	0.580924	0.975935	-4.63463
ACO2	-0.174101	2.09843	-0.553065	0.580951	0.975935	-4.63463
B4GALT1	0.121876	3.66685	0.550015	0.583037	0.975935	-4.63481
MYH14	0.236621	1.23706	0.535138	0.593259	0.975935	-4.63566
CPVL	0.154165	4.06691	0.529234	0.597339	0.975935	-4.636
CLU	-0.159588	7.5733	-0.529037	0.597476	0.975935	-4.63601
IGFBP7	0.181121	4.15558	0.527452	0.598573	0.975935	-4.6361
PPIA	-0.134631	6.12823	-0.524374	0.600707	0.975935	-4.63627
S100A16	-0.178005	4.40715	-0.520237	0.60358	0.975935	-4.6365
CAPG	0.139917	2.06668	0.514448	0.607612	0.975935	-4.63681
GPI	-0.179277	4.63024	-0.513368	0.608366	0.975935	-4.63687
MXRA8	-0.183166	5.35768	-0.513069	0.608575	0.975935	-4.63689
VAT1	-0.17825	2.61603	-0.511679	0.609545	0.975935	-4.63696
CPQ	0.17937	1.80163	0.507168	0.6127	0.975935	-4.63721
SERPIND1	0.177781	1.6143	0.506055	0.613479	0.975935	-4.63727
SERPINF1	-0.17491	5.02806	-0.504696	0.614432	0.975935	-4.63734
GPRC5C	-0.13014	6.25526	-0.498294	0.618926	0.975935	-4.63768
SPRR3	0.237364	5.83932	0.496589	0.620125	0.975935	-4.63777
CSTB	0.19102	5.42458	0.494069	0.621901	0.975935	-4.6379
ACO1	-0.143939	3.16366	-0.492061	0.623316	0.975935	-4.638
HP	0.221256	4.33368	0.491195	0.623928	0.975935	-4.63805
LTF	-0.225604	4.78697	-0.488809	0.625612	0.975935	-4.63817
YWHAE	-0.15216	4.43866	-0.488666	0.625713	0.975935	-4.63818
DDC	-0.143196	4.03286	-0.48842	0.625887	0.975935	-4.63819
CTSH	-0.149028	2.82216	-0.488114	0.626103	0.975935	-4.63821
SERPINA1	0.130448	8.05156	0.485912	0.62766	0.975935	-4.63832
VDAC1	-0.13352	5.47931	-0.484209	0.628866	0.975935	-4.63841
GPX3	0.14659	3.18821	0.483757	0.629186	0.975935	-4.63843
GANAB	0.15207	1.83858	0.48285	0.629829	0.975935	-4.63848
FGA	-0.165302	4.73382	-0.482041	0.630402	0.975935	-4.63852
APOA1	-0.138656	7.4702	-0.481143	0.631039	0.975935	-4.63857
RAB11B	-0.110665	3.12901	-0.47797	0.633291	0.975935	-4.63873
ASAH1	0.138102	5.6231	0.469488	0.639327	0.975935	-4.63915
GLUD2	-0.122553	1.16603	-0.467383	0.64083	0.975935	-4.63926
ALDH6A1	-0.212156	4.09786	-0.46642	0.641517	0.975935	-4.6393
NCSTN	-0.192801	3.90114	-0.464787	0.642683	0.975935	-4.63938
TUBB2A	0.114222	2.40508	0.46149	0.645042	0.975935	-4.63955
THY1	0.120775	5.38911	0.460281	0.645907	0.975935	-4.63961
RHOA	-0.138284	3.64605	-0.460164	0.645992	0.975935	-4.63961
CHMP4B	-0.133341	3.25304	-0.459902	0.646179	0.975935	-4.63962
CAPZB	0.146266	3.26402	0.458548	0.647149	0.975935	-4.63969
CHMP1B	-0.135384	5.49398	-0.456018	0.648964	0.975935	-4.63981
S100A6	-0.123708	4.91827	-0.455287	0.649488	0.975935	-4.63985
CST3	-0.12983	5.74835	-0.454805	0.649835	0.975935	-4.63987
ALDH1A1	-0.115692	3.80709	-0.452538	0.651463	0.975935	-4.63998
PPP2R1A	-0.158472	2.12622	-0.452226	0.651687	0.975935	-4.63999
COX7A2	-0.120773	2.76459	-0.451676	0.652083	0.975935	-4.64002
TUBB2B	0.111125	2.40397	0.449259	0.653822	0.975935	-4.64014
GSN	0.136352	5.06292	0.443533	0.657949	0.975935	-4.64041
ACTG1	-0.0949074	8.00687	-0.440425	0.660193	0.975935	-4.64055
JUP	0.175358	2.87621	0.437047	0.662636	0.975935	-4.64071
CLTC	0.167203	1.41789	0.436636	0.662934	0.975935	-4.64073
CAPN7	-0.167211	2.57788	-0.434984	0.66413	0.975935	-4.6408
ADH5	0.122638	3.56039	0.434963	0.664146	0.975935	-4.6408
CD63	-0.115816	4.9085	-0.431515	0.666645	0.975935	-4.64096
DSTN	0.0839369	2.73739	0.431423	0.666712	0.975935	-4.64097
HSPG2	0.139043	2.45187	0.427807	0.669338	0.975935	-4.64113
HLA-DRA	-0.0991863	2.87785	-0.427537	0.669533	0.975935	-4.64114
S100A8	-0.219462	7.31229	-0.421975	0.67358	0.975935	-4.64139
FN1	0.208232	1.98327	0.419742	0.675208	0.975935	-4.64149
BHMT2	-0.0951589	3.74077	-0.415921	0.677997	0.975935	-4.64166
CPNE3	-0.160179	2.8136	-0.414767	0.67884	0.975935	-4.64171
HIST1H2BB	-0.181912	4.4075	-0.414136	0.679301	0.975935	-4.64174
HIST1H2BO	-0.181912	4.4075	-0.414136	0.679301	0.975935	-4.64174
HIST2H2BE	-0.181912	4.4075	-0.414136	0.679301	0.975935	-4.64174
EHD3	0.121163	2.37295	0.412372	0.68059	0.975935	-4.64182
ACTB	-0.0903374	8.03141	-0.412036	0.680836	0.975935	-4.64183
HIST1H2BJ	-0.180945	4.40681	-0.411952	0.680897	0.975935	-4.64184
SPP1	-0.251586	5.85255	-0.410978	0.681611	0.975935	-4.64188
SERPINA7	0.151652	3.60383	0.40941	0.682759	0.975935	-4.64195
BTD	0.116738	1.30843	0.4082	0.683645	0.975935	-4.642
ENPEP	-0.138875	4.35776	-0.407839	0.683909	0.975935	-4.64201
RNH1	-0.119276	1.05302	-0.406803	0.684668	0.975935	-4.64206
ACTN2	-0.109562	1.67193	-0.402525	0.687807	0.975935	-4.64224
HIST3H2BB	-0.182355	4.26134	-0.399285	0.690188	0.975935	-4.64238
ALDH4A1	0.140069	2.59314	0.398815	0.690534	0.975935	-4.6424
PROM1	0.105901	3.67421	0.398493	0.690771	0.975935	-4.64241
LRG1	0.154735	6.43257	0.394559	0.693667	0.975935	-4.64258
ZG16B	0.106831	4.39303	0.390912	0.696356	0.975935	-4.64273
KRT73	-0.17875	3.97841	-0.388291	0.698291	0.975935	-4.64284
CNP	0.10281	2.61473	0.386524	0.699596	0.975935	-4.64291
RHCG	-0.107663	4.32057	-0.383285	0.701991	0.975935	-4.64304
KRT28	-0.113525	3.71123	-0.382427	0.702626	0.975935	-4.64308
CUBN	0.093277	4.76797	0.377046	0.706613	0.975935	-4.64329
MUC1	0.101996	7.3774	0.376306	0.707163	0.975935	-4.64332
ALDH1L1	-0.12326	2.58699	-0.373234	0.709443	0.975935	-4.64345
SOD3	0.126275	4.46858	0.368118	0.713247	0.975935	-4.64365
EIF4A1	-0.10199	2.32241	-0.367217	0.713917	0.975935	-4.64368
APCS	-0.121064	4.98838	-0.366108	0.714743	0.975935	-4.64372
TF	-0.127513	6.62452	-0.36564	0.715092	0.975935	-4.64374
KRT15	-0.166668	6.97574	-0.365571	0.715143	0.975935	-4.64374
BGN	-0.111583	3.21674	-0.365039	0.71554	0.975935	-4.64377
A2M	-0.144604	2.69601	-0.363767	0.716487	0.975935	-4.64381
PKM	-0.0792193	5.368	-0.360863	0.718653	0.975935	-4.64393
AZGP1	-0.154372	5.31642	-0.360025	0.719279	0.975935	-4.64396
GSTM3	0.0997925	4.2062	0.359522	0.719654	0.975935	-4.64398
SDCBP	0.106051	5.86326	0.358167	0.720667	0.975935	-4.64403
SERPINA6	-0.129952	3.78288	-0.357462	0.721193	0.975935	-4.64406
CSPG4	0.123593	1.11322	0.356617	0.721824	0.975935	-4.64409
CD81	-0.126916	2.2939	-0.354806	0.723178	0.975935	-4.64416
CA1	0.151695	4.38844	0.353143	0.724422	0.975935	-4.64422
AQP2	0.115256	5.32388	0.352616	0.724817	0.975935	-4.64424
PRDX5	-0.106853	3.63432	-0.350765	0.726203	0.975935	-4.64431
HSPA6	-0.0729371	1.78801	-0.347666	0.728524	0.975935	-4.64442
KRT77	-0.101243	4.39362	-0.343968	0.731299	0.975935	-4.64456
HYAL1	-0.0977792	3.20642	-0.343713	0.73149	0.975935	-4.64457
VCP	0.137578	2.66303	0.341351	0.733264	0.975935	-4.64465
EGF	-0.102288	6.63794	-0.341209	0.733371	0.975935	-4.64466
YWHAQ	-0.0846591	3.06951	-0.340363	0.734006	0.975935	-4.64469
EVPL	-0.123508	2.51911	-0.339098	0.734958	0.975935	-4.64473
GUSB	-0.120286	2.76344	-0.336683	0.736775	0.975935	-4.64482
PRDX2	-0.0943105	3.66663	-0.334988	0.738051	0.975935	-4.64488
ARF6	0.0747587	3.0783	0.332099	0.740227	0.975935	-4.64498
LGALS3BP	-0.0799162	7.47243	-0.33205	0.740264	0.975935	-4.64498
TPP1	-0.096105	5.54806	-0.327083	0.744011	0.975935	-4.64516
ACAT1	0.108975	3.19935	0.324399	0.746038	0.975935	-4.64525
CALR	-0.10921	2.55285	-0.317862	0.750983	0.975935	-4.64547
GLB1	0.100472	5.86864	0.316632	0.751915	0.975935	-4.64551
PTGDS	0.117318	6.10397	0.313226	0.754496	0.975935	-4.64563
APOC3	-0.0947567	3.76272	-0.31226	0.755229	0.975935	-4.64566
GRHPR	0.0945292	3.46567	0.309635	0.757221	0.975935	-4.64575
SAMM50	0.0698115	3.35844	0.307121	0.75913	0.975935	-4.64583
CD14	0.107319	5.42374	0.306246	0.759795	0.975935	-4.64586
HPX	-0.118122	5.63391	-0.305752	0.76017	0.975935	-4.64587
PCK1	0.115936	2.822	0.305191	0.760597	0.975935	-4.64589
LDHA	-0.0736306	5.0322	-0.302015	0.763013	0.975935	-4.64599
RAC1	-0.077976	3.24987	-0.299985	0.764558	0.975935	-4.64606
ANPEP	0.0891476	7.80822	0.293959	0.769151	0.975935	-4.64625
KRT1	0.103649	8.44175	0.287471	0.774105	0.975935	-4.64645
MIF	-0.0684001	5.28351	-0.287038	0.774436	0.975935	-4.64646
ACTA2	-0.0554123	6.58607	-0.285948	0.775269	0.975935	-4.64649
LMNA	-0.0885585	2.51231	-0.284755	0.776181	0.975935	-4.64653
KRT16	-0.117607	5.92465	-0.283431	0.777194	0.975935	-4.64657
LDHB	0.0657304	6.18258	0.283372	0.77724	0.975935	-4.64657
KRT74	0.103599	3.33503	0.282748	0.777717	0.975935	-4.64659
TTR	0.0892301	6.20401	0.280392	0.77952	0.975935	-4.64666
CP	0.0998327	5.21306	0.277576	0.781677	0.975935	-4.64674
KRT3	-0.117558	4.51322	-0.27633	0.782633	0.975935	-4.64678
ACTN4	-0.0842043	4.15675	-0.273596	0.78473	0.975935	-4.64686
RALA	0.0715412	2.31486	0.27317	0.785057	0.975935	-4.64687
WDR1	-0.0716082	3.22568	-0.272905	0.78526	0.975935	-4.64688
DDAH1	-0.0635106	2.79599	-0.269366	0.787977	0.975935	-4.64698
EPS8L2	-0.067399	2.27918	-0.266409	0.79025	0.975935	-4.64706
KRT19	-0.0907966	6.02392	-0.263911	0.79217	0.975935	-4.64713
ISLR	-0.07285	4.25559	-0.262078	0.793581	0.975935	-4.64719
KRT79	0.094718	3.75675	0.260795	0.794569	0.975935	-4.64722
YWHAG	0.0680093	3.36312	0.259907	0.795252	0.975935	-4.64725
TUBB3	-0.0693914	2.4753	-0.25813	0.796621	0.975935	-4.64729
RAB11A	0.0566136	3.16925	0.257229	0.797316	0.975935	-4.64732
ACTBL2	0.0512738	5.30678	0.25568	0.79851	0.975935	-4.64736
ARF4	0.0635242	2.44327	0.252054	0.801306	0.975935	-4.64746
FGL2	0.0713229	2.69327	0.25178	0.801518	0.975935	-4.64747
ATP6V1A	-0.0729817	2.77153	-0.244767	0.806934	0.975935	-4.64765
DPP4	-0.0688368	6.46367	-0.244024	0.807509	0.975935	-4.64767
BCAM	-0.0730478	1.81722	-0.242401	0.808764	0.975935	-4.64771
ATP5B	-0.0723673	4.67641	-0.240153	0.810504	0.975935	-4.64777
CFI	0.0862596	2.42617	0.234116	0.815179	0.975935	-4.64792
KRT17	0.0810253	4.80286	0.229156	0.819025	0.975935	-4.64804
ACTG2	-0.0446261	6.68414	-0.226137	0.821369	0.975935	-4.64812
DPP7	-0.0687306	3.20702	-0.225878	0.82157	0.975935	-4.64812
HIST1H2BK	0.0962146	4.51056	0.225521	0.821847	0.975935	-4.64813
CNDP2	-0.065175	4.35176	-0.223741	0.82323	0.975935	-4.64817
COL6A1	0.0575876	4.47831	0.2201	0.82606	0.975935	-4.64826
FBP2	0.086937	2.36137	0.219825	0.826273	0.975935	-4.64826
HIST1H2BD	0.0936776	4.51199	0.219556	0.826482	0.975935	-4.64827
HIST1H2BG	0.0936776	4.51199	0.219556	0.826482	0.975935	-4.64827
HIST1H2BN	0.0936776	4.51199	0.219556	0.826482	0.975935	-4.64827
HIST1H2BM	0.0936776	4.51199	0.219556	0.826482	0.975935	-4.64827
HIST1H2BF	0.0936776	4.51199	0.219556	0.826482	0.975935	-4.64827
HIST1H2BE	0.0936776	4.51199	0.219556	0.826482	0.975935	-4.64827
HIST1H2BH	0.0936776	4.51199	0.219556	0.826482	0.975935	-4.64827
HIST1H2BI	0.0936776	4.51199	0.219556	0.826482	0.975935	-4.64827
HIST1H2BC	0.0936776	4.51199	0.219556	0.826482	0.975935	-4.64827
ATP1A2	-0.0974847	2.5607	-0.219374	0.826624	0.975935	-4.64828
HSPA1A	0.0413302	3.3537	0.218636	0.827198	0.975935	-4.64829
HSPA1B	0.0413302	3.3537	0.218636	0.827198	0.975935	-4.64829
PIGR	0.0576073	6.53553	0.214786	0.830194	0.975935	-4.64838
KRT14	-0.0879809	6.07392	-0.212977	0.831602	0.975935	-4.64842
HIST1H2BL	0.0893639	4.51085	0.209476	0.83433	0.975935	-4.6485
ELANE	0.0877446	4.45406	0.209421	0.834372	0.975935	-4.6485
SLC12A1	-0.0673164	4.25688	-0.208233	0.835298	0.975935	-4.64853
ACTC1	-0.0386495	6.76178	-0.207377	0.835966	0.975935	-4.64855
SCARB2	-0.0527407	2.52619	-0.206935	0.83631	0.975935	-4.64856
EZR	-0.0527052	5.35335	-0.204831	0.837951	0.975935	-4.6486
ARF1	0.0402205	2.94462	0.204564	0.838159	0.975935	-4.64861
ARF3	0.0402205	2.94462	0.204564	0.838159	0.975935	-4.64861
ANXA6	-0.0615017	4.28549	-0.204426	0.838267	0.975935	-4.64861
ACTA1	-0.0380631	6.76171	-0.204268	0.83839	0.975935	-4.64861
VASN	0.0653518	6.96044	0.203879	0.838694	0.975935	-4.64862
HIST2H2BF	0.0895174	4.37336	0.202564	0.83972	0.975935	-4.64865
PPIB	-0.0765688	4.80231	-0.200286	0.841499	0.975935	-4.6487
GNAI2	0.0566025	2.37447	0.195122	0.845532	0.975935	-4.64881
PFKL	0.0454341	2.58352	0.192698	0.847428	0.975935	-4.64886
LAMP2	-0.0590265	3.48745	-0.191896	0.848054	0.975935	-4.64887
EFEMP1	0.0712332	3.47112	0.189807	0.849689	0.975935	-4.64892
COL15A1	0.0543676	2.2804	0.184708	0.85368	0.975935	-4.64902
ALB	0.0553743	11.0179	0.183704	0.854466	0.975935	-4.64904
KRT6C	-0.0709011	6.16518	-0.183677	0.854487	0.975935	-4.64904
HSPA1L	-0.0406897	2.09935	-0.182582	0.855346	0.975935	-4.64906
PGD	0.0603695	3.13618	0.181653	0.856073	0.975935	-4.64908
GPRC5A	0.038726	3.23118	0.17498	0.861305	0.975935	-4.6492
SHMT1	-0.0464031	3.64766	-0.173582	0.862402	0.975935	-4.64923
SLC2A5	0.0414184	3.41441	0.172875	0.862957	0.975935	-4.64924
YWHAZ	-0.0511449	5.16772	-0.168378	0.866488	0.975935	-4.64932
SERPINA5	0.0657715	8.07889	0.166004	0.868353	0.975935	-4.64937
DSP	-0.0860854	4.12259	-0.16165	0.871775	0.975935	-4.64944
ACPP	-0.0752051	6.44629	-0.158159	0.874521	0.975935	-4.6495
UBB	-0.0348154	7.4041	-0.156949	0.875473	0.975935	-4.64952
UPK2	0.0420944	4.23901	0.154115	0.877703	0.975935	-4.64957
RRAS2	-0.0420102	1.97885	-0.153592	0.878115	0.975935	-4.64958
AKR1A1	-0.0601019	5.50921	-0.152305	0.879128	0.975935	-4.6496
KRT2	0.0635685	6.02307	0.151821	0.87951	0.975935	-4.6496
KRT76	-0.060289	3.81482	-0.150792	0.88032	0.975935	-4.64962
MPST	-0.0582168	3.84461	-0.148154	0.882398	0.975935	-4.64966
AKR7A2	-0.0563341	3.85884	-0.140199	0.88867	0.975935	-4.64978
ARHGEF10L	-0.051904	1.53388	-0.139873	0.888927	0.975935	-4.64979
KRT78	-0.0571479	3.7181	-0.138569	0.889956	0.975935	-4.64981
ABCB4	0.0432555	0.730827	0.138474	0.890031	0.975935	-4.64981
CTSD	-0.0387125	5.36227	-0.137718	0.890627	0.975935	-4.64982
RPS27A	-0.0287595	7.11407	-0.135593	0.892305	0.975935	-4.64985
UBA52	-0.0287595	7.11407	-0.135593	0.892305	0.975935	-4.64985
UBC	-0.0287595	7.11472	-0.135461	0.892409	0.975935	-4.64985
GDPD3	0.040437	1.91522	0.135388	0.892467	0.975935	-4.64985
BBOX1	0.0357153	2.75245	0.131407	0.89561	0.976931	-4.64991
FGG	-0.046799	4.19623	-0.130165	0.896591	0.976931	-4.64993
TUBA4A	-0.0406312	2.9731	-0.121972	0.903067	0.982226	-4.65004
ATP1B1	-0.0289912	2.85843	-0.117765	0.906394	0.984085	-4.65009
VDAC3	-0.0256888	3.38697	-0.11426	0.909167	0.985336	-4.65013
ARHGDIA	0.025049	3.16433	0.109976	0.912559	0.986559	-4.65019
KRT75	0.0404311	4.51575	0.108736	0.913541	0.986559	-4.6502
TMPRSS2	0.0277626	1.55975	0.097742	0.922253	0.987197	-4.65032
S100A9	0.0595252	7.64734	0.0928655	0.926121	0.987197	-4.65037
KRT10	0.0336808	8.11149	0.0922031	0.926646	0.987197	-4.65038
KRT71	-0.0332168	3.39114	-0.0906858	0.92785	0.987197	-4.65039
YWHAB	0.0260534	3.86281	0.090634	0.927891	0.987197	-4.65039
GNG12	0.018261	4.08661	0.0845672	0.932706	0.987197	-4.65045
HSPB1	0.022464	6.27755	0.0819718	0.934766	0.987197	-4.65047
GNB2	0.0202308	4.06428	0.081115	0.935447	0.987197	-4.65048
HEXB	0.0241194	2.63751	0.0805872	0.935866	0.987197	-4.65048
CRYZ	0.0289927	4.64201	0.0721071	0.942602	0.987197	-4.65055
CD44	-0.0254142	3.1769	-0.0718359	0.942818	0.987197	-4.65055
GAS6	0.0176833	3.42071	0.0699018	0.944355	0.987197	-4.65057
VPS4B	-0.0265294	3.32845	-0.0692984	0.944834	0.987197	-4.65057
GNB1	0.0154041	3.98579	0.0670656	0.946609	0.987197	-4.65059
CHMP2A	-0.02839	5.05067	-0.0638972	0.949128	0.987197	-4.65061
CCT7	-0.0179521	1.49725	-0.062491	0.950246	0.987197	-4.65062
UMOD	0.012498	15.0033	0.0591065	0.952937	0.987197	-4.65064
PGAM1	-0.0131115	3.91439	-0.0589961	0.953025	0.987197	-4.65064
VMO1	-0.0186899	3.70848	-0.057662	0.954086	0.987197	-4.65065
IQGAP1	-0.0285721	2.79844	-0.0538835	0.957092	0.987197	-4.65067
RALB	-0.0123623	3.35646	-0.0529501	0.957834	0.987197	-4.65068
VPS4A	-0.013585	3.22017	-0.0514306	0.959043	0.987197	-4.65069
GNB4	-0.0111434	3.36128	-0.0507382	0.959594	0.987197	-4.65069
FTCD	0.0135499	3.27195	0.0497624	0.960371	0.987197	-4.6507
HSPA8	-0.0148546	5.43112	-0.0492874	0.960749	0.987197	-4.6507
IDH1	-0.0103861	4.1723	-0.0467676	0.962754	0.987197	-4.65071
TUFM	0.0146808	2.66894	0.0463151	0.963114	0.987197	-4.65071
ACTR3	-0.0113633	3.22697	-0.0431433	0.965638	0.987197	-4.65073
PSAP	-0.0108244	4.32374	-0.0425262	0.96613	0.987197	-4.65073
GNAI3	-0.0110564	1.68703	-0.0417592	0.96674	0.987197	-4.65073
CRNN	-0.0175638	3.82813	-0.0409075	0.967418	0.987197	-4.65074
PDCD6	-0.0103552	4.64342	-0.0401703	0.968005	0.987197	-4.65074
GAPDH	0.00907866	7.75909	0.0392105	0.968769	0.987197	-4.65074
ACADVL	0.0111256	1.66059	0.0367301	0.970744	0.987197	-4.65075
ENO1	-0.00832505	7.07061	-0.0364587	0.97096	0.987197	-4.65076
IDH2	0.0090677	3.78456	0.0340676	0.972864	0.987481	-4.65076
KRT5	0.0117506	6.38197	0.0291403	0.976787	0.988975	-4.65078
NPEPPS	0.0117897	1.82939	0.0281332	0.977589	0.988975	-4.65078
CBR1	-0.00611819	4.59491	-0.0253617	0.979796	0.989562	-4.65079
CFL1	-0.00505305	3.93995	-0.0204912	0.983676	0.991832	-4.6508
HBB	0.00691488	8.45985	0.0152034	0.987888	0.992091	-4.65081
APOA4	0.00414445	6.71737	0.0130235	0.989624	0.992091	-4.65082
KRT6A	-0.00487626	6.41469	-0.0122449	0.990245	0.992091	-4.65082
PGK1	0.00277787	5.42114	0.0119753	0.990459	0.992091	-4.65082
KRT6B	-0.0031598	6.21807	-0.00847567	0.993247	0.993247	-4.65082

## Sheet: AD-MCI
	logFC	AveExpr	t	P.Value	adj.P.Val	B
SLC25A5	0.995681	3.87091	3.86649	0.000157389	0.0956927	-0.847558
RPS3	-0.997281	1.88901	-3.07663	0.00244358	0.648191	-2.32894
AOC1	0.840693	3.39148	2.99093	0.00319831	0.648191	-2.47277
CTSH	0.799135	2.82216	2.57164	0.0109848	0.997004	-3.12531
DDC	-0.758548	4.03286	-2.54203	0.0119219	0.997004	-3.1681
ACP2	0.565519	3.92192	2.31058	0.0220672	0.997004	-3.48713
ENPEP	0.797841	4.35776	2.30206	0.0225542	0.997004	-3.49834
RAP1B	0.452594	3.01103	2.29553	0.0229345	0.997004	-3.50692
SIAE	0.800146	2.15999	2.29521	0.0229532	0.997004	-3.50734
CTSC	0.649711	3.44941	2.28391	0.0236239	0.997004	-3.5221
GATM	-1.05934	2.99532	-2.23035	0.0270434	0.997004	-3.59123
AGRN	0.836538	2.06797	2.18094	0.030573	0.997004	-3.65368
PPIC	-0.710147	2.05758	-2.14928	0.0330377	0.997004	-3.693
SLC25A6	0.472533	3.44488	2.14418	0.0334507	0.997004	-3.69929
PHPT1	-0.804663	3.07533	-2.12675	0.0348956	0.997004	-3.72067
SLC25A4	0.478298	3.01098	2.12655	0.0349125	0.997004	-3.72091
MAN2A1	0.755017	1.87111	2.10676	0.036618	0.997004	-3.74498
DCXR	0.626242	2.92334	2.10306	0.0369445	0.997004	-3.74946
CFI	0.780424	2.42617	2.08109	0.0389365	0.997004	-3.77589
EGF	-0.632219	6.63794	-2.07205	0.0397832	0.997004	-3.78671
KNG1	-0.621391	7.58002	-2.05752	0.041176	0.997004	-3.80398
SUSD2	-0.621816	3.12975	-2.01131	0.0458852	0.997004	-3.85815
CAPZB	-0.648773	3.26402	-1.99834	0.0472867	0.997004	-3.87315
TUBA1C	0.386475	2.93411	1.98427	0.0488478	0.997004	-3.88932
SLC44A4	0.491156	2.3553	1.9763	0.0497521	0.997004	-3.89844
VTA1	-0.445319	3.74121	-1.96993	0.050484	0.997004	-3.90569
FUCA1	0.53249	2.80567	1.96472	0.0510898	0.997004	-3.91162
PTGDS	0.745423	6.10397	1.95539	0.0521893	0.997004	-3.92218
DSTN	0.383562	2.73739	1.93697	0.0544207	0.997004	-3.9429
COL6A3	0.724751	1.21218	1.92009	0.056534	0.997004	-3.96172
ABCB1	0.58569	2.77029	1.90689	0.0582357	0.997004	-3.97634
CYBRD1	0.539913	2.40859	1.90394	0.0586206	0.997004	-3.97959
EHD1	0.546632	2.80317	1.90392	0.0586233	0.997004	-3.97961
GOT2	0.666527	1.90788	1.89681	0.0595632	0.997004	-3.98744
AZGP1	0.823965	5.31642	1.88804	0.0607386	0.997004	-3.99705
OLFM4	0.678294	6.52309	1.87416	0.0626376	0.997004	-4.01216
GNS	0.552397	3.59898	1.86021	0.064597	0.997004	-4.02725
GOT1	0.577265	4.0642	1.84403	0.0669329	0.997004	-4.04462
QSOX1	0.583365	2.66748	1.84258	0.0671456	0.997004	-4.04617
GRHPR	-0.566706	3.46567	-1.8238	0.0699524	0.997004	-4.06614
HPGD	-0.504571	2.8734	-1.80218	0.0733027	0.997004	-4.08889
ITM2B	-0.466999	3.37398	-1.78826	0.0755288	0.997004	-4.1034
HLA-A	0.749708	3.24541	1.78354	0.0762972	0.997004	-4.1083
LAMP1	0.436949	3.23716	1.7807	0.0767623	0.997004	-4.11124
EPS8L2	0.44613	2.27918	1.73258	0.084999	0.997004	-4.16038
TUBB	-0.556385	3.71854	-1.73238	0.085034	0.997004	-4.16058
GSN	0.536898	5.06292	1.7159	0.0880162	0.997004	-4.17711
PHB2	-0.389863	3.71064	-1.7152	0.0881456	0.997004	-4.17781
FLOT2	-0.573546	1.60474	-1.71385	0.088393	0.997004	-4.17915
CAPN7	0.66897	2.57788	1.70982	0.0891388	0.997004	-4.18317
ANXA4	-0.44415	4.56986	-1.66985	0.0968045	0.997004	-4.22251
KHK	-0.41208	3.49513	-1.65774	0.0992284	0.997004	-4.23425
PSAP	-0.427229	4.32374	-1.64911	0.100987	0.997004	-4.24257
MUC1	-0.449744	7.3774	-1.63027	0.10491	0.997004	-4.26059
FGA	0.564727	4.73382	1.61801	0.107529	0.997004	-4.27221
HP	0.737867	4.33368	1.60943	0.109392	0.997004	-4.28028
NCCRP1	-0.574533	4.20843	-1.60584	0.110179	0.997004	-4.28365
UMOD	-0.34457	15.0033	-1.60107	0.111234	0.997004	-4.28813
VASN	-0.52163	6.96044	-1.59887	0.111722	0.997004	-4.29018
PNP	0.463347	3.86645	1.59815	0.111882	0.997004	-4.29085
CFB	0.544639	1.99699	1.59085	0.113516	0.997004	-4.29764
BROX	-0.371984	3.78438	-1.58608	0.114594	0.997004	-4.30207
TUBA1A	0.303478	2.8993	1.57884	0.116247	0.997004	-4.30877
LRG1	0.630152	6.43257	1.57873	0.116273	0.997004	-4.30887
QPCT	-0.577478	4.09438	-1.57547	0.117023	0.997004	-4.31187
ORM1	0.615226	4.94008	1.56024	0.120578	0.997004	-4.32582
RRAS2	0.431179	1.97885	1.54885	0.123293	0.997004	-4.33617
NPEPPS	-0.654368	1.82939	-1.53418	0.12686	0.997004	-4.34939
CD59	-0.51344	5.16015	-1.50495	0.134209	0.997004	-4.37538
ORM2	0.492591	3.80399	1.50459	0.134301	0.997004	-4.3757
CANX	0.49359	2.69751	1.5016	0.135071	0.997004	-4.37833
GNA13	0.347632	2.70716	1.49771	0.136078	0.997004	-4.38174
TUBA1B	0.267207	2.99887	1.49541	0.136677	0.997004	-4.38376
CTSA	0.410711	3.75214	1.48529	0.139333	0.997004	-4.39258
CPVL	0.439751	4.06691	1.48322	0.139882	0.997004	-4.39438
UPK1A	-0.537633	4.42578	-1.45731	0.146891	0.997004	-4.4167
PPIB	-0.56308	4.80231	-1.44712	0.14972	0.997004	-4.42537
COX2	0.245238	3.13283	1.44052	0.151575	0.997004	-4.43096
NCSTN	0.600595	3.90114	1.42254	0.156718	0.997004	-4.44605
B4GALT1	-0.319843	3.66685	-1.41817	0.157986	0.997004	-4.44968
AKR1B1	-0.289227	3.66228	-1.41804	0.158025	0.997004	-4.4498
MGAM	0.516772	4.04101	1.41625	0.158547	0.997004	-4.45128
FAM151A	0.357939	2.87557	1.41511	0.15888	0.997004	-4.45223
COL6A1	-0.375653	4.47831	-1.41063	0.160195	0.997004	-4.45594
LTF	0.65698	4.78697	1.39855	0.163783	0.997004	-4.46589
IST1	-0.410439	4.86019	-1.38952	0.166508	0.997004	-4.47329
AHCY	-0.377009	3.99526	-1.37091	0.172225	0.997004	-4.48836
FTL	0.442335	4.4929	1.36615	0.17371	0.997004	-4.49218
SMIM5	-0.359842	4.98397	-1.35732	0.176494	0.997004	-4.49925
C1RL	-0.550249	3.10929	-1.34878	0.179215	0.997004	-4.50603
CAPN1	0.481976	2.69314	1.33677	0.183098	0.997004	-4.51551
RAP1A	0.366885	3.06496	1.33568	0.183455	0.997004	-4.51637
UBA1	-0.441641	1.54358	-1.33509	0.183648	0.997004	-4.51683
SERPING1	-0.348348	6.63559	-1.3326	0.184461	0.997004	-4.51878
HADHB	0.470441	2.57389	1.33217	0.184602	0.997004	-4.51911
GPRC5A	0.292434	3.23118	1.29823	0.195982	0.997004	-4.54536
ACPP	0.625194	6.44629	1.29181	0.198191	0.997004	-4.55025
SORD	0.377707	3.88238	1.29056	0.198622	0.997004	-4.55119
CLTCL1	-0.529409	0.544872	-1.28836	0.199386	0.997004	-4.55286
CAP1	-0.425694	2.57136	-1.28467	0.200669	0.997004	-4.55565
TKT	-0.465885	2.86123	-1.25567	0.210971	0.997004	-4.57733
TPI1	-0.268815	5.09687	-1.25291	0.211975	0.997004	-4.57937
PEBP1	0.317504	4.17401	1.24032	0.21658	0.997004	-4.58861
AKR7A2	0.506758	3.85884	1.23911	0.217027	0.997004	-4.58949
MDH1	-0.328696	3.65399	-1.23608	0.218146	0.997004	-4.59169
LOC100996820	-0.191533	5.21569	-1.21129	0.227478	0.997004	-4.60956
FBP1	0.348435	2.82916	1.20947	0.228176	0.997004	-4.61086
AHNAK	-0.523337	1.83648	-1.2071	0.229086	0.997004	-4.61255
COL18A1	0.473138	2.87831	1.20511	0.22985	0.997004	-4.61397
GGH	0.496751	5.48964	1.20492	0.22992	0.997004	-4.61409
AQP1	-0.377783	5.70976	-1.20004	0.231806	0.997004	-4.61755
VDAC2	0.328829	3.92807	1.19216	0.234875	0.997004	-4.62311
CETP	0.362645	2.51057	1.18649	0.237099	0.997004	-4.62709
ACTR2	-0.263808	4.26178	-1.18101	0.239261	0.997004	-4.63091
EFEMP1	0.44904	3.47112	1.17558	0.241422	0.997004	-4.63468
STOM	0.353679	5.03566	1.1693	0.243935	0.997004	-4.63902
LDHB	-0.274991	6.18258	-1.16478	0.245753	0.997004	-4.64213
GSTA3	-0.2583	4.81663	-1.15831	0.248375	0.997004	-4.64656
HPX	0.455264	5.63391	1.15781	0.248578	0.997004	-4.6469
ATP6AP2	-0.369124	2.43837	-1.15435	0.249988	0.997004	-4.64926
YWHAH	-0.265866	2.82858	-1.15371	0.250251	0.997004	-4.6497
JUP	-0.469251	2.87621	-1.14906	0.252157	0.997004	-4.65286
SPP1	-0.712687	5.85255	-1.14384	0.254309	0.997004	-4.65638
HEXB	0.347407	2.63751	1.14045	0.255717	0.997004	-4.65867
MYH9	-0.499379	3.83541	-1.13667	0.257289	0.997004	-4.66121
HSP90AA1	-0.271265	3.99741	-1.13535	0.257842	0.997004	-4.6621
PDZK1	0.430297	3.97483	1.1292	0.260418	0.997004	-4.6662
PRSS8	0.300279	3.26227	1.11695	0.265604	0.997004	-4.67432
MSN	0.296239	5.25588	1.11378	0.266958	0.997004	-4.67641
PCK2	-0.392928	2.02877	-1.11224	0.267616	0.997004	-4.67742
DPYS	-0.345928	1.68724	-1.10979	0.268669	0.997004	-4.67903
LAP3	-0.452477	2.37547	-1.1052	0.270649	0.997004	-4.68203
BCAM	0.33795	1.81722	1.10184	0.272103	0.997004	-4.68422
NPHS2	0.378164	2.17144	1.10182	0.272112	0.997004	-4.68423
MYH14	-0.495038	1.23706	-1.09999	0.272906	0.997004	-4.68542
POTEF	-0.171321	4.06598	-1.09693	0.274235	0.997004	-4.6874
HBA1	-0.504293	8.064	-1.0948	0.275165	0.997004	-4.68878
HBA2	-0.504293	8.064	-1.0948	0.275165	0.997004	-4.68878
CCT6A	-0.314129	1.48001	-1.09469	0.275215	0.997004	-4.68886
PFKL	0.262588	2.58352	1.09422	0.275418	0.997004	-4.68916
MPO	-0.540784	3.92513	-1.09076	0.276933	0.997004	-4.69139
CRYAB	0.306829	5.47991	1.07491	0.28395	0.997004	-4.70152
PGK1	-0.252335	5.42114	-1.06878	0.286696	0.997004	-4.70541
C3	-0.353422	4.36869	-1.06029	0.290529	0.997004	-4.71075
GDPD3	0.320826	1.91522	1.05537	0.292764	0.997004	-4.71382
MAN1A1	-0.36833	5.42539	-1.05529	0.292801	0.997004	-4.71387
MTHFD1	-0.39646	2.08351	-1.05247	0.294089	0.997004	-4.71563
RAB11B	-0.246805	3.12901	-1.04732	0.296451	0.997004	-4.71882
ATP1A1	-0.381575	3.6016	-1.04638	0.296883	0.997004	-4.7194
PGM1	-0.293094	1.87791	-1.04236	0.298736	0.997004	-4.72188
SERPINB4	-0.379474	3.90696	-1.02959	0.304678	0.997004	-4.7297
ANXA11	0.303935	5.46519	1.02635	0.306194	0.997004	-4.73167
GLB1	0.329589	5.86864	1.02051	0.308946	0.997004	-4.7352
CPN2	-0.293898	3.06301	-0.993127	0.322071	0.997004	-4.75151
PLAU	-0.374154	4.86413	-0.989467	0.323852	0.997004	-4.75366
HBD	-0.411495	7.11173	-0.988066	0.324536	0.997004	-4.75447
HIST1H2BK	-0.426598	4.51056	-0.98243	0.327296	0.997004	-4.75776
ARF6	-0.224666	3.0783	-0.980572	0.328208	0.997004	-4.75884
HIST1H2BD	-0.425272	4.51199	-0.979294	0.328837	0.997004	-4.75958
HIST1H2BG	-0.425272	4.51199	-0.979294	0.328837	0.997004	-4.75958
HIST1H2BN	-0.425272	4.51199	-0.979294	0.328837	0.997004	-4.75958
HIST1H2BM	-0.425272	4.51199	-0.979294	0.328837	0.997004	-4.75958
HIST1H2BF	-0.425272	4.51199	-0.979294	0.328837	0.997004	-4.75958
HIST1H2BE	-0.425272	4.51199	-0.979294	0.328837	0.997004	-4.75958
HIST1H2BH	-0.425272	4.51199	-0.979294	0.328837	0.997004	-4.75958
HIST1H2BI	-0.425272	4.51199	-0.979294	0.328837	0.997004	-4.75958
HIST1H2BC	-0.425272	4.51199	-0.979294	0.328837	0.997004	-4.75958
HIST1H2BL	-0.420958	4.51085	-0.969497	0.333686	0.997004	-4.76523
B2M	0.385509	6.26841	0.966123	0.335366	0.997004	-4.76716
PGD	-0.326057	3.13618	-0.963953	0.33645	0.997004	-4.7684
POTEE	-0.150302	4.13286	-0.961779	0.337538	0.997004	-4.76964
SLC44A2	0.280992	3.88154	0.960385	0.338236	0.997004	-4.77043
BDH2	-0.241433	3.02363	-0.955988	0.340447	0.997004	-4.77292
LDHA	-0.235968	5.0322	-0.950955	0.342988	0.997004	-4.77576
ACTN2	0.262012	1.67193	0.945776	0.345616	0.997004	-4.77867
PGLYRP1	-0.311659	5.77681	-0.945	0.346011	0.997004	-4.77911
THY1	-0.250459	5.38911	-0.93782	0.349678	0.997004	-4.78311
RHOA	0.285391	3.64605	0.933079	0.352113	0.997004	-4.78573
APCS	-0.313425	4.98838	-0.931246	0.353058	0.997004	-4.78674
TCP1	-0.358126	2.88814	-0.928165	0.354649	0.997004	-4.78844
ACTA2	-0.182713	6.58607	-0.926376	0.355574	0.997004	-4.78942
PHGDH	-0.287407	1.55877	-0.921423	0.358146	0.997004	-4.79213
PPP2R1A	0.327421	2.12622	0.918006	0.359927	0.997004	-4.79399
RHCG	-0.262401	4.32057	-0.91782	0.360024	0.997004	-4.79409
HIST2H2BF	-0.412748	4.37336	-0.91765	0.360113	0.997004	-4.79419
KRT74	0.341941	3.33503	0.916917	0.360496	0.997004	-4.79458
BBOX1	-0.253062	2.75245	-0.914804	0.361601	0.997004	-4.79573
GDI2	-0.222019	2.8133	-0.914641	0.361686	0.997004	-4.79582
RAB14	0.288416	2.67492	0.912595	0.362758	0.997004	-4.79693
HSPA5	0.377678	3.35678	0.911125	0.36353	0.997004	-4.79772
HYAL1	0.263769	3.20642	0.910982	0.363605	0.997004	-4.7978
AKR1C3	-0.332497	2.39504	-0.910232	0.363999	0.997004	-4.7982
ACTBL2	-0.185691	5.30678	-0.909763	0.364246	0.997004	-4.79845
DSP	-0.486851	4.12259	-0.898212	0.370353	0.997004	-4.80464
KRT9	-0.341757	5.63233	-0.897905	0.370516	0.997004	-4.8048
RALA	-0.239081	2.31486	-0.896928	0.371036	0.997004	-4.80532
ASS1	0.286131	5.73073	0.893783	0.372712	0.997004	-4.80699
SUCLG2	0.262008	2.30042	0.89148	0.373942	0.997004	-4.80821
HBB	-0.408788	8.45985	-0.883062	0.37846	0.997004	-4.81263
ACTG2	-0.176971	6.68414	-0.881094	0.379521	0.997004	-4.81366
ALDH4A1	-0.314429	2.59314	-0.879609	0.380323	0.997004	-4.81444
ALDOB	-0.264009	6.67658	-0.878845	0.380736	0.997004	-4.81483
ARSA	0.312532	3.89265	0.863773	0.38894	0.997004	-4.82262
AKR1C1	-0.309528	1.74046	-0.862254	0.389772	0.997004	-4.82339
ACO1	0.256623	3.16366	0.861932	0.389949	0.997004	-4.82356
ARF4	-0.219901	2.44327	-0.857269	0.392513	0.997004	-4.82593
CNDP2	0.25367	4.35176	0.855597	0.393435	0.997004	-4.82678
HSPA9	-0.282695	1.22734	-0.852954	0.394895	0.997004	-4.82812
ACE	0.314362	3.40139	0.850395	0.396312	0.997004	-4.82941
HLA-DRA	0.200227	2.87785	0.847973	0.397655	0.997004	-4.83063
ADH5	-0.241098	3.56039	-0.840146	0.402016	0.997004	-4.83455
LGALS3	0.200923	4.22957	0.839344	0.402464	0.997004	-4.83495
ACO2	-0.267962	2.09843	-0.836343	0.404146	0.997004	-4.83644
KLK1	0.204457	4.79715	0.834345	0.405267	0.997004	-4.83743
PROCR	-0.21403	3.28719	-0.82702	0.409395	0.997004	-4.84104
KRT18	0.37463	6.25754	0.822055	0.412207	0.997004	-4.84346
ANXA7	0.295827	2.87335	0.819877	0.413444	0.997004	-4.84452
IGFALS	-0.239964	2.18138	-0.81858	0.414182	0.997004	-4.84515
ATP5B	-0.249121	4.67641	-0.812255	0.417791	0.997004	-4.84821
EIF4A2	-0.227101	1.64517	-0.807816	0.420335	0.997004	-4.85035
ACTC1	-0.152474	6.76178	-0.803799	0.422645	0.997004	-4.85227
ACTN1	0.28499	2.74959	0.801779	0.423809	0.997004	-4.85323
ACTA1	-0.152036	6.76171	-0.801641	0.423889	0.997004	-4.85329
ACTN4	0.250449	4.15675	0.799523	0.425112	0.997004	-4.8543
GPRC5B	-0.228556	6.9025	-0.79847	0.425721	0.997004	-4.8548
SERPINB3	-0.325755	4.42035	-0.796371	0.426936	0.997004	-4.85579
GSTP1	0.228136	5.12619	0.796097	0.427095	0.997004	-4.85592
RDX	0.15803	4.3267	0.795709	0.42732	0.997004	-4.8561
LAMP2	0.248194	3.48745	0.792769	0.429027	0.997004	-4.85749
LTA4H	-0.279432	2.64216	-0.791103	0.429995	0.997004	-4.85827
FTCD	-0.217427	3.27195	-0.784539	0.433824	0.997004	-4.86134
PROM2	0.279599	2.9167	0.783899	0.434199	0.997004	-4.86164
FN1	0.391937	1.98327	0.776227	0.438702	0.997004	-4.86519
KRT12	0.263991	4.72152	0.775989	0.438843	0.997004	-4.8653
GNA11	-0.255619	2.50804	-0.769091	0.442915	0.997004	-4.86846
CHMP4B	0.221673	3.25304	0.75119	0.453585	0.997004	-4.87654
IGLL5	0.291431	6.15455	0.748349	0.455292	0.997004	-4.8778
CHMP5	-0.258831	4.27007	-0.738706	0.461113	0.997004	-4.88206
SERPINB1	-0.313324	3.60431	-0.735351	0.463147	0.997004	-4.88352
MYO1C	-0.234432	1.50136	-0.734303	0.463784	0.997004	-4.88398
SFN	0.259143	3.61842	0.729964	0.466425	0.997004	-4.88587
IQGAP1	0.392178	2.79844	0.726664	0.468439	0.997004	-4.88729
EHD4	0.234469	2.41033	0.725373	0.469229	0.997004	-4.88785
ACE2	0.254888	2.01404	0.722189	0.471179	0.997004	-4.88922
MYO6	0.232628	1.99042	0.721979	0.471308	0.997004	-4.88931
CA1	0.314925	4.38844	0.720316	0.472328	0.997004	-4.89002
ENO1	-0.167103	7.07061	-0.719007	0.473132	0.997004	-4.89058
POTEJ	0.108611	3.22607	0.717751	0.473904	0.997004	-4.89112
PIGR	0.195808	6.53553	0.717289	0.474188	0.997004	-4.89131
TUBB6	-0.220231	1.84078	-0.716665	0.474572	0.997004	-4.89158
GSTK1	0.269958	2.18822	0.71113	0.477986	0.997004	-4.89393
HSPA6	0.151224	1.78801	0.708224	0.479784	0.997004	-4.89515
CD9	-0.199955	7.45596	-0.707511	0.480226	0.997004	-4.89545
PODXL	0.210526	4.68568	0.701398	0.484021	0.997004	-4.89801
AGT	0.253641	4.20843	0.69228	0.489713	0.997004	-4.90178
RNH1	0.206418	1.05302	0.691697	0.490079	0.997004	-4.90202
BGN	0.21462	3.21674	0.689839	0.491244	0.997004	-4.90278
EZR	0.179383	5.35335	0.684951	0.494315	0.997004	-4.90478
ALDH1A1	0.176291	3.80709	0.677518	0.499006	0.997004	-4.90779
BHMT	-0.210336	5.24426	-0.676498	0.499652	0.997004	-4.9082
LMNA	-0.213337	2.51231	-0.673974	0.501251	0.997004	-4.90921
CBR1	-0.165278	4.59491	-0.673142	0.501778	0.997004	-4.90954
ALDOA	0.211657	4.3105	0.665431	0.506684	0.997004	-4.91261
KRT77	0.197948	4.39362	0.660752	0.509673	0.997004	-4.91445
SERPINA7	0.24792	3.60383	0.657593	0.511696	0.997004	-4.91569
IGJ	-0.206632	4.02004	-0.657085	0.512022	0.997004	-4.91589
CCT2	-0.197511	2.25702	-0.656179	0.512603	0.997004	-4.91624
RAB11A	-0.146106	3.16925	-0.652233	0.515139	0.997004	-4.91778
AMY2B	-0.253372	6.08096	-0.650699	0.516126	0.997004	-4.91837
NDRG1	0.169279	1.82792	0.641136	0.522305	0.997004	-4.92204
ECHS1	-0.208917	1.78452	-0.640547	0.522687	0.997004	-4.92227
CST3	0.185891	5.74835	0.639799	0.523171	0.997004	-4.92255
SOD3	-0.222983	4.46858	-0.63867	0.523904	0.997004	-4.92298
GUSB	-0.230885	2.76344	-0.634947	0.526323	0.997004	-4.92439
PLG	0.225441	3.68619	0.634075	0.526891	0.997004	-4.92472
AKR7A3	-0.17151	3.416	-0.633205	0.527458	0.997004	-4.92504
GPRC5C	-0.167553	6.25526	-0.630325	0.529335	0.997004	-4.92613
AKR1A1	-0.252885	5.50921	-0.629631	0.529788	0.997004	-4.92639
ARPC2	-0.17379	2.79988	-0.627046	0.531477	0.997004	-4.92735
CNP	0.169126	2.61473	0.624724	0.532996	0.997004	-4.92821
CTSD	0.178022	5.36227	0.622229	0.534632	0.997004	-4.92914
CR1	0.229891	2.2381	0.620538	0.535741	0.997004	-4.92976
GPD1	-0.187892	3.26361	-0.619496	0.536426	0.997004	-4.93015
VAT1	-0.218645	2.61603	-0.616658	0.538292	0.997004	-4.93119
BTD	0.177237	1.30843	0.608905	0.543407	0.997004	-4.93402
P4HB	-0.248984	2.62558	-0.607028	0.544649	0.997004	-4.93469
HIST1H4I	-0.17501	4.48803	-0.600186	0.549188	0.997004	-4.93715
HIST1H4A	-0.17501	4.48803	-0.600186	0.549188	0.997004	-4.93715
HIST1H4D	-0.17501	4.48803	-0.600186	0.549188	0.997004	-4.93715
HIST1H4F	-0.17501	4.48803	-0.600186	0.549188	0.997004	-4.93715
HIST1H4K	-0.17501	4.48803	-0.600186	0.549188	0.997004	-4.93715
HIST1H4J	-0.17501	4.48803	-0.600186	0.549188	0.997004	-4.93715
HIST1H4C	-0.17501	4.48803	-0.600186	0.549188	0.997004	-4.93715
HIST1H4H	-0.17501	4.48803	-0.600186	0.549188	0.997004	-4.93715
HIST1H4B	-0.17501	4.48803	-0.600186	0.549188	0.997004	-4.93715
HIST1H4E	-0.17501	4.48803	-0.600186	0.549188	0.997004	-4.93715
HIST1H4L	-0.17501	4.48803	-0.600186	0.549188	0.997004	-4.93715
HIST2H4A	-0.17501	4.48803	-0.600186	0.549188	0.997004	-4.93715
HIST4H4	-0.17501	4.48803	-0.600186	0.549188	0.997004	-4.93715
HIST2H4B	-0.17501	4.48803	-0.600186	0.549188	0.997004	-4.93715
AMY1A	-0.22755	5.93621	-0.599884	0.549389	0.997004	-4.93726
AMY1B	-0.22755	5.93621	-0.599884	0.549389	0.997004	-4.93726
AMY1C	-0.22755	5.93621	-0.599884	0.549389	0.997004	-4.93726
DYNC1H1	-0.218037	0.709181	-0.59909	0.549917	0.997004	-4.93754
UQCRC1	-0.153748	1.29958	-0.598039	0.550616	0.997004	-4.93791
TF	0.210251	6.62452	0.592341	0.554416	0.997004	-4.93993
CCT3	-0.181919	1.56339	-0.587912	0.557378	0.997004	-4.94148
S100A6	-0.162446	4.91827	-0.587398	0.557722	0.997004	-4.94166
CMBL	0.16653	4.14436	0.587274	0.557805	0.997004	-4.94171
CLEC3B	-0.178881	2.65624	-0.586675	0.558207	0.997004	-4.94192
KRT19	0.205288	6.02392	0.586258	0.558486	0.997004	-4.94206
IDH2	0.157794	3.78456	0.582467	0.56103	0.997004	-4.94338
RAB10	-0.161387	3.58996	-0.579684	0.562901	0.997004	-4.94434
MASP2	-0.260441	9.48281	-0.57523	0.565902	0.997004	-4.94587
FBP2	0.230361	2.36137	0.572293	0.567886	0.997004	-4.94687
ANXA6	0.174137	4.28549	0.568691	0.570322	0.997004	-4.9481
C4B	0.171813	2.32529	0.56311	0.574108	0.997004	-4.94997
C4B_2	0.171813	2.32529	0.56311	0.574108	0.997004	-4.94997
GM2A	0.172772	4.25307	0.562724	0.57437	0.997004	-4.9501
YWHAG	-0.147749	3.36312	-0.554766	0.57979	0.997004	-4.95275
KRT4	0.279049	8.92801	0.554755	0.579797	0.997004	-4.95275
RAB7A	-0.160775	3.14463	-0.554376	0.580056	0.997004	-4.95288
KRT1	0.200652	8.44175	0.546775	0.585256	0.997004	-4.95537
KRT10	0.202321	8.11149	0.544176	0.587039	0.997004	-4.95621
PBLD	0.136289	2.63616	0.541741	0.588712	0.997004	-4.957
SGSH	-0.161131	3.49858	-0.537709	0.591487	0.997004	-4.95829
EEF2	-0.156398	2.52973	-0.528398	0.597918	0.997004	-4.96124
GPX3	0.162606	3.18821	0.527225	0.59873	0.997004	-4.96161
GNG12	-0.11559	4.08661	-0.525938	0.599622	0.997004	-4.96201
CHMP2A	-0.237622	5.05067	-0.525459	0.599954	0.997004	-4.96216
SERPINA5	-0.211633	8.07889	-0.524809	0.600405	0.997004	-4.96237
HSPA2	-0.195819	4.01078	-0.521653	0.602596	0.997004	-4.96335
HADHA	-0.212339	2.59462	-0.521322	0.602826	0.997004	-4.96345
GANAB	-0.166427	1.83858	-0.519191	0.604308	0.997004	-4.96411
DDAH1	0.124156	2.79599	0.517368	0.605577	0.997004	-4.96467
LGALS3BP	-0.126152	7.47243	-0.51499	0.607235	0.997004	-4.96541
KRT13	0.252127	9.12114	0.514982	0.60724	0.997004	-4.96541
C4A	0.15425	2.35204	0.513858	0.608024	0.997004	-4.96575
PLD3	0.144173	1.55908	0.510737	0.610203	0.997004	-4.9667
UGP2	-0.167549	2.73923	-0.510208	0.610573	0.997004	-4.96686
TUBB4B	-0.106769	3.38646	-0.509559	0.611027	0.997004	-4.96706
ALDH6A1	0.234611	4.09786	0.506763	0.612983	0.997004	-4.96791
ITIH4	-0.174095	7.08959	-0.504365	0.614663	0.997004	-4.96863
TUBB4A	-0.110248	3.00322	-0.503468	0.615292	0.997004	-4.9689
GPI	-0.178323	4.63024	-0.501705	0.616529	0.997004	-4.96942
RALB	0.118687	3.35646	0.499467	0.618101	0.997004	-4.97009
COX7A2	0.135334	2.76459	0.49728	0.619639	0.997004	-4.97074
CD44	-0.178883	3.1769	-0.496788	0.619985	0.997004	-4.97088
CALR	0.173187	2.55285	0.495254	0.621065	0.997004	-4.97134
KRT7	0.16182	6.08794	0.494562	0.621553	0.997004	-4.97154
CSTB	-0.194596	5.42458	-0.494515	0.621586	0.997004	-4.97156
HNRNPA2B1	-0.206955	2.35497	-0.494398	0.621668	0.997004	-4.97159
TSG101	0.159329	2.91967	0.494068	0.621901	0.997004	-4.97169
CP	0.178431	5.21306	0.487435	0.626583	0.997004	-4.97362
CRYM	-0.134828	1.98045	-0.486267	0.627409	0.997004	-4.97396
SLC5A12	0.189021	1.61334	0.48566	0.627839	0.997004	-4.97414
S100A9	-0.315989	7.64734	-0.484353	0.628764	0.997004	-4.97452
HSPB1	-0.132947	6.27755	-0.476641	0.634235	0.997004	-4.97672
RAB21	-0.129536	3.07266	-0.47596	0.634719	0.997004	-4.97691
TMPRSS2	0.137487	1.55975	0.475576	0.634992	0.997004	-4.97702
PRSS1	-0.156961	4.01428	-0.472464	0.637207	0.997004	-4.9779
PROZ	0.162156	4.62717	0.470168	0.638842	0.997004	-4.97855
SLC3A1	0.146067	2.4512	0.469748	0.639142	0.997004	-4.97866
IDH1	0.105253	4.1723	0.465655	0.642064	0.997004	-4.9798
MMRN2	-0.131473	1.46559	-0.465062	0.642487	0.997004	-4.97997
PRDX1	0.0887037	4.58018	0.460353	0.645856	0.997004	-4.98126
RPS27A	-0.0977957	7.11407	-0.453014	0.651121	0.997004	-4.98326
UBA52	-0.0977957	7.11407	-0.453014	0.651121	0.997004	-4.98326
ATP6V1H	0.166937	1.33559	0.451576	0.652154	0.997004	-4.98365
APOE	-0.123189	5.75369	-0.447323	0.655216	0.997004	-4.98478
NAPSA	0.12882	5.46364	0.446435	0.655856	0.997004	-4.98502
LMAN2	0.161446	7.34396	0.44532	0.65666	0.997004	-4.98532
EVPL	-0.164617	2.51911	-0.444059	0.657569	0.997004	-4.98565
UBC	-0.0959464	7.11472	-0.444014	0.657601	0.997004	-4.98566
VDAC3	0.100562	3.38697	0.439465	0.660887	0.997004	-4.98686
HIST1H2BJ	-0.195937	4.40681	-0.438281	0.661743	0.997004	-4.98717
HIST1H2BB	-0.195025	4.4075	-0.436222	0.663234	0.997004	-4.9877
HIST1H2BO	-0.195025	4.4075	-0.436222	0.663234	0.997004	-4.9877
HIST2H2BE	-0.195025	4.4075	-0.436222	0.663234	0.997004	-4.9877
CXCL12	-0.107978	4.66247	-0.434845	0.664231	0.997004	-4.98806
GNAI3	0.117076	1.68703	0.434454	0.664515	0.997004	-4.98816
PPL	-0.195569	3.11685	-0.434296	0.664629	0.997004	-4.9882
MEGF8	0.200723	0.644638	0.43321	0.665416	0.997004	-4.98848
UBB	-0.0968386	7.4041	-0.428916	0.668532	0.997004	-4.98959
DPP7	-0.132765	3.20702	-0.428691	0.668695	0.997004	-4.98964
CLU	-0.130565	7.5733	-0.425254	0.671194	0.997004	-4.99052
SERPINA6	-0.156743	3.78288	-0.423614	0.672387	0.997004	-4.99093
ABHD14B	0.143649	4.49439	0.421699	0.673782	0.997004	-4.99141
ABCB4	0.133899	0.730827	0.421155	0.674178	0.997004	-4.99155
SHMT1	-0.114439	3.64766	-0.4206	0.674583	0.997004	-4.99169
ELANE	-0.179232	4.45406	-0.420292	0.674807	0.997004	-4.99177
PCYOX1	0.153949	2.81238	0.417431	0.676894	0.997004	-4.99248
KRT75	-0.157347	4.51575	-0.41577	0.678107	0.997004	-4.99289
KRT78	0.173609	3.7181	0.413596	0.679696	0.997004	-4.99343
EHD3	0.123043	2.37295	0.411448	0.681267	0.997004	-4.99396
KRT3	0.178117	4.51322	0.411354	0.681335	0.997004	-4.99398
ACY1	0.115373	5.49862	0.411006	0.68159	0.997004	-4.99406
SYPL1	-0.102191	4.74207	-0.400002	0.689661	0.997004	-4.99672
GLUD1	0.137599	1.81049	0.399839	0.689781	0.997004	-4.99676
RAB15	0.0710135	4.29251	0.395119	0.693254	0.997004	-4.99788
PDCD6IP	-0.0855822	4.4118	-0.394766	0.693515	0.997004	-4.99796
CCT7	0.114297	1.49725	0.390905	0.696361	0.997004	-4.99886
SLC12A1	-0.127727	4.25688	-0.388193	0.698363	0.997004	-4.99949
CFD	-0.112734	5.78167	-0.387131	0.699147	0.997004	-4.99974
SLC2A5	-0.0941041	3.41441	-0.385909	0.700051	0.997004	-5.00002
S100A16	0.133081	4.40715	0.382141	0.702838	0.997004	-5.00088
HSPG2	0.125996	2.45187	0.380882	0.70377	0.997004	-5.00117
VCP	-0.156101	2.66303	-0.380536	0.704027	0.997004	-5.00125
CA2	-0.114261	5.4176	-0.377886	0.70599	0.997004	-5.00185
PRDX5	0.116487	3.63432	0.375702	0.70761	0.997004	-5.00234
TUBA8	-0.0981939	1.60345	-0.375475	0.707779	0.997004	-5.00239
HIST3H2BB	-0.173993	4.26134	-0.37431	0.708644	0.997004	-5.00265
SECTM1	-0.134238	6.14082	-0.372333	0.710112	0.997004	-5.00309
GGT2	0.0822078	3.83532	0.371807	0.710504	0.997004	-5.0032
CPQ	0.133622	1.80163	0.371206	0.71095	0.997004	-5.00334
KRT73	0.173189	3.97841	0.36963	0.712122	0.997004	-5.00368
KRT15	0.171176	6.97574	0.368892	0.712671	0.997004	-5.00385
YWHAQ	0.0916894	3.06951	0.36218	0.717671	0.997004	-5.00531
AMBP	0.13759	9.47906	0.359173	0.719915	0.997004	-5.00595
LRP2	0.0818655	4.14013	0.353571	0.724102	0.997004	-5.00714
COL15A1	0.105025	2.2804	0.350568	0.72635	0.997004	-5.00777
DNASE1	-0.119963	4.98736	-0.348168	0.728148	0.997004	-5.00827
ACTG1	-0.076121	8.00687	-0.347067	0.728974	0.997004	-5.0085
TUBA4A	0.115885	2.9731	0.341794	0.732932	0.997004	-5.00958
GNB4	0.0760497	3.36128	0.340212	0.73412	0.997004	-5.0099
ARHGEF10L	0.128213	1.53388	0.33947	0.734678	0.997004	-5.01005
CD14	0.120437	5.42374	0.337668	0.736033	0.997004	-5.01042
GAPDH	-0.0793112	7.75909	-0.336552	0.736873	0.997004	-5.01064
TUBB2A	-0.0831091	2.40508	-0.329911	0.741877	0.997004	-5.01196
VMO1	-0.108636	3.70848	-0.3293	0.742337	0.997004	-5.01208
CLIC1	0.107427	3.05213	0.326992	0.74408	0.997004	-5.01253
MYH10	-0.118688	0.800796	-0.3246	0.745886	0.997004	-5.013
ACTB	-0.0719224	8.03141	-0.322306	0.74762	0.997004	-5.01344
RAC1	0.0849083	3.24987	0.32094	0.748653	0.997004	-5.0137
FGG	-0.116429	4.19623	-0.318168	0.750751	0.997004	-5.01423
CLTC	-0.123713	1.41789	-0.317415	0.751322	0.997004	-5.01437
SLC3A2	-0.0758698	3.38846	-0.316421	0.752074	0.997004	-5.01456
TUBB2B	-0.0795718	2.40397	-0.316068	0.752342	0.997004	-5.01462
GAA	-0.117921	4.60816	-0.315753	0.75258	0.997004	-5.01468
FUCA2	0.0832561	2.11795	0.312562	0.755	0.997004	-5.01528
F2	-0.121449	3.14418	-0.312148	0.755313	0.997004	-5.01536
VTN	-0.0903551	4.66019	-0.310881	0.756275	0.997004	-5.01559
XPNPEP2	-0.084559	4.27833	-0.310792	0.756342	0.997004	-5.01561
CRYZ	-0.127053	4.64201	-0.310464	0.756592	0.997004	-5.01567
GAS6	-0.0794962	3.42071	-0.308751	0.757892	0.997004	-5.01599
PHB	-0.0891059	2.23369	-0.308666	0.757956	0.997004	-5.016
RAB35	0.0874019	3.88822	0.304155	0.761385	0.997004	-5.01683
SERPINA4	-0.0947147	4.16078	-0.299945	0.764588	0.997004	-5.01758
ISLR	0.0833396	4.25559	0.294571	0.768684	0.997004	-5.01854
RBP4	-0.121709	5.14682	-0.294394	0.768819	0.997004	-5.01857
FCGBP	0.137529	1.78857	0.293215	0.769718	0.997004	-5.01877
KRT14	0.122841	6.07392	0.292164	0.77052	0.997004	-5.01896
ARSF	-0.0945063	2.92152	-0.290499	0.771791	0.997004	-5.01925
GSTA2	-0.0850125	5.54376	-0.288315	0.77346	0.997004	-5.01962
ARF1	0.0576094	2.94462	0.28788	0.773792	0.997004	-5.0197
ARF3	0.0576094	2.94462	0.28788	0.773792	0.997004	-5.0197
APOA1	-0.0843508	7.4702	-0.287582	0.774019	0.997004	-5.01975
SERPIND1	0.102495	1.6143	0.286651	0.774732	0.997004	-5.01991
KRT71	0.103922	3.39114	0.278757	0.780773	0.997004	-5.02124
CTSG	-0.114963	3.62556	-0.277323	0.781872	0.997004	-5.02147
PGK2	0.0456257	2.97333	0.276415	0.782567	0.997004	-5.02162
ANXA3	-0.125735	3.58672	-0.274987	0.783663	0.997004	-5.02186
A2M	0.110655	2.69601	0.273497	0.784806	0.997004	-5.0221
CAPG	0.0746241	2.06668	0.26958	0.787813	0.997004	-5.02274
PGLYRP2	0.0911852	4.18593	0.26605	0.790526	0.997004	-5.0233
PEPD	0.0573386	2.88112	0.264527	0.791697	0.997004	-5.02354
GNB1	0.06138	3.98579	0.262558	0.793212	0.997004	-5.02385
UQCRC2	0.0994804	2.8413	0.255392	0.798731	0.997004	-5.02496
C19orf77	0.0580325	3.54193	0.254379	0.799513	0.997004	-5.02511
KRT79	-0.0938092	3.75675	-0.253775	0.799979	0.997004	-5.0252
PLS3	-0.0867028	2.62095	-0.253059	0.800531	0.997004	-5.02531
HSP90AB1	0.0717314	3.88611	0.252029	0.801326	0.997004	-5.02546
CRNN	0.109416	3.82813	0.25038	0.802598	0.997004	-5.02571
GLUD2	0.0664866	1.16603	0.249126	0.803567	0.997004	-5.0259
AHSG	-0.0915217	4.97011	-0.247909	0.804506	0.997004	-5.02608
SERPINA3	-0.0970804	5.42142	-0.242592	0.808617	0.997004	-5.02686
SERPINA1	-0.0638161	8.05156	-0.233554	0.815614	0.997004	-5.02814
ALDH9A1	-0.0665625	2.37539	-0.232492	0.816438	0.997004	-5.02829
HSPA1A	-0.0446582	3.3537	-0.232109	0.816735	0.997004	-5.02834
HSPA1B	-0.0446582	3.3537	-0.232109	0.816735	0.997004	-5.02834
SLC25A3	0.0928884	4.08179	0.230173	0.818236	0.997004	-5.02861
PDCD6	0.060294	4.64342	0.229804	0.818523	0.997004	-5.02866
PPIA	0.0592346	6.12823	0.226678	0.820949	0.997004	-5.02908
ACADVL	-0.0691857	1.66059	-0.224414	0.822707	0.997004	-5.02939
RTN4RL2	0.0639752	3.3198	0.223755	0.823219	0.997004	-5.02947
APOD	-0.0609382	11.5168	-0.223608	0.823333	0.997004	-5.02949
FGB	0.0821171	3.12828	0.223172	0.823672	0.997004	-5.02955
TUBA3C	-0.0586982	2.06664	-0.220094	0.826064	0.997004	-5.02996
TUBA3D	-0.0586982	2.06664	-0.220094	0.826064	0.997004	-5.02996
GNB2	0.0555473	4.06428	0.21882	0.827055	0.997004	-5.03012
KRT6B	-0.0829093	6.21807	-0.218501	0.827303	0.997004	-5.03017
GSTM3	-0.0613928	4.2062	-0.217311	0.828229	0.997004	-5.03032
HSP90B1	0.0593975	2.70285	0.216948	0.828511	0.997004	-5.03037
GGT1	0.0529209	4.49904	0.214316	0.830559	0.997004	-5.03071
TUBB3	0.0573608	2.4753	0.209645	0.834197	0.997004	-5.0313
ZG16B	0.0579786	4.39303	0.208442	0.835135	0.997004	-5.03145
PRCP	-0.0566744	3.61491	-0.207045	0.836225	0.997004	-5.03162
IGFBP7	-0.0722297	4.15558	-0.206665	0.836521	0.997004	-5.03167
SLC36A2	-0.0705669	3.42202	-0.206349	0.836767	0.997004	-5.03171
TUBB8	-0.0582145	1.67662	-0.206144	0.836927	0.997004	-5.03173
KRT76	0.0831499	3.81482	0.204332	0.83834	0.997004	-5.03195
HSPA1L	0.0463244	2.09935	0.20423	0.83842	0.997004	-5.03196
MXRA8	0.0735404	5.35768	0.202392	0.839854	0.997004	-5.03219
SAMM50	0.0467612	3.35844	0.202118	0.840068	0.997004	-5.03222
ATRN	0.0615895	2.03113	0.201853	0.840275	0.997004	-5.03225
ARHGDIA	-0.0465188	3.16433	-0.200666	0.841201	0.997004	-5.03239
PCK1	0.0766828	2.822	0.198331	0.843025	0.997004	-5.03267
CEL	-0.0809773	3.14902	-0.196266	0.844639	0.997004	-5.03292
PKM	-0.0429643	5.368	-0.192289	0.847747	0.997004	-5.03338
ANXA1	0.0947369	7.01114	0.186465	0.852305	0.997004	-5.03403
SPRR3	0.0894911	5.83932	0.183949	0.854274	0.997004	-5.03431
PROM1	0.0496471	3.67421	0.183549	0.854588	0.997004	-5.03436
BLVRB	-0.0531163	3.41434	-0.182397	0.855491	0.997004	-5.03448
ETFB	0.067076	1.93103	0.182367	0.855514	0.997004	-5.03448
SERPINF1	0.0642238	5.02806	0.182073	0.855744	0.997004	-5.03452
GSTA1	-0.0516166	5.3812	-0.18187	0.855903	0.997004	-5.03454
RAB2A	0.0451405	1.87561	0.181327	0.856328	0.997004	-5.0346
PRDX6	-0.0347003	4.98233	-0.179308	0.857911	0.997004	-5.03481
EEF1A2	-0.0437153	5.25953	-0.174923	0.86135	0.997004	-5.03528
A1BG	0.0699446	6.2915	0.173209	0.862695	0.997004	-5.03545
ROBO4	-0.0708341	2.01524	-0.169774	0.865391	0.997004	-5.03581
TUFM	0.0543581	2.66894	0.16849	0.8664	0.997004	-5.03594
TTR	0.0542758	6.20401	0.16757	0.867122	0.997004	-5.03603
YWHAZ	0.0517948	5.16772	0.167534	0.86715	0.997004	-5.03603
HSPD1	0.0515683	3.49907	0.164916	0.869208	0.997004	-5.03629
ATP6V1A	0.0496183	2.77153	0.1635	0.870321	0.997004	-5.03643
WDR1	-0.0432421	3.22568	-0.161917	0.871565	0.997004	-5.03658
AMY2A	-0.0667095	6.50523	-0.16029	0.872844	0.997004	-5.03674
UPK2	-0.043763	4.23901	-0.157422	0.875101	0.997004	-5.03701
CHMP1B	-0.0463073	5.49398	-0.15325	0.878384	0.997004	-5.0374
BHMT2	-0.0355483	3.74077	-0.152657	0.878851	0.997004	-5.03745
DDAH2	-0.0499342	3.49281	-0.150606	0.880467	0.997004	-5.03764
GNAS	-0.0421202	2.60596	-0.149931	0.880999	0.997004	-5.0377
EPS8	-0.0487906	1.4453	-0.149507	0.881332	0.997004	-5.03774
TUBA3E	-0.0402677	1.88946	-0.147471	0.882937	0.997004	-5.03792
KRT17	0.0526449	4.80286	0.146286	0.88387	0.997004	-5.03802
MVP	-0.0540286	2.39779	-0.145684	0.884345	0.997004	-5.03807
ATP1A2	-0.0645945	2.5607	-0.142817	0.886605	0.997004	-5.03832
PRDX2	0.0407052	3.66663	0.142054	0.887207	0.997004	-5.03838
ANXA5	-0.0377905	4.80865	-0.14177	0.887431	0.997004	-5.03841
ASAH1	0.0423033	5.6231	0.141297	0.887804	0.997004	-5.03845
CSPG4	0.0494061	1.11322	0.140064	0.888777	0.997004	-5.03855
APOC3	-0.0413908	3.76272	-0.134013	0.893552	0.997091	-5.03904
SCARB2	0.0340366	2.52619	0.131211	0.895764	0.997091	-5.03927
MIF	-0.03178	5.28351	-0.13103	0.895908	0.997091	-5.03928
CD63	-0.0342866	4.9085	-0.125512	0.900267	0.997091	-5.0397
POTEI	-0.0185481	3.59555	-0.123962	0.901493	0.997091	-5.03982
CDC42	-0.0280457	3.53049	-0.120925	0.903895	0.997091	-5.04004
PGLS	0.0398438	5.44926	0.120576	0.90417	0.997091	-5.04006
ALB	0.0368218	11.0179	0.12002	0.90461	0.997091	-5.0401
B3GNT1	0.0297987	3.42532	0.112906	0.910239	0.997091	-5.0406
VPS4A	-0.030099	3.22017	-0.111957	0.910991	0.997091	-5.04066
CPNE3	-0.0420663	2.8136	-0.107021	0.9149	0.997091	-5.04098
APOA4	-0.0344915	6.71737	-0.10649	0.91532	0.997091	-5.04102
CKB	0.0389592	4.01504	0.104633	0.916791	0.997091	-5.04114
YWHAE	0.032605	4.43866	0.10288	0.918181	0.997091	-5.04124
KRT8	0.0341502	6.64088	0.0983972	0.921734	0.997091	-5.04151
PFN1	-0.0394823	5.64203	-0.0974274	0.922503	0.997091	-5.04157
GNAI2	0.0280987	2.37447	0.0951683	0.924294	0.997091	-5.0417
ANPEP	-0.028213	7.80822	-0.0914034	0.927281	0.997091	-5.04191
HSPA8	-0.0276323	5.43112	-0.0900802	0.92833	0.997091	-5.04198
KRT16	0.0364547	5.92465	0.086318	0.931316	0.997091	-5.04218
NID1	0.0328666	2.12233	0.0840956	0.93308	0.997091	-5.04229
CUBN	-0.0206822	4.76797	-0.0821396	0.934633	0.997091	-5.04239
KRT6C	0.0321023	6.16518	0.0817099	0.934974	0.997091	-5.04241
ACTR3	-0.0217027	3.22697	-0.0809577	0.935572	0.997091	-5.04245
EEF1A1	-0.0185125	6.0466	-0.080939	0.935586	0.997091	-5.04245
SERPINC1	0.0280012	3.22233	0.0808217	0.93568	0.997091	-5.04245
ATP1A3	-0.0328835	2.82261	-0.0807694	0.935721	0.997091	-5.04245
FGL2	0.0218713	2.69327	0.0758584	0.939622	0.997091	-5.04268
ATP5A1	-0.0193117	4.6241	-0.0754192	0.939971	0.997091	-5.0427
TPP1	0.0220002	5.54806	0.0735656	0.941443	0.997091	-5.04279
DAK	-0.0197273	3.0068	-0.0659735	0.947477	0.997091	-5.0431
DPP4	0.0180875	6.46367	0.0629978	0.949843	0.997091	-5.04322
EIF4A1	-0.0175997	2.32241	-0.0622598	0.95043	0.997091	-5.04324
VPS4B	0.0237395	3.32845	0.0609262	0.95149	0.997091	-5.04329
DPEP1	0.014957	7.09275	0.0526843	0.958046	0.997091	-5.04357
AQP2	-0.0172874	5.32388	-0.0519643	0.958619	0.997091	-5.04359
CPM	0.0168193	2.19963	0.0508006	0.959545	0.997091	-5.04363
CRYL1	0.0125236	4.37482	0.0469113	0.962639	0.997091	-5.04374
C9	0.0136513	2.62814	0.0468526	0.962686	0.997091	-5.04374
ALDH1L1	0.0150026	2.58699	0.0446336	0.964452	0.997091	-5.04381
VDAC1	0.0116963	5.47931	0.0416745	0.966807	0.997091	-5.04388
MME	-0.0127335	6.68353	-0.0414213	0.967009	0.997091	-5.04389
ANGPTL2	-0.0122777	4.36601	-0.037559	0.970084	0.997091	-5.04398
KRT5	0.0146916	6.38197	0.0357963	0.971487	0.997091	-5.04402
ACAT1	-0.0112542	3.19935	-0.0329154	0.973781	0.997091	-5.04408
FASN	-0.0118552	1.0447	-0.0320889	0.974439	0.997091	-5.04409
SLC12A3	0.00889164	3.06229	0.0298634	0.976211	0.997091	-5.04413
NUTF2	-0.00614024	5.19937	-0.0274038	0.97817	0.997091	-5.04418
PGAM1	-0.00604041	3.91439	-0.0267037	0.978728	0.997091	-5.04419
PDIA3	-0.00693426	2.34349	-0.02379	0.981048	0.997091	-5.04423
GC	-0.00884987	2.66669	-0.0232175	0.981504	0.997091	-5.04424
YWHAB	-0.00666279	3.86281	-0.022773	0.981858	0.997091	-5.04424
RAB5C	-0.00825856	2.92226	-0.0221517	0.982353	0.997091	-5.04425
CFL1	0.0048839	3.93995	0.0194588	0.984498	0.997091	-5.04429
KRT6A	0.00781329	6.41469	0.0192769	0.984643	0.997091	-5.04429
NAGLU	0.00618705	5.16533	0.0180307	0.985636	0.997091	-5.0443
THBS1	-0.00592591	1.06997	-0.0178722	0.985762	0.997091	-5.0443
S100A14	-0.00482609	3.9195	-0.0170602	0.986409	0.997091	-5.04431
SDCBP	-0.00359889	5.86326	-0.0119419	0.990486	0.997091	-5.04436
ATP1B1	-0.00253607	2.85843	-0.0101216	0.991936	0.997091	-5.04437
S100A8	-0.0050414	7.31229	-0.00952393	0.992412	0.997091	-5.04437
KRT28	0.00280297	3.71123	0.00927708	0.992609	0.997091	-5.04437
ANXA2	0.00234804	6.02235	0.00726229	0.994214	0.997091	-5.04438
KRT2	0.00262838	6.02307	0.00616759	0.995086	0.997091	-5.04439
CD81	0.00207864	2.2939	0.00570939	0.995451	0.997091	-5.04439
MPST	-0.000693535	3.84461	-0.00173408	0.998618	0.998618	-5.0444
