# Supplementary material for: Identification of novel diagnostic panel for mild cognitive impairment and Alzheimer’s disease: findings based on urine proteomics and machine learning
Source: Alzheimers Res Ther. 2023 Nov 4;15:191. doi: 10.1186/s13195-023-01324-4 (PMC10625308; doi:10.1186/s13195-023-01324-4)
Supplement: Supplementary file 9 — Additional file 9: Table S4. The GO biological processes enrichment details of differential proteins. Sheet 1. AD-CN group; Sheet 2. MCI-CN group. [file 13195_2023_1324_MOESM9_ESM.xlsx]

## Sheet: AD-CN
SUID	adjustedPValue_AD-CN	description_AD-CN	N_AD-CN	name	nn_AD-CN	nodeFillColor_AD-CN	nodeFontSize_AD-CN	nodeSize_AD-CN	nodeType_AD-CN	pValue_AD-CN	selected	shared name	X_AD-CN	xx_AD-CN
25008	0.905	multicellular organismal process	14302	32501	4375	0.0434244	14	5.2915	ellipse	0.88	FALSE	32501	31	7
25009	0.126	morphogenesis of a branching structure	14302	1763	121	0.899071	14	2.82843	ellipse	0.0283	FALSE	1763	31	2
25011	0.0903	humoral immune response	14302	6959	77	1.04429	14	2.82843	ellipse	0.0122	FALSE	6959	31	2
25012	0.0497	humoral immune response mediated by circulating immunoglobulin	14302	2455	31	1.30334	14	2.82843	ellipse	0.0021	FALSE	2455	31	2
25014	0.359	regulation of lipid metabolic process	14302	19216	133	0.444957	14	2	ellipse	0.251	FALSE	19216	31	1
25015	0.191	negative regulation of lipid metabolic process	14302	45833	40	0.718929	14	2	ellipse	0.0832	FALSE	45833	31	1
25017	0.0497	regulation of peptidase activity	14302	52547	103	1.30334	14	3.4641	ellipse	0.00144	FALSE	52547	31	3
25018	0.0497	regulation of endopeptidase activity	14302	52548	98	1.30334	14	3.4641	ellipse	0.00125	FALSE	52548	31	3
25020	0.0373	primary metabolic process	14302	44238	5285	1.42849	14	9.16515	ellipse	0.000492	FALSE	44238	31	21
25021	0.0497	protein metabolic process	14302	19538	2610	1.30334	14	7.2111	ellipse	0.00188	FALSE	19538	31	13
25023	0.406	biological regulation	14302	65007	6940	0.391977	14	8.24621	ellipse	0.3	FALSE	65007	31	17
25024	0.311	regulation of biological process	14302	50789	6554	0.507466	14	8.24621	ellipse	0.204	FALSE	50789	31	17
25026	0.911	regulation of metabolic process	14302	19222	3919	0.0403699	14	4.89898	ellipse	0.89	FALSE	19222	31	6
25028	0.203	regulation of steroid metabolic process	14302	19218	44	0.693575	14	2	ellipse	0.0911	FALSE	19218	31	1
25030	0.0368	small molecule metabolic process	14302	44281	1369	1.43381	14	6.32456	ellipse	0.000431	FALSE	44281	31	10
25031	0.0497	cellular amino acid and derivative metabolic process	14302	6519	365	1.30334	14	4.47214	ellipse	0.00106	FALSE	6519	31	5
25033	0.129	programmed cell death	14302	12501	577	0.887976	14	4	ellipse	0.035	FALSE	12501	31	4
25034	0.127	apoptosis	14302	6915	567	0.894992	14	4	ellipse	0.0331	FALSE	6915	31	4
25036	0.0368	positive regulation of peptidase activity	14302	10952	68	1.43381	14	3.4641	ellipse	0.000437	FALSE	10952	31	3
25038	0.0744	lymphocyte mediated immunity	14302	2449	63	1.12861	14	2.82843	ellipse	0.00829	FALSE	2449	31	2
25039	0.0682	B cell mediated immunity	14302	19724	51	1.16594	14	2.82843	ellipse	0.00552	FALSE	19724	31	2
25041	0.0497	oxoacid metabolic process	14302	43436	563	1.30334	14	4.89898	ellipse	0.00117	FALSE	43436	31	6
25042	0.0497	carboxylic acid metabolic process	14302	19752	563	1.30334	14	4.89898	ellipse	0.00117	FALSE	19752	31	6
25044	0.127	response to stimulus	14302	50896	3631	0.894992	14	7.2111	ellipse	0.0325	FALSE	50896	31	13
25045	0.143	immune response	14302	6955	619	0.845446	14	4	ellipse	0.0435	FALSE	6955	31	4
25047	0.0497	negative regulation of glucocorticoid metabolic process	14302	31944	1	1.30334	14	2	ellipse	0.00217	FALSE	31944	31	1
25048	0.0497	negative regulation of glucocorticoid biosynthetic process	14302	31947	1	1.30334	14	2	ellipse	0.00217	FALSE	31947	31	1
25050	0.0682	regulation of glucocorticoid metabolic process	14302	31943	3	1.16594	14	2	ellipse	0.00648	FALSE	31943	31	1
25051	0.0497	regulation of glucocorticoid biosynthetic process	14302	31946	1	1.30334	14	2	ellipse	0.00217	FALSE	31946	31	1
25053	0.0682	negative regulation of hormone biosynthetic process	14302	32353	3	1.16594	14	2	ellipse	0.00648	FALSE	32353	31	1
25054	0.0586	negative regulation of steroid hormone biosynthetic process	14302	90032	2	1.23243	14	2	ellipse	0.00433	FALSE	90032	31	1
25056	0.0909	macromolecule metabolic process	14302	43170	4016	1.04168	14	7.74597	ellipse	0.0129	FALSE	43170	31	15
25057	0.124	polysaccharide metabolic process	14302	5976	114	0.907982	14	2.82843	ellipse	0.0254	FALSE	5976	31	2
25059	0.206	positive regulation of biological process	14302	48518	2208	0.686482	14	5.65685	ellipse	0.0939	FALSE	48518	31	8
25060	0.106	positive regulation of immune system process	14302	2684	265	0.973193	14	3.4641	ellipse	0.0194	FALSE	2684	31	3
25062	0.106	regulation of hormone biosynthetic process	14302	46885	9	0.973193	14	2	ellipse	0.0193	FALSE	46885	31	1
25064	0.638	negative regulation of metabolic process	14302	9892	864	0.19522	14	2.82843	ellipse	0.566	FALSE	9892	31	2
25065	0.792	negative regulation of biosynthetic process	14302	9890	621	0.101057	14	2	ellipse	0.747	FALSE	9890	31	1
25067	0.127	positive regulation of catalytic activity	14302	43085	553	0.894992	14	4	ellipse	0.0306	FALSE	43085	31	4
25068	0.0752	positive regulation of hydrolase activity	14302	51345	198	1.12373	14	3.4641	ellipse	0.00893	FALSE	51345	31	3
25070	0.147	regulation of hydrolase activity	14302	51336	375	0.832457	14	3.4641	ellipse	0.047	FALSE	51336	31	3
25072	0.0768	aminoglycan metabolic process	14302	6022	67	1.11449	14	2.82843	ellipse	0.00932	FALSE	6022	31	2
25073	0.071	glycosaminoglycan metabolic process	14302	30203	57	1.1486	14	2.82843	ellipse	0.00684	FALSE	30203	31	2
25075	0.134	negative regulation of lipid biosynthetic process	14302	51055	18	0.872688	14	2	ellipse	0.0383	FALSE	51055	31	1
25077	0.17	death	14302	16265	703	0.770107	14	4	ellipse	0.0638	FALSE	16265	31	4
25078	0.168	cell death	14302	8219	698	0.774671	14	4	ellipse	0.0625	FALSE	8219	31	4
25080	1	regulation of nucleobase, nucleoside, nucleotide and nucleic acid metabolic process	14302	19219	3014	0	14	2	ellipse	0.999	FALSE	19219	31	1
25081	0.76	negative regulation of nucleobase, nucleoside, nucleotide and nucleic acid metabolic process	14302	45934	556	0.118994	14	2	ellipse	0.707	FALSE	45934	31	1
25083	0.0817	adaptive immune response	14302	2250	71	1.08767	14	2.82843	ellipse	0.0104	FALSE	2250	31	2
25084	0.0817	adaptive immune response based on somatic recombination of immune receptors built from immunoglobulin superfamily domains	14302	2460	70	1.08767	14	2.82843	ellipse	0.0101	FALSE	2460	31	2
25086	0.226	regulation of lipid biosynthetic process	14302	46890	56	0.645799	14	2	ellipse	0.115	FALSE	46890	31	1
25088	0.256	immune system process	14302	2376	948	0.590925	14	4	ellipse	0.147	FALSE	2376	31	4
25089	0.127	immune effector process	14302	2252	129	0.894992	14	2.82843	ellipse	0.0318	FALSE	2252	31	2
25091	0.0744	regulation of steroid hormone biosynthetic process	14302	90030	4	1.12861	14	2	ellipse	0.00863	FALSE	90030	31	1
25093	0.231	antigen processing and presentation	14302	19882	60	0.636439	14	2	ellipse	0.122	FALSE	19882	31	1
25095	0.763	negative regulation of nitrogen compound metabolic process	14302	51172	562	0.117633	14	2	ellipse	0.711	FALSE	51172	31	1
25097	0.0497	aminoglycan catabolic process	14302	6026	21	1.30334	14	2.82843	ellipse	0.000975	FALSE	6026	31	2
25098	0.0368	glycosaminoglycan catabolic process	14302	6027	14	1.43381	14	2.82843	ellipse	0.000437	FALSE	6027	31	2
25100	0.188	response to stress	14302	6950	1773	0.725508	14	5.2915	ellipse	0.0811	FALSE	6950	31	7
25101	0.0682	response to wounding	14302	9611	541	1.16594	14	4.47214	ellipse	0.00578	FALSE	9611	31	5
25103	0.0497	regulation of response to stimulus	14302	48583	524	1.30334	14	4.89898	ellipse	0.000808	FALSE	48583	31	6
25104	0.127	negative regulation of response to stimulus	14302	48585	126	0.894992	14	2.82843	ellipse	0.0305	FALSE	48585	31	2
25106	0.0497	regulation of immune response	14302	50776	235	1.30334	14	4	ellipse	0.00161	FALSE	50776	31	4
25108	0.0586	complement activation	14302	6956	40	1.23243	14	2.82843	ellipse	0.00345	FALSE	6956	31	2
25110	0.127	epithelial tube morphogenesis	14302	60562	126	0.894992	14	2.82843	ellipse	0.0305	FALSE	60562	31	2
25111	0.127	epithelial tube branching involved in lung morphogenesis	14302	60441	14	0.894992	14	2	ellipse	0.0299	FALSE	60441	31	1
25113	0.0817	defense response	14302	6952	620	1.08767	14	4.47214	ellipse	0.0101	FALSE	6952	31	5
25115	0.127	regulation of cellular response to stress	14302	80135	131	0.894992	14	2.82843	ellipse	0.0327	FALSE	80135	31	2
25116	0.152	regulation of DNA repair	14302	6282	25	0.817726	14	2	ellipse	0.0528	FALSE	6282	31	1
25118	0.124	protein maturation	14302	51604	115	0.907982	14	2.82843	ellipse	0.0258	FALSE	51604	31	2
25120	0.326	respiratory system development	14302	60541	113	0.486878	14	2	ellipse	0.218	FALSE	60541	31	1
25121	0.308	lung development	14302	30324	102	0.511699	14	2	ellipse	0.199	FALSE	30324	31	1
25123	0.599	negative regulation of cellular metabolic process	14302	31324	786	0.222226	14	2.82843	ellipse	0.514	FALSE	31324	31	2
25125	0.868	negative regulation of macromolecule metabolic process	14302	10605	802	0.0612865	14	2	ellipse	0.833	FALSE	10605	31	1
25126	0.206	negative regulation of DNA metabolic process	14302	51053	46	0.686482	14	2	ellipse	0.095	FALSE	51053	31	1
25128	1	biological_process	14302	8150	14302	0	14	11.1355	ellipse	1	FALSE	8150	31	31
25130	0.0612	inflammatory response	14302	6954	315	1.21307	14	4	ellipse	0.0046	FALSE	6954	31	4
25132	0.607	gene expression	14302	10467	1262	0.21652	14	3.4641	ellipse	0.523	FALSE	10467	31	3
25134	0.76	anatomical structure development	14302	48856	2656	0.118994	14	4.47214	ellipse	0.707	FALSE	48856	31	5
25135	0.328	tissue development	14302	9888	750	0.483531	14	3.4641	ellipse	0.221	FALSE	9888	31	3
25137	0.108	positive regulation of response to stimulus	14302	48584	268	0.965343	14	3.4641	ellipse	0.02	FALSE	48584	31	3
25139	0.498	organ morphogenesis	14302	9887	635	0.302508	14	2.82843	ellipse	0.403	FALSE	9887	31	2
25140	0.147	lung morphogenesis	14302	60425	22	0.832457	14	2	ellipse	0.0466	FALSE	60425	31	1
25142	0.126	regulation of hormone metabolic process	14302	32350	13	0.899071	14	2	ellipse	0.0278	FALSE	32350	31	1
25143	0.0682	negative regulation of hormone metabolic process	14302	32351	3	1.16594	14	2	ellipse	0.00648	FALSE	32351	31	1
25145	0.967	regulation of macromolecule metabolic process	14302	60255	3377	0.0145368	14	4	ellipse	0.956	FALSE	60255	31	4
25147	0.0368	activation of caspase activity	14302	6919	59	1.43381	14	3.4641	ellipse	0.000289	FALSE	6919	31	3
25149	0.0497	polysaccharide catabolic process	14302	272	28	1.30334	14	2.82843	ellipse	0.00172	FALSE	272	31	2
25152	0.0497	organic acid metabolic process	14302	6082	570	1.30334	14	4.89898	ellipse	0.00125	FALSE	6082	31	6
25154	0.0586	positive regulation of immune response	14302	50778	146	1.23243	14	3.4641	ellipse	0.00386	FALSE	50778	31	3
25157	0.305	regulation of molecular function	14302	65009	1062	0.516302	14	4	ellipse	0.195	FALSE	65009	31	4
25158	0.242	regulation of catalytic activity	14302	50790	907	0.616046	14	4	ellipse	0.131	FALSE	50790	31	4
25162	0.0497	regulation of caspase activity	14302	43281	92	1.30334	14	3.4641	ellipse	0.00105	FALSE	43281	31	3
25163	0.0368	positive regulation of caspase activity	14302	43280	68	1.43381	14	3.4641	ellipse	0.000437	FALSE	43280	31	3
25166	0.0951	negative regulation of steroid biosynthetic process	14302	10894	7	1.02163	14	2	ellipse	0.0151	FALSE	10894	31	1
25168	0.274	epithelium development	14302	60429	337	0.56198	14	2.82843	ellipse	0.165	FALSE	60429	31	2
25170	0.169	catabolic process	14302	9056	1006	0.772262	14	4.47214	ellipse	0.0633	FALSE	9056	31	5
25171	0.117	carbohydrate catabolic process	14302	16052	107	0.931672	14	2.82843	ellipse	0.0225	FALSE	16052	31	2
25174	0.114	protein processing	14302	16485	105	0.943917	14	2.82843	ellipse	0.0218	FALSE	16485	31	2
25175	0.093	protein maturation by peptide bond cleavage	14302	51605	81	1.03145	14	2.82843	ellipse	0.0134	FALSE	51605	31	2
25178	0.0909	antigen processing and presentation of exogenous peptide antigen	14302	2478	6	1.04168	14	2	ellipse	0.0129	FALSE	2478	31	1
25179	0.0497	antigen processing and presentation of exogenous peptide antigen via MHC class Ib	14302	2477	1	1.30334	14	2	ellipse	0.00217	FALSE	2477	31	1
25181	0.64	developmental process	14302	32502	3235	0.193748	14	5.2915	ellipse	0.572	FALSE	32502	31	7
25184	1	regulation of nitrogen compound metabolic process	14302	51171	3040	0.000147	14	2.82843	ellipse	0.994	FALSE	51171	31	2
25186	0.0497	complement activation, classical pathway	14302	6958	29	1.30334	14	2.82843	ellipse	0.00184	FALSE	6958	31	2
25191	0.16	regulation of steroid biosynthetic process	14302	50810	28	0.797065	14	2	ellipse	0.0589	FALSE	50810	31	1
25193	0.226	regulation of programmed cell death	14302	43067	860	0.645799	14	4	ellipse	0.113	FALSE	43067	31	4
25194	0.224	regulation of apoptosis	14302	42981	852	0.649304	14	4	ellipse	0.11	FALSE	42981	31	4
25196	0.0586	activation of plasma proteins involved in acute inflammatory response	14302	2541	41	1.23243	14	2.82843	ellipse	0.00362	FALSE	2541	31	2
25198	0.25	negative regulation of biological process	14302	48519	2020	0.602892	14	5.2915	ellipse	0.138	FALSE	48519	31	7
25199	0.311	negative regulation of cellular process	14302	48523	1844	0.507466	14	4.89898	ellipse	0.203	FALSE	48523	31	6
25201	0.021	metabolic process	14302	8152	5956	1.67695	14	9.79796	ellipse	5.55e-05	FALSE	8152	31	24
25203	0.0497	negative regulation of DNA repair	14302	45738	1	1.30334	14	2	ellipse	0.00217	FALSE	45738	31	1
25205	0.229	tissue morphogenesis	14302	48729	275	0.641119	14	2.82843	ellipse	0.119	FALSE	48729	31	2
25206	0.179	morphogenesis of an epithelium	14302	2009	206	0.748113	14	2.82843	ellipse	0.0733	FALSE	2009	31	2
25209	0.0951	leukocyte mediated immunity	14302	2443	83	1.02163	14	2.82843	ellipse	0.014	FALSE	2443	31	2
25211	0.0951	antigen processing and presentation of exogenous antigen	14302	19884	7	1.02163	14	2	ellipse	0.0151	FALSE	19884	31	1
25213	0.884	cellular process	14302	9987	9367	0.053517	14	8.48528	ellipse	0.855	FALSE	9987	31	18
25215	0.311	respiratory tube development	14302	30323	105	0.507466	14	2	ellipse	0.204	FALSE	30323	31	1
25217	0.135	nitrogen compound metabolic process	14302	6807	2195	0.869692	14	6	ellipse	0.0388	FALSE	6807	31	9
25219	0.0497	dichotomous subdivision of terminal units involved in lung branching	14302	60448	1	1.30334	14	2	ellipse	0.00217	FALSE	60448	31	1
25222	0.206	response to inorganic substance	14302	10035	238	0.686482	14	2.82843	ellipse	0.0938	FALSE	10035	31	2
25223	0.143	response to metal ion	14302	10038	153	0.845446	14	2.82843	ellipse	0.0434	FALSE	10038	31	2
25225	0.305	morphogenesis of a branching epithelium	14302	61138	100	0.516302	14	2	ellipse	0.195	FALSE	61138	31	1
25233	0.804	regulation of cellular process	14302	50794	6224	0.0944842	14	6.9282	ellipse	0.763	FALSE	50794	31	12
25235	0.227	regulation of cell death	14302	10941	867	0.643056	14	4	ellipse	0.116	FALSE	10941	31	4
25238	0.0951	dichotomous subdivision of an epithelial terminal unit	14302	60600	7	1.02163	14	2	ellipse	0.0151	FALSE	60600	31	1
25241	0.229	anatomical structure morphogenesis	14302	9653	1218	0.641119	14	4.47214	ellipse	0.119	FALSE	9653	31	5
25242	0.0768	tube morphogenesis	14302	35239	201	1.11449	14	3.4641	ellipse	0.0093	FALSE	35239	31	3
25249	0.124	negative regulation of steroid metabolic process	14302	45939	12	0.907982	14	2	ellipse	0.0257	FALSE	45939	31	1
25251	0.206	macromolecule catabolic process	14302	9057	503	0.686482	14	3.4641	ellipse	0.0943	FALSE	9057	31	3
25257	0.216	carbohydrate metabolic process	14302	5975	522	0.665504	14	3.4641	ellipse	0.103	FALSE	5975	31	3
25260	0.843	multicellular organismal development	14302	7275	2972	0.0742151	14	4.47214	ellipse	0.802	FALSE	7275	31	5
25265	0.26	regulation of response to stress	14302	80134	319	0.585048	14	2.82843	ellipse	0.152	FALSE	80134	31	2
25268	0.021	acute inflammatory response	14302	2526	89	1.67695	14	4	ellipse	4.13e-05	FALSE	2526	31	4
25270	0.355	regulation of DNA metabolic process	14302	51052	130	0.449585	14	2	ellipse	0.247	FALSE	51052	31	1
25272	0.152	antigen processing and presentation of peptide antigen	14302	48002	25	0.817726	14	2	ellipse	0.0528	FALSE	48002	31	1
25273	0.0586	antigen processing and presentation of peptide antigen via MHC class Ib	14302	2428	2	1.23243	14	2	ellipse	0.00433	FALSE	2428	31	1
25276	0.951	regulation of cellular metabolic process	14302	31323	3736	0.0217203	14	4.47214	ellipse	0.936	FALSE	31323	31	5
25278	0.93	regulation of primary metabolic process	14302	80090	3554	0.0313603	14	4.47214	ellipse	0.914	FALSE	80090	31	5
25285	0.0497	cellular ketone metabolic process	14302	42180	577	1.30334	14	4.89898	ellipse	0.00133	FALSE	42180	31	6
25289	0.149	positive regulation of molecular function	14302	44093	638	0.827529	14	4	ellipse	0.0477	FALSE	44093	31	4
25291	0.101	branching morphogenesis of a tube	14302	48754	90	0.9941	14	2.82843	ellipse	0.0163	FALSE	48754	31	2
25293	0.685	system development	14302	48731	2422	0.164377	14	4.47214	ellipse	0.622	FALSE	48731	31	5
25301	0.124	tube development	14302	35295	297	0.904981	14	3.4641	ellipse	0.0261	FALSE	35295	31	3
25304	0.788	negative regulation of cellular biosynthetic process	14302	31327	611	0.103215	14	2	ellipse	0.742	FALSE	31327	31	1
25306	0.0682	immunoglobulin mediated immune response	14302	16064	50	1.16594	14	2.82843	ellipse	0.00531	FALSE	16064	31	2
25313	0.0744	antigen processing and presentation via MHC class Ib	14302	2475	4	1.12861	14	2	ellipse	0.00863	FALSE	2475	31	1
25319	0.0392	response to cadmium ion	14302	46686	16	1.40621	14	2.82843	ellipse	0.00057	FALSE	46686	31	2
25322	0.365	cellular metabolic process	14302	44237	4989	0.437607	14	7.2111	ellipse	0.259	FALSE	44237	31	13
25325	0.447	organ development	14302	48513	1792	0.349766	14	4.47214	ellipse	0.347	FALSE	48513	31	5
25332	1	regulation of cellular biosynthetic process	14302	31326	3021	0.000147	14	2.82843	ellipse	0.994	FALSE	31326	31	2
25344	0.0368	regulation of immune system process	14302	2682	424	1.43381	14	4.89898	ellipse	0.000264	FALSE	2682	31	6
25348	0.0827	response to chemical stimulus	14302	42221	1465	1.08231	14	5.65685	ellipse	0.011	FALSE	42221	31	8
25361	1	regulation of biosynthetic process	14302	9889	3045	0.000147	14	2.82843	ellipse	0.994	FALSE	9889	31	2
25365	0.106	activation of immune response	14302	2253	96	0.973193	14	2.82843	ellipse	0.0184	FALSE	2253	31	2
25381	0.0368	amine metabolic process	14302	9308	409	1.43381	14	4.89898	ellipse	0.000217	FALSE	9308	31	6
25385	0.0497	antigen processing and presentation of exogenous protein antigen via MHC class Ib, TAP-dependent	14302	2481	1	1.30334	14	2	ellipse	0.00217	FALSE	2481	31	1

## Sheet: MCI-CN
SUID	adjustedPValue_MCI-CN	degree.layout	description_MCI-CN	N_MCI-CN	name	nn_MCI-CN	nodeFillColor_MCI-CN	nodeFontSize_MCI-CN	nodeSize_MCI-CN	nodeType_MCI-CN	pValue_MCI-CN	selected	shared name	X_MCI-CN	xx_MCI-CN
23268	0.093	3	macromolecular complex subunit organization	14304	43933	723	1.03168	14	3.4641	ellipse	0.0309	FALSE	43933	14	3
23269	0.0827	4	macromolecular complex assembly	14304	65003	675	1.08225	14	3.4641	ellipse	0.0259	FALSE	65003	14	3
23271	0.0536	6	regulation of biological quality	14304	65008	1541	1.27123	14	4.47214	ellipse	0.0126	FALSE	65008	14	5
23272	0.234	3	regulation of hormone levels	14304	10817	153	0.631444	14	2	ellipse	0.14	FALSE	10817	14	1
23274	0.501	4	system development	14304	48731	2421	0.30056	14	3.4641	ellipse	0.431	FALSE	48731	14	3
23275	0.321	3	immune system development	14304	2520	275	0.493328	14	2	ellipse	0.238	FALSE	2520	14	1
23277	0.274	3	homeostatic process	14304	42592	774	0.563046	14	2.82843	ellipse	0.173	FALSE	42592	14	2
23279	0.318	3	primary metabolic process	14304	44238	5287	0.497921	14	5.2915	ellipse	0.229	FALSE	44238	14	7
23280	0.323	4	protein metabolic process	14304	19538	2611	0.490614	14	4	ellipse	0.243	FALSE	19538	14	4
23282	0.608	3	biological regulation	14304	65007	6942	0.215962	14	5.2915	ellipse	0.561	FALSE	65007	14	7
23283	0.866	4	regulation of biological process	14304	50789	6554	0.062548	14	4.47214	ellipse	0.848	FALSE	50789	14	5
23285	0.937	3	regulation of metabolic process	14304	19222	3919	0.0281052	14	2.82843	ellipse	0.929	FALSE	19222	14	2
23287	0.596	3	multi-organism process	14304	51704	785	0.224822	14	2	ellipse	0.546	FALSE	51704	14	1
23288	0.0712	4	killing of cells of another organism	14304	31640	19	1.1475	14	2	ellipse	0.0184	FALSE	31640	14	1
23290	0.0212		cytolysis of cells of another organism	14304	51715	2	1.67372	14	2	ellipse	0.00196	FALSE	51715	14	1
23292	0.0516	4	response to stimulus	14304	50896	3632	1.28706	14	5.65685	ellipse	0.0114	FALSE	50896	14	8
23293	0.0731	4	immune response	14304	6955	619	1.13613	14	3.4641	ellipse	0.0206	FALSE	6955	14	3
23295	0.159	3	multicellular organismal homeostasis	14304	48871	85	0.798158	14	2	ellipse	0.0801	FALSE	48871	14	1
23297	0.34	4	catabolic process	14304	9056	1006	0.468232	14	2.82843	ellipse	0.258	FALSE	9056	14	2
23298	0.274	3	cellular catabolic process	14304	44248	776	0.563046	14	2.82843	ellipse	0.174	FALSE	44248	14	2
23300	0.316	3	hemopoietic or lymphoid organ development	14304	48534	259	0.500307	14	2	ellipse	0.226	FALSE	48534	14	1
23302	0.186	2	anatomical structure homeostasis	14304	60249	107	0.729876	14	2	ellipse	0.0998	FALSE	60249	14	1
23303	0.13	3	tissue homeostasis	14304	1894	63	0.886373	14	2	ellipse	0.0599	FALSE	1894	14	1
23305	0.0444		response to insecticide	14304	17085	8	1.35257	14	2	ellipse	0.0078	FALSE	17085	14	1
23306	0.0313		response to organophosphorus	14304	46683	4	1.50497	14	2	ellipse	0.00391	FALSE	46683	14	1
23308	0.133	2	response to toxin	14304	9636	65	0.875985	14	2	ellipse	0.0618	FALSE	9636	14	1
23310	0.187	8	multicellular organismal process	14304	32501	4374	0.72762	14	5.2915	ellipse	0.102	FALSE	32501	14	7
23311	0.0127		coagulation	14304	50817	103	1.89604	14	3.4641	ellipse	0.000128	FALSE	50817	14	3
23313	0.298	3	regulation of cell death	14304	10941	867	0.525073	14	2.82843	ellipse	0.207	FALSE	10941	14	2
23314	0.143	3	positive regulation of cell death	14304	10942	449	0.844444	14	2.82843	ellipse	0.0698	FALSE	10942	14	2
23316	0.0444		lipid transport	14304	6869	139	1.35257	14	2.82843	ellipse	0.00795	FALSE	6869	14	2
23317	0.0962	2	sterol transport	14304	15918	39	1.01688	14	2	ellipse	0.0375	FALSE	15918	14	1
23319	0.0444		killing of cells in other organism involved in symbiotic interaction	14304	51883	7	1.35257	14	2	ellipse	0.00683	FALSE	51883	14	1
23320	0.0212		killing by symbiont of host cells	14304	1907	2	1.67372	14	2	ellipse	0.00196	FALSE	1907	14	1
23322	0.0516	4	immune system process	14304	2376	948	1.28706	14	4	ellipse	0.0113	FALSE	2376	14	4
23323	0.0444		immune effector process	14304	2252	129	1.35257	14	2.82843	ellipse	0.00689	FALSE	2252	14	2
23325	1	13	biological_process	14304	8150	14304	0	14	7.48331	ellipse	1	FALSE	8150	14	14
23327	0.0349		response to stress	14304	6950	1773	1.45658	14	4.89898	ellipse	0.00447	FALSE	6950	14	6
23328	0.0212		response to wounding	14304	9611	541	1.67372	14	4	ellipse	0.00151	FALSE	9611	14	4
23330	0.532	3	regulation of protein metabolic process	14304	51246	635	0.273869	14	2	ellipse	0.47	FALSE	51246	14	1
23331	0.0419		regulation of angiotensin metabolic process	14304	60177	6	1.37812	14	2	ellipse	0.00586	FALSE	60177	14	1
23333	0.0962	4	multicellular organismal metabolic process	14304	44236	39	1.01688	14	2	ellipse	0.0375	FALSE	44236	14	1
23334	0.0827	2	multicellular organismal catabolic process	14304	44243	27	1.08225	14	2	ellipse	0.0261	FALSE	44243	14	1
23336	0.0266		multicellular organismal protein catabolic process	14304	44254	3	1.57466	14	2	ellipse	0.00293	FALSE	44254	14	1
23338	0.28	8	metabolic process	14304	8152	5958	0.553173	14	5.65685	ellipse	0.182	FALSE	8152	14	8
23339	0.187	3	hormone metabolic process	14304	42445	110	0.72762	14	2	ellipse	0.102	FALSE	42445	14	1
23341	0.298	2	hemopoiesis	14304	30097	233	0.525073	14	2	ellipse	0.205	FALSE	30097	14	1
23342	0.0266		hemopoietic stem cell differentiation	14304	60218	3	1.57466	14	2	ellipse	0.00293	FALSE	60218	14	1
23344	0.411	3	localization	14304	51179	2984	0.385856	14	4	ellipse	0.332	FALSE	51179	14	4
23345	0.323	3	establishment of localization	14304	51234	2611	0.490614	14	4	ellipse	0.243	FALSE	51234	14	4
23347	0.0731	3	defense response	14304	6952	620	1.13613	14	3.4641	ellipse	0.0207	FALSE	6952	14	3
23349	0.0212		cofactor metabolic process	14304	51186	204	1.67372	14	3.4641	ellipse	0.000939	FALSE	51186	14	3
23350	0.0212		coenzyme metabolic process	14304	6732	154	1.67372	14	3.4641	ellipse	0.000416	FALSE	6732	14	3
23352	0.0962	3	induction of apoptosis	14304	6917	315	1.01688	14	2.82843	ellipse	0.037	FALSE	6917	14	2
23353	0.0444		natural killer cell mediated cytotoxicity	14304	42267	8	1.35257	14	2	ellipse	0.0078	FALSE	42267	14	1
23355	0.356	3	interspecies interaction between organisms	14304	44419	327	0.44848	14	2	ellipse	0.277	FALSE	44419	14	1
23356	0.12	3	symbiosis, encompassing mutualism through parasitism	14304	44403	56	0.921912	14	2	ellipse	0.0534	FALSE	44403	14	1
23358	0.0962	2	regulation of systemic arterial blood pressure	14304	3073	38	1.01688	14	2	ellipse	0.0366	FALSE	3073	14	1
23359	0.0827	2	regulation of systemic arterial blood pressure mediated by a chemical signal	14304	3044	27	1.08225	14	2	ellipse	0.0261	FALSE	3044	14	1
23363	0.32	4	transport	14304	6810	2577	0.494367	14	4	ellipse	0.236	FALSE	6810	14	4
23364	0.0444		organic acid transport	14304	15849	140	1.35257	14	2.82843	ellipse	0.00806	FALSE	15849	14	2
23366	0.0731	3	regulation of systemic arterial blood pressure by hormone	14304	1990	22	1.13613	14	2	ellipse	0.0213	FALSE	1990	14	1
23368	0.0962	3	inflammatory response	14304	6954	315	1.01688	14	2.82843	ellipse	0.037	FALSE	6954	14	2
23370	0.642	3	positive regulation of cellular process	14304	48522	2004	0.192688	14	2.82843	ellipse	0.603	FALSE	48522	14	2
23372	0.983	2	regulation of macromolecule metabolic process	14304	60255	3377	0.00753337	14	2	ellipse	0.977	FALSE	60255	14	1
23374	0.679	4	developmental process	14304	32502	3234	0.168198	14	3.4641	ellipse	0.645	FALSE	32502	14	3
23375	0.565	3	cellular developmental process	14304	48869	1713	0.247852	14	2.82843	ellipse	0.513	FALSE	48869	14	2
23377	0.0461		hormone catabolic process	14304	42447	9	1.3367	14	2	ellipse	0.00877	FALSE	42447	14	1
23379	0.124	3	cellular component assembly	14304	22607	912	0.907865	14	3.4641	ellipse	0.0556	FALSE	22607	14	3
23381	0.318	4	cellular component organization	14304	16043	2562	0.497921	14	4	ellipse	0.232	FALSE	16043	14	4
23383	0.0212		lymphocyte mediated immunity	14304	2449	63	1.67372	14	2.82843	ellipse	0.0017	FALSE	2449	14	2
23384	0.0444		natural killer cell mediated immunity	14304	2228	8	1.35257	14	2	ellipse	0.0078	FALSE	2228	14	1
23386	0.29	3	monosaccharide metabolic process	14304	5996	216	0.537026	14	2	ellipse	0.192	FALSE	5996	14	1
23387	0.0516	3	pentose metabolic process	14304	19321	12	1.28699	14	2	ellipse	0.0117	FALSE	19321	14	1
23389	0.625	4	macromolecule metabolic process	14304	43170	4017	0.204056	14	4	ellipse	0.584	FALSE	43170	14	4
23391	0.0475		cellular protein complex assembly	14304	43623	150	1.32375	14	2.82843	ellipse	0.0092	FALSE	43623	14	2
23392	0.0365		tubulin complex assembly	14304	7021	5	1.43822	14	2	ellipse	0.00488	FALSE	7021	14	1
23396	0.557	3	anatomical structure development	14304	48856	2655	0.253819	14	3.4641	ellipse	0.497	FALSE	48856	14	3
23398	0.557	2	cell differentiation	14304	30154	1667	0.253819	14	2.82843	ellipse	0.498	FALSE	30154	14	2
23399	0.0962	2	stem cell differentiation	14304	48863	35	1.01688	14	2	ellipse	0.0337	FALSE	48863	14	1
23401	0.0516	3	innate immune response	14304	45087	166	1.28706	14	2.82843	ellipse	0.0112	FALSE	45087	14	2
23403	0.276	4	system process	14304	3008	1506	0.559442	14	3.4641	ellipse	0.177	FALSE	3008	14	3
23404	0.264	2	circulatory system process	14304	3013	181	0.578751	14	2	ellipse	0.163	FALSE	3013	14	1
23406	0.298	3	regulation of programmed cell death	14304	43067	860	0.525073	14	2.82843	ellipse	0.204	FALSE	43067	14	2
23407	0.298	2	regulation of apoptosis	14304	42981	852	0.525073	14	2.82843	ellipse	0.201	FALSE	42981	14	2
23410	0.0266		D-xylose metabolic process	14304	42732	3	1.57466	14	2	ellipse	0.00293	FALSE	42732	14	1
23412	0.0419		peptide catabolic process	14304	43171	6	1.37812	14	2	ellipse	0.00586	FALSE	43171	14	1
23414	0.0127		hemostasis	14304	7599	109	1.89604	14	3.4641	ellipse	0.000151	FALSE	7599	14	3
23415	0.0127		blood coagulation	14304	7596	103	1.89604	14	3.4641	ellipse	0.000128	FALSE	7596	14	3
23419	0.0516	3	regulation of systemic arterial blood pressure by renin-angiotensin	14304	3081	12	1.28699	14	2	ellipse	0.0117	FALSE	3081	14	1
23420	0.0444		regulation of blood volume by renin-angiotensin	14304	2016	8	1.35257	14	2	ellipse	0.0078	FALSE	2016	14	1
23422	0.0507	3	leukocyte mediated cytotoxicity	14304	1909	11	1.29503	14	2	ellipse	0.0107	FALSE	1909	14	1
23424	0.0212		digestive system process	14304	22600	37	1.67372	14	2.82843	ellipse	0.000596	FALSE	22600	14	2
23426	0.0266		leukocyte mediated immunity	14304	2443	83	1.57466	14	2.82843	ellipse	0.00293	FALSE	2443	14	2
23428	0.318	6	cellular process	14304	9987	9368	0.497921	14	6.63325	ellipse	0.232	FALSE	9987	14	11
23430	0.395	2	membrane organization	14304	61024	383	0.403564	14	2	ellipse	0.316	FALSE	61024	14	1
23431	0.395	3	cellular membrane organization	14304	16044	382	0.403564	14	2	ellipse	0.315	FALSE	16044	14	1
23433	0.0212		modification of structure of other organism involved in symbiotic interaction	14304	52185	2	1.67372	14	2	ellipse	0.00196	FALSE	52185	14	1
23434	0.0212		modification by symbiont of host structure	14304	52111	2	1.67372	14	2	ellipse	0.00196	FALSE	52111	14	1
23436	0.152	3	cellular component biogenesis	14304	44085	1034	0.818952	14	3.4641	ellipse	0.0754	FALSE	44085	14	3
23437	0.0518	2	protein complex biogenesis	14304	70271	506	1.28583	14	3.4641	ellipse	0.012	FALSE	70271	14	3
23441	0.176	3	regulation of blood pressure	14304	8217	97	0.753309	14	2	ellipse	0.0909	FALSE	8217	14	1
23443	0.0444		maintenance of gastrointestinal epithelium	14304	30277	7	1.35257	14	2	ellipse	0.00683	FALSE	30277	14	1
23445	0.0212		cytolysis by symbiont of host cells	14304	1897	2	1.67372	14	2	ellipse	0.00196	FALSE	1897	14	1
23447	0.0518	3	protein complex assembly	14304	6461	506	1.28583	14	3.4641	ellipse	0.012	FALSE	6461	14	3
23449	0.0444		epithelial structure maintenance	14304	10669	7	1.35257	14	2	ellipse	0.00683	FALSE	10669	14	1
23452	0.0645	2	intestinal absorption	14304	50892	16	1.19051	14	2	ellipse	0.0155	FALSE	50892	14	1
23453	0.0444		intestinal cholesterol absorption	14304	30299	8	1.35257	14	2	ellipse	0.0078	FALSE	30299	14	1
23455	0.912	2	regulation of primary metabolic process	14304	80090	3554	0.0401628	14	2.82843	ellipse	0.897	FALSE	80090	14	2
23457	0.933	3	regulation of cellular process	14304	50794	6224	0.030155	14	4	ellipse	0.922	FALSE	50794	14	4
23459	0.0212		cell killing	14304	1906	32	1.67372	14	2.82843	ellipse	0.000447	FALSE	1906	14	2
23462	0.0731	5	modification of morphology or physiology of other organism involved in symbiotic interaction	14304	51817	22	1.13613	14	2	ellipse	0.0213	FALSE	51817	14	1
23463	0.0461		modification by symbiont of host morphology or physiology	14304	44003	9	1.3367	14	2	ellipse	0.00877	FALSE	44003	14	1
23465	0.0962	3	cellular macromolecular complex assembly	14304	34622	315	1.01688	14	2.82843	ellipse	0.037	FALSE	34622	14	2
23467	0.142	4	positive regulation of programmed cell death	14304	43068	445	0.848598	14	2.82843	ellipse	0.0687	FALSE	43068	14	2
23470	0.0962	3	interaction with host	14304	51701	39	1.01688	14	2	ellipse	0.0375	FALSE	51701	14	1
23472	0.0127		digestion	14304	7586	91	1.89604	14	3.4641	ellipse	8.89e-05	FALSE	7586	14	3
23475	0.366	3	protein catabolic process	14304	30163	339	0.436771	14	2	ellipse	0.285	FALSE	30163	14	1
23477	0.47	4	macromolecule catabolic process	14304	9057	503	0.328214	14	2	ellipse	0.394	FALSE	9057	14	1
23479	0.0266		multicellular organismal macromolecule catabolic process	14304	44266	3	1.57466	14	2	ellipse	0.00293	FALSE	44266	14	1
23482	0.625	3	multicellular organismal development	14304	7275	2971	0.20407	14	3.4641	ellipse	0.58	FALSE	7275	14	3
23489	0.0212		modification of cellular component in other organism involved in symbiotic interaction	14304	52188	2	1.67372	14	2	ellipse	0.00196	FALSE	52188	14	1
23490	0.0212		modification by symbiont of host cellular component	14304	52043	2	1.67372	14	2	ellipse	0.00196	FALSE	52043	14	1
23492	0.093	3	multicellular organismal macromolecule metabolic process	14304	44259	33	1.03168	14	2	ellipse	0.0318	FALSE	44259	14	1
23493	0.0313		multicellular organismal protein metabolic process	14304	44268	4	1.50497	14	2	ellipse	0.00391	FALSE	44268	14	1
23498	0.0444		disruption of cells of other organism involved in symbiotic interaction	14304	51818	7	1.35257	14	2	ellipse	0.00683	FALSE	51818	14	1
23499	0.0212		disruption by symbiont of host cells	14304	44004	2	1.67372	14	2	ellipse	0.00196	FALSE	44004	14	1
23501	0.0475		lipid localization	14304	10876	151	1.32375	14	2.82843	ellipse	0.00932	FALSE	10876	14	2
23505	0.0444		carboxylic acid transport	14304	46942	139	1.35257	14	2.82843	ellipse	0.00795	FALSE	46942	14	2
23508	0.0212		cytolysis of cells in other organism involved in symbiotic interaction	14304	51801	2	1.67372	14	2	ellipse	0.00196	FALSE	51801	14	1
23509	0.0212		hemolysis of cells in other organism involved in symbiotic interaction	14304	52331	2	1.67372	14	2	ellipse	0.00196	FALSE	52331	14	1
23511	0.11	3	cellular macromolecular complex subunit organization	14304	34621	355	0.957129	14	2.82843	ellipse	0.046	FALSE	34621	14	2
23515	0.0266		protein digestion	14304	44256	3	1.57466	14	2	ellipse	0.00293	FALSE	44256	14	1
23517	0.0212		regulation of renal output by angiotensin	14304	2019	2	1.67372	14	2	ellipse	0.00196	FALSE	2019	14	1
23521	0.0962	2	induction of programmed cell death	14304	12502	316	1.01688	14	2.82843	ellipse	0.0372	FALSE	12502	14	2
23525	0.141	3	positive regulation of apoptosis	14304	43065	442	0.849328	14	2.82843	ellipse	0.0679	FALSE	43065	14	2
23528	0.0212		xylulose metabolic process	14304	5997	1	1.67372	14	2	ellipse	0.000978	FALSE	5997	14	1
23534	0.0212		modification by symbiont of host cell membrane	14304	52025	2	1.67372	14	2	ellipse	0.00196	TRUE	52025	14	1
23536	0.0962	2	cholesterol transport	14304	30301	39	1.01688	14	2	ellipse	0.0375	FALSE	30301	14	1
23539	0.279	6	cellular metabolic process	14304	44237	4990	0.554154	14	5.2915	ellipse	0.181	FALSE	44237	14	7
23540	0.395	3	cellular carbohydrate metabolic process	14304	44262	380	0.403564	14	2	ellipse	0.314	FALSE	44262	14	1
23543	0.0313		succinyl-CoA metabolic process	14304	6104	4	1.50497	14	2	ellipse	0.00391	FALSE	6104	14	1
23545	0.0212		angiotensin catabolic process in blood	14304	2005	2	1.67372	14	2	ellipse	0.00196	FALSE	2005	14	1
23547	0.0212		hemolysis by symbiont of host erythrocytes	14304	19836	2	1.67372	14	2	ellipse	0.00196	FALSE	19836	14	1
23551	0.0965	2	small molecule metabolic process	14304	44281	1370	1.01562	14	4	ellipse	0.0385	FALSE	44281	14	4
23556	0.379	2	macromolecule localization	14304	33036	1111	0.421795	14	2.82843	ellipse	0.297	FALSE	33036	14	2
23558	0.0827	2	endocrine process	14304	50886	26	1.08225	14	2	ellipse	0.0251	FALSE	50886	14	1
23563	0.264	2	blood circulation	14304	8015	181	0.578751	14	2	ellipse	0.163	FALSE	8015	14	1
23566	0.294	2	membrane invagination	14304	10324	222	0.532112	14	2	ellipse	0.197	FALSE	10324	14	1
23567	0.294	3	endocytosis	14304	6897	222	0.532112	14	2	ellipse	0.197	FALSE	6897	14	1
23569	0.0313		pinocytosis	14304	6907	4	1.50497	14	2	ellipse	0.00391	FALSE	6907	14	1
23575	0.509	3	vesicle-mediated transport	14304	16192	590	0.29315	14	2	ellipse	0.446	FALSE	16192	14	1
23577	0.59	3	organ development	14304	48513	1792	0.229492	14	2.82843	ellipse	0.539	FALSE	48513	14	2
23580	0.0212		wound healing	14304	42060	199	1.67372	14	3.4641	ellipse	0.000874	FALSE	42060	14	3
23586	0.111	2	response to chemical stimulus	14304	42221	1465	0.952775	14	4	ellipse	0.0476	FALSE	42221	14	4
23589	0.48	2	carbohydrate metabolic process	14304	5975	522	0.318954	14	2	ellipse	0.406	FALSE	5975	14	1
23592	0.0489		lipid digestion	14304	44241	10	1.31104	14	2	ellipse	0.00974	FALSE	44241	14	1
23594	0.427	2	alcohol metabolic process	14304	6066	433	0.370042	14	2	ellipse	0.35	FALSE	6066	14	1
23598	0.0212		modification by organism of cell membrane in other organism involved in symbiotic interaction	14304	52332	2	1.67372	14	2	ellipse	0.00196	FALSE	52332	14	1
23601	0.0296		acute inflammatory response	14304	2526	89	1.52814	14	2.82843	ellipse	0.00335	FALSE	2526	14	2
23603	0.0212		hemolysis of cells in other organism	14304	44179	2	1.67372	14	2	ellipse	0.00196	FALSE	44179	14	1
23605	0.0212		regulation of body fluid levels	14304	50878	146	1.67372	14	3.4641	ellipse	0.000356	FALSE	50878	14	3
23614	0.689	2	positive regulation of biological process	14304	48518	2208	0.161869	14	2.82843	ellipse	0.66	FALSE	48518	14	2
23623	0.0212		monocarboxylic acid transport	14304	15718	47	1.67372	14	2.82843	ellipse	0.000957	FALSE	15718	14	2
23624	0.0461		bile acid and bile salt transport	14304	15721	9	1.3367	14	2	ellipse	0.00877	FALSE	15721	14	1
23643	0.0212		peptide metabolic process	14304	6518	55	1.67372	14	2.82843	ellipse	0.0013	FALSE	6518	14	2
23646	0.0365		regulation of angiotensin levels in blood	14304	2002	5	1.43822	14	2	ellipse	0.00488	FALSE	2002	14	1
23653	0.0444		regulation of systemic arterial blood pressure by circulatory renin-angiotensin	14304	1991	8	1.35257	14	2	ellipse	0.0078	FALSE	1991	14	1
